# Supplementary material for: Maternal opioid use and hepatitis C infection disrupt the placental immune landscape and structure
Source: JCI Insight. 2026 Mar 17;11(9):e199606. doi: 10.1172/jci.insight.199606 (PMC13232015; doi:10.1172/jci.insight.199606)
Supplement: Supplemental table 1 [file jciinsight-11-199606-s230.xlsx]

## Sheet: Marker Genes
p_val	avg_log2FC	pct.1	pct.2	p_val_adj	cluster	gene
0	4.3799	0.907	0.082	0	dNK2	CTSW
0	4.13526	0.992	0.172	0	dNK2	NKG7
0	4.30979	0.865	0.069	0	dNK2	KLRD1
0	4.62436	0.841	0.048	0	dNK2	KLRB1
0	4.28117	0.873	0.087	0	dNK2	CD7
0	5.5738	0.832	0.05	0	dNK2	XCL1
0	3.838	0.866	0.086	0	dNK2	CST7
0	3.95604	0.854	0.078	0	dNK2	GZMA
0	4.04484	0.965	0.232	0	dNK2	CCL5
0	5.26564	0.778	0.048	0	dNK2	XCL2
0	5.07003	0.685	0.026	0	dNK2	TRDC
0	5.10057	0.677	0.028	0	dNK2	KLRC1
0	3.81794	0.696	0.056	0	dNK2	KLRK1
0	3.25397	0.863	0.24	0	dNK2	STK17A
0	4.12828	0.629	0.055	0	dNK2	HOPX
0	4.82297	0.581	0.028	0	dNK2	IL2RB
0	3.8946	0.581	0.039	0	dNK2	GZMK
0	3.44094	0.605	0.065	0	dNK2	CD247
0	3.74963	0.559	0.038	0	dNK2	PRF1
0	2.50743	0.66	0.141	0	dNK2	ETS1
0	3.76557	0.538	0.046	0	dNK2	GZMM
0	4.17818	0.535	0.044	0	dNK2	MATK
0	4.47618	0.511	0.03	0	dNK2	TNFRSF18
0	3.57374	0.527	0.053	0	dNK2	CD96
0	3.01834	0.736	0.273	0	dNK2	AREG
0	2.35562	0.691	0.243	0	dNK2	IL2RG
0	2.48772	0.745	0.303	0	dNK2	EVL
0	3.58977	0.48	0.04	0	dNK2	SAMD3
0	2.40877	0.902	0.462	0	dNK2	CD69
0	6.27568	0.45	0.01	0	dNK2	KRT86
0	3.2844	0.577	0.138	0	dNK2	APOBEC3G
0	3.91754	0.475	0.037	0	dNK2	LINC01871
0	6.10651	0.452	0.014	0	dNK2	IGFBP2
0	4.41896	0.555	0.129	0	dNK2	GNLY
0	5.57578	0.433	0.012	0	dNK2	TMIGD2
0	5.28667	0.434	0.015	0	dNK2	CD160
0	3.27225	0.469	0.053	0	dNK2	GZMB
0	3.10302	0.536	0.122	0	dNK2	TUBA4A
0	3.58712	0.621	0.212	0	dNK2	CMC1
0	3.89708	0.443	0.034	0	dNK2	CLIC3
0	3.47711	0.441	0.048	0	dNK2	SKAP1
0	3.16854	0.46	0.068	0	dNK2	TENT5C
0	2.79737	0.662	0.27	0	dNK2	PIK3R1
0	3.02611	0.434	0.042	0	dNK2	GZMH
0	6.48766	0.391	0.006	0	dNK2	KRT81
0	3.13106	0.453	0.08	0	dNK2	CCND2
0	2.88543	0.508	0.138	0	dNK2	ARHGAP9
0	1.83528	0.438	0.091	0	dNK2	TRBC2
0	2.56861	0.511	0.166	0	dNK2	AC044849.1
0	2.29144	0.398	0.058	0	dNK2	TRBC1
0	2.37197	0.545	0.211	0	dNK2	CEMIP2
0	3.85528	0.356	0.031	0	dNK2	TXK
0	2.3488	0.453	0.131	0	dNK2	ACAP1
0	2.87589	0.496	0.175	0	dNK2	CLDND1
0	4.35207	0.352	0.032	0	dNK2	SPRY2
0	4.21697	0.337	0.02	0	dNK2	KLRF1
0	2.66581	0.443	0.129	0	dNK2	TSTD1
0	2.22451	0.933	0.62	0	dNK2	IFITM2
0	2.33911	0.934	0.623	0	dNK2	ZFP36L2
0	3.02039	0.353	0.042	0	dNK2	ITM2A
0	2.31403	0.428	0.118	0	dNK2	IL32
0	4.16342	0.33	0.021	0	dNK2	AC017104.1
0	3.20752	0.378	0.07	0	dNK2	CHST12
0	2.58774	0.455	0.155	0	dNK2	ARPC5L
0	1.84685	0.662	0.362	0	dNK2	RAC2
0	2.61495	0.368	0.07	0	dNK2	SLC38A1
0	1.97016	0.374	0.077	0	dNK2	CD3E
0	1.82313	0.784	0.491	0	dNK2	LY6E
0	2.70572	0.341	0.051	0	dNK2	LCK
0	2.12841	0.5	0.212	0	dNK2	RUNX3
0	1.84165	0.374	0.086	0	dNK2	CD2
0	4.8109	0.3	0.014	0	dNK2	KLRC3
0	3.19895	0.312	0.034	0	dNK2	PYHIN1
0	1.83222	0.561	0.288	0	dNK2	ISG20
0	2.30931	0.45	0.178	0	dNK2	SYTL3
0	2.26461	0.389	0.117	0	dNK2	RBM38
0	3.85949	0.295	0.024	0	dNK2	NCR3
0	2.01127	0.513	0.243	0	dNK2	PLAAT4
0	1.90136	0.837	0.568	0	dNK2	SEPTIN7
0	2.66673	0.315	0.048	0	dNK2	RORA
0	2.69392	0.341	0.075	0	dNK2	OPTN
0	3.40723	0.294	0.029	0	dNK2	GATA3
0	1.98332	0.593	0.33	0	dNK2	PDCD4
0	1.95277	0.774	0.515	0	dNK2	CLEC2B
0	1.91927	0.428	0.173	0	dNK2	TSPYL2
0	1.62573	0.773	0.526	0	dNK2	DDX24
0	1.80135	0.699	0.454	0	dNK2	DDIT4
0	2.28213	0.455	0.211	0	dNK2	GNPTAB
0	1.75119	0.636	0.392	0	dNK2	ALOX5AP
0	2.02925	0.933	0.69	0	dNK2	DUSP2
0	3.74307	0.262	0.021	0	dNK2	SH2D1A
0	2.44285	0.296	0.055	0	dNK2	IKZF3
0	1.72828	0.314	0.074	0	dNK2	SYNE2
0	1.8203	0.472	0.232	0	dNK2	PCED1B-AS1
0	2.93041	0.298	0.06	0	dNK2	OXNAD1
0	4.23665	0.255	0.018	0	dNK2	NCAM1
0	3.94423	0.253	0.017	0	dNK2	YES1
0	2.48186	0.385	0.152	0	dNK2	APMAP
0	4.2627	0.246	0.013	0	dNK2	KLRC2
0	1.05206	0.805	0.575	0	dNK2	CRIP1
0	4.10031	0.244	0.014	0	dNK2	PTGDR
0	1.77071	0.471	0.241	0	dNK2	SNHG9
0	1.62057	0.771	0.541	0	dNK2	PPDPF
0	1.97314	0.413	0.184	0	dNK2	CCND3
0	1.81927	0.933	0.705	0	dNK2	HCST
0	3.51071	0.252	0.025	0	dNK2	SH2D2A
0	1.52536	0.753	0.527	0	dNK2	RSRP1
0	2.38713	0.532	0.312	0	dNK2	FAM177A1
0	2.07552	0.436	0.223	0	dNK2	RHOC
0	2.54891	0.266	0.057	0	dNK2	OCIAD2
0	2.0358	0.5	0.293	0	dNK2	LEPROTL1
0	2.53428	0.304	0.098	0	dNK2	RNF125
0	4.67521	0.216	0.011	0	dNK2	NDFIP2
0	2.4587	0.254	0.05	0	dNK2	AC243960.1
0	3.71701	0.223	0.021	0	dNK2	SPRY1
0	5.24438	0.21	0.009	0	dNK2	B3GNT7
0	3.09013	0.224	0.025	0	dNK2	MYBL1
0	1.79625	0.916	0.718	0	dNK2	TSC22D3
0	2.23119	0.283	0.086	0	dNK2	SEPTIN1
0	3.12435	0.243	0.049	0	dNK2	ITM2C
0	2.64326	0.27	0.076	0	dNK2	LINC01138
0	1.37291	0.775	0.591	0	dNK2	HSPA8
0	2.10645	0.265	0.081	0	dNK2	TBC1D10C
0	2.69861	0.209	0.026	0	dNK2	ZAP70
0	3.15136	0.206	0.023	0	dNK2	TIGIT
0	2.11035	0.29	0.108	0	dNK2	PTPN7
0	2.53613	0.241	0.059	0	dNK2	PTPN4
0	2.14109	0.217	0.039	0	dNK2	IFNG
0	2.92803	0.201	0.027	0	dNK2	GPR174
0	3.73592	0.193	0.021	0	dNK2	IFITM1
0	5.45868	0.17	0.004	0	dNK2	KIR2DL4
0	2.01769	0.229	0.065	0	dNK2	LBH
0	4.2378	0.174	0.012	0	dNK2	CAPN12
0	2.71951	0.187	0.029	0	dNK2	TNFRSF4
0	0.939069	0.774	0.619	0	dNK2	HSPA5
0	2.35322	0.206	0.053	0	dNK2	FKBP11
0	4.19888	0.17	0.018	0	dNK2	BCO2
0	1.45066	0.678	0.526	0	dNK2	TGFB1
0	3.92574	0.164	0.012	0	dNK2	SLA2
0	2.17344	0.191	0.041	0	dNK2	RASGRP1
0	4.18864	0.156	0.009	0	dNK2	ABCB1
0	3.33152	0.167	0.021	0	dNK2	TOX
0	1.40302	0.76	0.617	0	dNK2	NCL
0	2.41895	0.191	0.048	0	dNK2	TMEM156
0	3.06864	0.164	0.022	0	dNK2	CXCR3
0	1.24374	0.718	0.578	0	dNK2	IRF1
0	4.05944	0.15	0.01	0	dNK2	PPP2R2B
0	1.51148	0.773	0.634	0	dNK2	YPEL5
0	1.56512	0.837	0.698	0	dNK2	GSTP1
0	2.21831	0.18	0.041	0	dNK2	LAT
0	1.17943	0.699	0.56	0	dNK2	HMGN1
0	2.53587	0.159	0.027	0	dNK2	PRKCQ-AS1
0	4.15636	0.138	0.008	0	dNK2	EOMES
0	1.1983	0.719	0.589	0	dNK2	CD99
0	1.36101	0.894	0.764	0	dNK2	UBB
0	3.28164	0.145	0.015	0	dNK2	SLFN13
0	4.03811	0.141	0.011	0	dNK2	NCR1
0	4.36504	0.135	0.006	0	dNK2	SH2D1B
0	3.03321	0.158	0.029	0	dNK2	RGS16
0	1.52583	0.888	0.759	0	dNK2	MYL12A
0	2.93333	0.16	0.032	0	dNK2	TSEN54
0	2.99984	0.153	0.027	0	dNK2	NMT2
0	1.93631	0.163	0.037	0	dNK2	GOLGA8B
0	1.27784	0.884	0.763	0	dNK2	CALM1
0	0.872862	0.92	0.8	0	dNK2	RPSA
0	4.50588	0.125	0.005	0	dNK2	TRGV9
0	2.8725	0.134	0.017	0	dNK2	TC2N
0	4.39579	0.12	0.006	0	dNK2	FASLG
0	0.994549	0.938	0.825	0	dNK2	IER2
0	3.40862	0.124	0.012	0	dNK2	KLRC4
0	3.02852	0.128	0.016	0	dNK2	TBX21
0	3.06147	0.124	0.014	0	dNK2	FCRL6
0	3.77794	0.119	0.01	0	dNK2	EPS8L2
0	3.36369	0.118	0.011	0	dNK2	TRGC1
0	2.47228	0.128	0.021	0	dNK2	SLFN12L
0	0.703298	0.928	0.822	0	dNK2	RPS5
0	3.10379	0.12	0.014	0	dNK2	ITGA1
0	4.02269	0.111	0.009	0	dNK2	ADGRG3
0	2.92344	0.12	0.02	0	dNK2	RGL4
0	3.02698	0.116	0.017	0	dNK2	MMP25-AS1
0	4.06675	0.103	0.006	0	dNK2	CLNK
0	2.98293	0.112	0.016	0	dNK2	TSPAN5
0	1.05731	0.783	0.691	0	dNK2	PSME1
0	3.18293	0.101	0.01	0	dNK2	APBA2
0	3.09466	0.101	0.014	0	dNK2	YPEL1
0	1.14585	0.802	0.716	0	dNK2	MIF
0	3.03692	0.1	0.014	0	dNK2	ZNF827
0	3.24146	0.098	0.013	0	dNK2	SERPINE2
0	4.23207	0.09	0.005	0	dNK2	LINC02084
0	3.59026	0.093	0.008	0	dNK2	AKAP5
0	4.0163	0.088	0.006	0	dNK2	PDGFD
0	2.8597	0.09	0.011	0	dNK2	ZNF683
0	4.30648	0.083	0.005	0	dNK2	PPP1R2C
0	5.16001	0.08	0.003	0	dNK2	LDB2
0	1.00968	0.928	0.852	0	dNK2	HLA-E
0	5.22086	0.078	0.002	0	dNK2	SPTSSB
0	3.22239	0.084	0.011	0	dNK2	LINC00996
0	3.27257	0.083	0.011	0	dNK2	AC090152.1
0	3.72169	0.076	0.005	0	dNK2	AFAP1L2
0	0.993751	0.991	0.921	0	dNK2	RPS3
0	3.96503	0.071	0.004	0	dNK2	PLCH2
0	0.538254	0.966	0.902	0	dNK2	RPL5
0	0.862731	0.957	0.893	0	dNK2	HLA-C
0	0.84268	0.991	0.928	0	dNK2	RPS7
0	4.02972	0.067	0.005	0	dNK2	FBXO2
0	4.23832	0.064	0.004	0	dNK2	DRAXIN
0	0.932767	0.878	0.819	0	dNK2	TMA7
0	1.00384	0.88	0.822	0	dNK2	HSP90AB1
0	4.20659	0.062	0.004	0	dNK2	KIR2DL3
0	5.96816	0.059	0.001	0	dNK2	COX6A2
0	3.83056	0.06	0.005	0	dNK2	CPNE7
0	4.58694	0.057	0.002	0	dNK2	FSD1
0	0.735729	0.99	0.935	0	dNK2	RPS21
0	3.45013	0.058	0.005	0	dNK2	AP005482.1
0	0.701467	0.984	0.931	0	dNK2	RPL7A
0	0.488633	0.983	0.93	0	dNK2	RPL18
0	0.708084	0.992	0.941	0	dNK2	RPS4X
0	3.88593	0.053	0.003	0	dNK2	SLC4A4
0	4.86253	0.052	0.002	0	dNK2	CCNJL
0	0.714126	0.984	0.934	0	dNK2	RPL14
0	0.93813	0.803	0.756	0	dNK2	ARHGDIB
0	0.902233	0.985	0.938	0	dNK2	BTG1
0	4.91266	0.051	0.004	0	dNK2	SPINK2
0	0.637284	0.987	0.941	0	dNK2	RPL35A
0	4.92423	0.049	0.003	0	dNK2	HOXA10
0	0.714821	0.992	0.947	0	dNK2	RPS29
0	0.819976	0.978	0.933	0	dNK2	HLA-A
0	0.839298	0.964	0.92	0	dNK2	RPS26
0	0.567279	0.99	0.947	0	dNK2	FAU
0	4.59129	0.045	0.002	0	dNK2	NMUR1
0	0.540766	0.99	0.948	0	dNK2	RPS15
0	0.574821	0.991	0.95	0	dNK2	RPL19
0	1.05539	0.997	0.958	0	dNK2	RPS27A
0	0.886257	0.996	0.957	0	dNK2	RPS15A
0	0.833813	0.99	0.955	0	dNK2	RPS19
0	0.771829	0.996	0.962	0	dNK2	RPS27
0	0.763536	0.996	0.962	0	dNK2	RPL30
0	0.665217	0.992	0.958	0	dNK2	FOS
0	0.448284	0.996	0.963	0	dNK2	RPL11
0	0.416296	0.997	0.972	0	dNK2	RPS12
0	0.724906	0.998	0.974	0	dNK2	HLA-B
0	0.699374	0.999	0.977	0	dNK2	RPL10
0	0.465403	0.998	0.976	0	dNK2	RPL28
0	0.42767	0.996	0.975	0	dNK2	RPS24
0	0.622121	0.994	0.974	0	dNK2	PTMA
0	0.768497	0.881	0.861	0	dNK2	HMGB1
0	1.60813	0.998	0.978	0	dNK2	JUND
0	0.64064	0.993	0.974	0	dNK2	EIF1
0	0.768267	0.995	0.98	0	dNK2	H3F3B
0	0.790259	0.998	0.985	0	dNK2	RPL41
0	0.687439	0.959	0.95	0	dNK2	DDX5
0	0.636722	1	0.999	0	dNK2	B2M
7.90186e-308	1.64817	0.491	0.299	3.02041e-303	dNK2	VAMP2
3.18611e-306	0.400654	0.986	0.946	1.21786e-301	dNK2	RPS3A
1.52574e-302	1.18053	0.663	0.548	5.83199e-298	dNK2	CIRBP
7.99663e-302	1.76391	0.249	0.083	3.05663e-297	dNK2	MCTP2
3.20251e-301	0.788684	0.831	0.815	1.22413e-296	dNK2	RBM39
5.65599e-301	2.14844	0.279	0.106	2.16194e-296	dNK2	PTPN22
1.22398e-300	3.13824	0.104	0.017	4.67856e-296	dNK2	SOCS2
1.0675e-299	0.566647	0.922	0.922	4.08041e-295	dNK2	HNRNPA2B1
1.33046e-299	0.958737	0.74	0.691	5.08553e-295	dNK2	SKP1
1.37797e-299	3.73058	0.053	0.004	5.26716e-295	dNK2	SMKR1
5.40428e-298	3.45181	0.064	0.007	2.06573e-293	dNK2	CEP126
1.25469e-297	1.05801	0.715	0.571	4.79594e-293	dNK2	BTG2
1.7003e-297	3.14605	0.043	0.003	6.49924e-293	dNK2	CDHR1
8.25348e-297	1.30931	0.537	0.339	3.15481e-292	dNK2	TLE5
1.06341e-296	1.8732	0.415	0.223	4.06477e-292	dNK2	ABHD17A
2.87761e-294	5.61766	0.025	0.001	1.09994e-289	dNK2	HOXA10-AS
1.10032e-292	2.60408	0.137	0.03	4.20587e-288	dNK2	ZBP1
8.25858e-291	3.10832	0.08	0.011	3.15676e-286	dNK2	KIF21A
2.79826e-284	1.56	0.636	0.513	1.06961e-279	dNK2	HSPE1
4.61262e-284	1.5123	0.638	0.491	1.76313e-279	dNK2	H1FX
6.97744e-283	3.00381	0.103	0.018	2.66706e-278	dNK2	NBL1
1.78317e-280	2.32646	0.281	0.114	6.816e-276	dNK2	TTC39C
3.15954e-280	2.64676	0.111	0.021	1.2077e-275	dNK2	RRAS2
8.75955e-278	2.76304	0.114	0.022	3.34825e-273	dNK2	BEX2
8.66685e-276	1.66766	0.414	0.225	3.31282e-271	dNK2	PARP8
4.69331e-275	1.76745	0.325	0.142	1.79397e-270	dNK2	PIK3IP1
2.24395e-274	3.66319	0.045	0.003	8.57729e-270	dNK2	RNF165
1.2184e-273	2.28636	0.123	0.026	4.65719e-269	dNK2	ABLIM1
5.24996e-270	3.27527	0.066	0.008	2.00675e-265	dNK2	PLEKHF1
1.01604e-267	0.514202	0.936	0.888	3.8837e-263	dNK2	RPL23A
4.24571e-266	2.8478	0.141	0.035	1.62288e-261	dNK2	ZFYVE28
1.03531e-265	4.83148	0.029	0.001	3.95735e-261	dNK2	AP000802.1
5.8801e-265	3.48332	0.068	0.008	2.24761e-260	dNK2	ZNF571
2.17148e-264	2.66202	0.126	0.028	8.30026e-260	dNK2	CD320
1.49296e-263	3.24032	0.082	0.013	5.70669e-259	dNK2	GPR68
5.9171e-262	0.905206	0.761	0.729	2.26175e-257	dNK2	MYL12B
1.16017e-260	4.26188	0.037	0.002	4.43464e-256	dNK2	IFNL1
5.87698e-260	3.08153	0.119	0.026	2.24642e-255	dNK2	CDKN2C
7.93186e-258	3.83864	0.049	0.004	3.03188e-253	dNK2	KLHL23
9.72385e-258	3.77955	0.044	0.003	3.71684e-253	dNK2	RAB27B
2.81795e-257	2.23689	0.208	0.069	1.07713e-252	dNK2	HSH2D
1.26015e-254	3.36222	0.04	0.003	4.81678e-250	dNK2	AP001020.2
2.15903e-253	1.77091	0.457	0.295	8.25268e-249	dNK2	MAPK1
3.67404e-253	0.800515	0.802	0.781	1.40436e-248	dNK2	RPL36AL
1.26791e-251	1.73652	0.465	0.308	4.84646e-247	dNK2	G3BP2
1.01411e-247	1.06633	0.683	0.595	3.87632e-243	dNK2	IFRD1
1.00298e-243	3.59169	0.067	0.009	3.83378e-239	dNK2	CRACR2B
2.52818e-243	0.473292	0.959	0.917	9.66372e-239	dNK2	RPL17
1.25916e-242	1.26446	0.61	0.523	4.81302e-238	dNK2	SRSF2
3.02807e-241	1.04298	0.663	0.575	1.15745e-236	dNK2	CORO1A
8.53291e-241	2.52806	0.075	0.011	3.26162e-236	dNK2	NLRC3
1.39189e-240	1.58779	0.249	0.095	5.32036e-236	dNK2	DUSP4
2.79251e-240	1.43703	0.562	0.462	1.06741e-235	dNK2	EIF3G
2.62424e-238	2.31915	0.157	0.045	1.00309e-233	dNK2	TMEM238
5.00986e-238	0.444821	0.969	0.924	1.91497e-233	dNK2	RPL6
5.67556e-237	4.19613	0.038	0.003	2.16943e-232	dNK2	KIR3DL1
5.81911e-236	3.55863	0.04	0.003	2.22429e-231	dNK2	PPP1R9A
9.4502e-236	0.461826	0.957	0.927	3.61224e-231	dNK2	RPL24
2.61126e-235	2.34628	0.092	0.017	9.98127e-231	dNK2	SCML4
8.23433e-235	1.49629	0.463	0.297	3.14749e-230	dNK2	GYPC
3.85885e-234	1.88266	0.32	0.154	1.47501e-229	dNK2	SOCS1
4.06761e-234	0.951211	0.684	0.635	1.5548e-229	dNK2	SON
2.00259e-231	0.631481	0.855	0.834	7.65471e-227	dNK2	PTPRC
5.72723e-231	0.850575	0.749	0.731	2.18918e-226	dNK2	HNRNPDL
1.13421e-230	1.71515	0.429	0.266	4.33541e-226	dNK2	UBE2S
1.25197e-230	1.8368	0.313	0.149	4.78552e-226	dNK2	AC026979.2
2.38478e-230	2.25656	0.196	0.068	9.1156e-226	dNK2	MEX3C
3.88324e-230	0.740494	0.733	0.648	1.48433e-225	dNK2	SRSF7
5.19633e-230	0.557476	0.945	0.912	1.98625e-225	dNK2	PFN1
1.09403e-229	2.00775	0.321	0.161	4.18183e-225	dNK2	HERPUD2
2.33328e-229	0.960402	0.702	0.664	8.91874e-225	dNK2	SARAF
9.10751e-229	3.43247	0.055	0.006	3.48125e-224	dNK2	SMPD3
3.15783e-227	2.32147	0.088	0.016	1.20705e-222	dNK2	LEF1
6.92816e-227	2.02325	0.341	0.179	2.64822e-222	dNK2	OTULIN
4.50035e-225	3.0941	0.076	0.012	1.72021e-220	dNK2	OSBPL7
4.50351e-224	1.71004	0.331	0.166	1.72142e-219	dNK2	ICAM3
1.57537e-223	0.786798	0.772	0.743	6.0217e-219	dNK2	COMMD6
3.41166e-223	2.95265	0.056	0.007	1.30407e-218	dNK2	LINC00426
1.49028e-221	1.8748	0.117	0.027	5.69645e-217	dNK2	ITK
4.22551e-221	0.805662	0.895	0.863	1.61516e-216	dNK2	HSP90AA1
6.44997e-218	2.27586	0.194	0.069	2.46544e-213	dNK2	TRG-AS1
1.1886e-217	0.497329	0.942	0.834	4.54331e-213	dNK2	FCER1G
4.10812e-217	4.78107	0.029	0.002	1.57029e-212	dNK2	SMIM24
1.8207e-216	2.05416	0.168	0.053	6.95946e-212	dNK2	CYFIP2
1.98913e-215	1.00165	0.656	0.577	7.60326e-211	dNK2	STK17B
7.87704e-215	1.49806	0.198	0.068	3.01092e-210	dNK2	AUTS2
1.16571e-213	3.81971	0.035	0.003	4.45581e-209	dNK2	KIR2DL1
6.39931e-213	1.03068	0.65	0.596	2.44607e-208	dNK2	SET
3.26966e-212	2.03935	0.31	0.157	1.24979e-207	dNK2	NUCB2
4.2799e-211	4.22634	0.027	0.001	1.63595e-206	dNK2	DMKN
6.9771e-211	4.63933	0.031	0.002	2.66693e-206	dNK2	ST8SIA6
1.48801e-210	3.62591	0.04	0.004	5.68777e-206	dNK2	SYNGR3
5.22381e-210	2.64154	0.155	0.048	1.99675e-205	dNK2	STN1
1.83639e-209	0.603528	0.905	0.868	7.01942e-205	dNK2	JUN
1.40417e-207	0.798417	0.749	0.758	5.36729e-203	dNK2	SRSF5
9.51825e-207	2.92554	0.102	0.023	3.63826e-202	dNK2	CSF1
1.67355e-206	3.03368	0.067	0.01	6.39697e-202	dNK2	GSTM2
3.92122e-206	2.29856	0.158	0.05	1.49885e-201	dNK2	MIB2
5.76249e-206	1.37915	0.394	0.227	2.20265e-201	dNK2	FYN
7.97056e-206	2.21777	0.141	0.041	3.04667e-201	dNK2	SYTL1
1.01878e-205	2.8449	0.067	0.011	3.89419e-201	dNK2	NCALD
2.56097e-205	3.17113	0.053	0.007	9.78905e-201	dNK2	MMP23B
1.36894e-203	3.36708	0.084	0.016	5.23263e-199	dNK2	NAALADL1
4.38432e-202	4.05804	0.046	0.005	1.67586e-197	dNK2	HOXA9
7.05743e-202	3.04289	0.063	0.01	2.69763e-197	dNK2	PRKCQ
1.40806e-201	1.68624	0.367	0.213	5.38215e-197	dNK2	CNOT6L
2.11618e-201	0.915598	0.712	0.649	8.08887e-197	dNK2	NR4A2
1.50596e-200	0.666449	0.804	0.786	5.75637e-196	dNK2	CLIC1
2.76578e-199	1.97313	0.293	0.147	1.05719e-194	dNK2	BUB3
8.89384e-199	1.73073	0.385	0.237	3.39958e-194	dNK2	PAXX
8.98625e-199	3.30161	0.068	0.011	3.4349e-194	dNK2	ERICH6-AS1
1.09203e-198	4.67568	0.037	0.003	4.17416e-194	dNK2	SCX
1.68767e-198	1.6906	0.173	0.057	6.45093e-194	dNK2	C12orf75
9.20647e-198	1.72983	0.326	0.173	3.51908e-193	dNK2	ANXA6
1.69334e-194	1.97941	0.174	0.06	6.47263e-190	dNK2	ZBTB16
1.56183e-193	2.25097	0.147	0.046	5.96993e-189	dNK2	ITGB7
6.53935e-193	0.608818	0.823	0.813	2.4996e-188	dNK2	SRP14
1.01448e-192	2.10371	0.204	0.08	3.87775e-188	dNK2	RASAL3
5.59317e-192	0.58506	0.823	0.795	2.13793e-187	dNK2	EEF1D
3.61435e-190	1.14587	0.554	0.448	1.38155e-185	dNK2	STK4
1.34917e-189	4.05531	0.025	0.001	5.15706e-185	dNK2	AL162741.1
1.39547e-188	1.06941	0.602	0.548	5.33404e-184	dNK2	SNRPD2
1.56632e-188	0.455046	0.896	0.846	5.98711e-184	dNK2	RPL10A
2.58946e-188	1.80806	0.183	0.066	9.89795e-184	dNK2	TRAF5
2.88983e-188	0.974443	0.597	0.514	1.10461e-183	dNK2	ARGLU1
4.73355e-188	0.506993	0.835	0.791	1.80935e-183	dNK2	EEF1B2
1.2012e-186	1.40361	0.178	0.061	4.59147e-182	dNK2	LIME1
3.27819e-186	0.753144	0.709	0.597	1.25306e-181	dNK2	CD81
1.81463e-185	1.85037	0.281	0.139	6.93625e-181	dNK2	NSMCE3
3.55183e-185	3.10233	0.045	0.005	1.35765e-180	dNK2	DPF3
4.19625e-182	0.446218	0.933	0.912	1.60397e-177	dNK2	RPL35
5.95211e-182	2.60662	0.068	0.012	2.27514e-177	dNK2	CLSTN3
6.62045e-182	2.82185	0.141	0.045	2.5306e-177	dNK2	CRTAM
3.65768e-181	1.01573	0.615	0.557	1.39811e-176	dNK2	POLR2L
3.34291e-180	1.39067	0.593	0.454	1.27779e-175	dNK2	DNAJB1
3.59087e-180	1.96616	0.155	0.051	1.37258e-175	dNK2	TPD52
1.09401e-177	1.54578	0.446	0.322	4.18174e-173	dNK2	SERTAD1
1.26233e-177	2.88246	0.067	0.012	4.82514e-173	dNK2	IL18R1
2.67186e-177	1.93558	0.265	0.13	1.02129e-172	dNK2	PRKACB
6.81309e-176	0.729843	0.735	0.731	2.60424e-171	dNK2	OST4
1.06093e-174	1.53068	0.414	0.281	4.05532e-170	dNK2	DOK2
3.08901e-174	1.3482	0.443	0.312	1.18074e-169	dNK2	PRPF4B
1.76993e-173	2.87638	0.066	0.012	6.76538e-169	dNK2	LINC01934
3.18714e-173	2.85617	0.049	0.007	1.21825e-168	dNK2	IL18RAP
1.19706e-172	1.39874	0.467	0.354	4.57565e-168	dNK2	CUTA
1.9722e-171	0.829161	0.702	0.664	7.53854e-167	dNK2	DNAJA1
5.78328e-171	2.02404	0.107	0.028	2.2106e-166	dNK2	BCAS4
4.45816e-170	1.04491	0.594	0.53	1.70409e-165	dNK2	CKLF
7.02072e-170	1.6372	0.331	0.188	2.6836e-165	dNK2	ILF3-DT
1.96739e-167	1.73427	0.341	0.204	7.52013e-163	dNK2	CCSER2
1.76376e-166	3.29295	0.063	0.012	6.74181e-162	dNK2	ZNF667-AS1
2.44023e-166	0.441441	0.936	0.947	9.32753e-162	dNK2	PABPC1
2.47593e-166	3.5231	0.03	0.002	9.46398e-162	dNK2	ADAMTS1
3.09471e-166	1.66847	0.198	0.08	1.18292e-161	dNK2	ODF2L
4.97516e-166	2.19452	0.158	0.057	1.90171e-161	dNK2	TBCC
3.17948e-165	4.26081	0.032	0.003	1.21532e-160	dNK2	RNF32
2.17483e-164	2.53231	0.063	0.011	8.31307e-160	dNK2	PATJ
1.58431e-163	2.19455	0.155	0.055	6.05587e-159	dNK2	TARSL2
1.95095e-163	1.28805	0.466	0.345	7.45732e-159	dNK2	CYTIP
2.95714e-163	1.41972	0.43	0.306	1.13034e-158	dNK2	PIP4K2A
3.00302e-163	2.40023	0.055	0.009	1.14787e-158	dNK2	CCDC141
3.64108e-163	2.37573	0.122	0.037	1.39177e-158	dNK2	DZIP3
4.54105e-163	3.15937	0.066	0.013	1.73577e-158	dNK2	ADRB1
1.16681e-162	0.991739	0.601	0.558	4.46003e-158	dNK2	GUK1
4.03954e-162	0.786425	0.656	0.624	1.54407e-157	dNK2	HINT1
2.71047e-161	2.5781	0.114	0.034	1.03605e-156	dNK2	MXRA7
1.15336e-160	2.12908	0.082	0.018	4.4086e-156	dNK2	LINC00861
2.4236e-160	0.777767	0.678	0.641	9.26397e-156	dNK2	LSP1
8.49986e-159	0.501104	0.91	0.879	3.24899e-154	dNK2	ACTG1
9.55721e-159	2.16442	0.21	0.094	3.65315e-154	dNK2	TESC
6.39817e-158	3.87598	0.023	0.001	2.44564e-153	dNK2	LIM2
6.96616e-157	0.865938	0.7	0.654	2.66275e-152	dNK2	CYCS
8.66825e-156	2.56002	0.059	0.011	3.31335e-151	dNK2	F2R
8.97274e-156	4.16416	0.024	0.002	3.42974e-151	dNK2	ZNF853
5.87106e-155	3.22861	0.048	0.007	2.24416e-150	dNK2	DAPK2
8.3453e-154	0.616915	0.745	0.766	3.18991e-149	dNK2	DDX3X
6.03428e-153	1.97976	0.156	0.058	2.30654e-148	dNK2	STRBP
7.38353e-153	2.518	0.074	0.016	2.82228e-148	dNK2	APOBEC3D
8.17883e-152	1.60905	0.127	0.041	3.12628e-147	dNK2	GOLGA8A
9.81227e-151	1.07598	0.1	0.027	3.75064e-146	dNK2	TTN
4.22837e-148	1.20121	0.579	0.528	1.61625e-143	dNK2	METRNL
1.0566e-147	2.47654	0.146	0.054	4.03875e-143	dNK2	CDKN2A
1.84796e-146	0.909881	0.623	0.61	7.06365e-142	dNK2	SRRM1
1.16369e-145	2.23044	0.129	0.044	4.44811e-141	dNK2	GFOD1
2.538e-144	1.66035	0.384	0.273	9.70126e-140	dNK2	POLR2K
4.03627e-144	1.93629	0.217	0.103	1.54283e-139	dNK2	CASK
4.33245e-144	0.966512	0.582	0.547	1.65604e-139	dNK2	DRAP1
1.04536e-143	0.936175	0.622	0.601	3.99578e-139	dNK2	BST2
1.53569e-142	3.85148	0.035	0.004	5.87e-138	dNK2	LINC02132
3.20134e-142	1.16346	0.49	0.402	1.22368e-137	dNK2	PNN
3.79553e-142	2.71303	0.053	0.009	1.4508e-137	dNK2	MAP9
1.27527e-141	2.19311	0.156	0.061	4.87461e-137	dNK2	H2AFX
3.49105e-141	0.760419	0.648	0.637	1.33442e-136	dNK2	SSR4
5.80906e-141	4.51589	0.022	0.002	2.22046e-136	dNK2	CNIH2
7.34794e-141	2.21918	0.059	0.011	2.80868e-136	dNK2	ADGRG1
1.27819e-140	0.789577	0.668	0.642	4.88574e-136	dNK2	TAGLN2
1.42851e-140	1.61115	0.311	0.188	5.46032e-136	dNK2	NAP1L4
1.48742e-140	1.31685	0.481	0.402	5.6855e-136	dNK2	RABAC1
2.41876e-140	4.47317	0.02	0.001	9.24548e-136	dNK2	AL161772.1
3.39633e-140	1.03664	0.564	0.529	1.29821e-135	dNK2	SERBP1
7.22589e-140	2.68929	0.096	0.027	2.76203e-135	dNK2	CD244
1.86522e-138	1.42585	0.432	0.337	7.1296e-134	dNK2	ACTN4
3.21253e-138	2.40077	0.055	0.01	1.22796e-133	dNK2	ZDBF2
6.60586e-138	1.71086	0.267	0.147	2.52503e-133	dNK2	RHOF
9.55498e-138	2.04063	0.151	0.058	3.65229e-133	dNK2	TNFSF14
1.18767e-137	3.95231	0.029	0.003	4.53975e-133	dNK2	PAQR6
2.4146e-137	3.13658	0.052	0.009	9.22958e-133	dNK2	AP003774.2
2.98465e-136	1.80521	0.258	0.141	1.14085e-131	dNK2	RASSF1
3.59923e-136	1.90032	0.126	0.043	1.37577e-131	dNK2	TSPYL4
6.08305e-135	2.34818	0.178	0.078	2.32518e-130	dNK2	PGRMC2
1.32162e-134	2.48189	0.06	0.012	5.05176e-130	dNK2	TRIB2
3.33802e-134	3.17818	0.039	0.006	1.27592e-129	dNK2	N4BP3
3.44258e-134	1.59988	0.276	0.155	1.31589e-129	dNK2	SPTAN1
3.1191e-133	0.935836	0.566	0.508	1.19224e-128	dNK2	PSMB9
2.15421e-132	2.58122	0.091	0.026	8.23425e-128	dNK2	RGS3
2.47121e-132	1.16081	0.489	0.403	9.44595e-128	dNK2	UBALD2
5.09475e-132	2.65896	0.043	0.007	1.94742e-127	dNK2	PHLDB2
2.21278e-131	2.41546	0.147	0.058	8.45813e-127	dNK2	MTFP1
5.29594e-131	1.01641	0.574	0.549	2.02432e-126	dNK2	BZW1
4.78184e-130	3.72743	0.02	0.001	1.82781e-125	dNK2	AP001020.3
2.42758e-129	3.14071	0.022	0.002	9.2792e-125	dNK2	STYK1
2.5414e-129	2.59212	0.053	0.01	9.71426e-125	dNK2	TOGARAM2
7.49752e-127	1.454	0.126	0.044	2.86585e-122	dNK2	SPOCK2
1.04935e-126	1.77881	0.27	0.156	4.01102e-122	dNK2	MAZ
7.6283e-126	0.703533	0.663	0.652	2.91584e-121	dNK2	LINC01578
1.24628e-125	1.65629	0.304	0.19	4.76379e-121	dNK2	SUN2
1.7447e-125	1.11179	0.507	0.452	6.66893e-121	dNK2	ANAPC16
2.32582e-124	0.743187	0.703	0.684	8.89023e-120	dNK2	LDHA
3.24638e-123	2.66353	0.054	0.011	1.2409e-118	dNK2	ITGAD
6.36811e-123	1.92245	0.113	0.038	2.43415e-118	dNK2	FLT3LG
7.94013e-123	1.79388	0.248	0.138	3.03503e-118	dNK2	BTN3A2
2.86627e-122	0.808402	0.616	0.581	1.0956e-117	dNK2	CD48
5.83248e-122	2.07616	0.061	0.014	2.22941e-117	dNK2	DTHD1
7.66651e-122	0.479306	0.925	0.911	2.93045e-117	dNK2	JUNB
1.05134e-121	2.34733	0.11	0.037	4.01864e-117	dNK2	SLC25A38
4.42925e-120	1.11369	0.52	0.483	1.69304e-115	dNK2	RBM8A
3.34195e-119	2.83145	0.046	0.008	1.27743e-114	dNK2	CCL28
5.34974e-119	2.02439	0.06	0.013	2.04488e-114	dNK2	SYTL2
5.45641e-119	1.47778	0.095	0.029	2.08566e-114	dNK2	BICDL1
1.03864e-118	0.81902	0.568	0.498	3.9701e-114	dNK2	ADGRE5
2.74482e-118	3.75714	0.021	0.002	1.04918e-113	dNK2	TMEM200A
7.15759e-118	1.67899	0.314	0.21	2.73592e-113	dNK2	COMMD7
2.9613e-117	1.72303	0.237	0.13	1.13193e-112	dNK2	SYNRG
8.54652e-117	3.57568	0.02	0.002	3.26682e-112	dNK2	LINC002481
2.66597e-116	4.04052	0.018	0.001	1.01904e-111	dNK2	TIE1
3.76992e-116	3.67898	0.023	0.002	1.44101e-111	dNK2	DMTN
7.41993e-116	1.67697	0.31	0.204	2.83619e-111	dNK2	MDFIC
1.15923e-115	1.40799	0.339	0.23	4.43104e-111	dNK2	TMX4
2.09817e-115	2.63461	0.085	0.026	8.02005e-111	dNK2	HDGFL3
5.65971e-115	1.88512	0.193	0.095	2.16337e-110	dNK2	SACM1L
6.59586e-115	2.48545	0.055	0.012	2.5212e-110	dNK2	APOBEC3H
3.34291e-114	2.5128	0.044	0.008	1.2778e-109	dNK2	LINC00892
7.7459e-114	0.485106	0.921	0.89	2.96079e-109	dNK2	GAPDH
1.0234e-113	2.5181	0.089	0.027	3.91184e-109	dNK2	FAM43A
1.26041e-113	1.1781	0.394	0.291	4.8178e-109	dNK2	RNF19A
3.50526e-113	1.51001	0.325	0.22	1.33985e-108	dNK2	MAP2K2
2.14141e-112	2.59576	0.033	0.005	8.18534e-108	dNK2	AC025031.3
3.11378e-112	2.67258	0.06	0.014	1.19021e-107	dNK2	AF305872.2
3.59457e-112	2.22872	0.055	0.012	1.37399e-107	dNK2	ABCA2
3.91408e-112	3.03779	0.036	0.005	1.49612e-107	dNK2	AC246785.3
5.41398e-112	1.74298	0.196	0.098	2.06944e-107	dNK2	PHF1
6.97331e-112	1.50588	0.223	0.117	2.66548e-107	dNK2	CSKMT
8.7506e-111	0.803199	0.62	0.592	3.34483e-106	dNK2	SELENOK
1.00215e-110	3.12787	0.029	0.004	3.83061e-106	dNK2	ELOVL6
1.709e-110	2.55098	0.068	0.018	6.53248e-106	dNK2	JAKMIP2
1.90304e-110	1.61114	0.277	0.172	7.27416e-106	dNK2	DGKZ
9.40478e-109	1.25322	0.322	0.207	3.59488e-104	dNK2	RHOH
1.00602e-108	2.19253	0.133	0.054	3.84541e-104	dNK2	C1orf21
1.30094e-108	1.89993	0.162	0.073	4.9727e-104	dNK2	SVIP
2.47239e-108	3.76371	0.022	0.002	9.45045e-104	dNK2	AC074044.1
3.50297e-108	2.4558	0.072	0.02	1.33897e-103	dNK2	AP002387.2
1.26389e-107	2.30234	0.055	0.013	4.83108e-103	dNK2	PAWR
6.25124e-107	2.17269	0.118	0.045	2.38947e-102	dNK2	SNTB2
1.07497e-106	2.57733	0.065	0.017	4.10896e-102	dNK2	LINC02591
1.55934e-106	3.01196	0.045	0.009	5.96043e-102	dNK2	KCNQ5
2.02921e-106	2.06005	0.175	0.084	7.75644e-102	dNK2	SMIM27
2.33661e-106	0.62577	0.654	0.669	8.93145e-102	dNK2	FUS
5.49422e-106	0.70624	0.646	0.68	2.10011e-101	dNK2	HNRNPK
5.80765e-106	1.29398	0.405	0.32	2.21992e-101	dNK2	KRT10
1.06239e-105	1.4758	0.237	0.133	4.06089e-101	dNK2	OFD1
1.11784e-105	2.36866	0.088	0.028	4.27284e-101	dNK2	AC012615.1
5.59873e-105	1.25687	0.302	0.192	2.14006e-100	dNK2	ARAP2
5.91853e-103	2.29965	0.058	0.014	2.2623e-98	dNK2	STAP1
6.80056e-103	3.16647	0.039	0.007	2.59945e-98	dNK2	TOX2
3.07018e-102	1.01171	0.503	0.464	1.17355e-97	dNK2	WIPF1
3.33289e-102	5.29239	0.012	0	1.27396e-97	dNK2	HOXA7
7.17738e-102	1.60235	0.23	0.13	2.74348e-97	dNK2	KDM5B
1.23774e-101	1.81689	0.169	0.08	4.73113e-97	dNK2	TLE1
1.28149e-101	2.45392	0.038	0.007	4.89837e-97	dNK2	RNF157
3.27462e-100	2.244	0.054	0.013	1.25169e-95	dNK2	LTA
3.98192e-100	1.85661	0.127	0.052	1.52205e-95	dNK2	GLCCI1
7.59955e-100	3.24156	0.019	0.002	2.90485e-95	dNK2	PTGIS
7.84359e-100	1.81509	0.126	0.051	2.99814e-95	dNK2	HAUS3
1.9088e-99	1.97073	0.19	0.1	7.2962e-95	dNK2	PLAAT3
1.55486e-98	1.17164	0.455	0.405	5.94328e-94	dNK2	C9orf16
1.79417e-98	4.37185	0.013	0.001	6.85805e-94	dNK2	FAM166B
7.04891e-98	3.94362	0.017	0.001	2.69438e-93	dNK2	DKK3
1.43384e-97	1.61959	0.216	0.12	5.4807e-93	dNK2	BRD1
2.53348e-97	1.69184	0.225	0.128	9.68396e-93	dNK2	SNRPN
2.93408e-97	2.84609	0.044	0.009	1.12152e-92	dNK2	SERPINI1
4.73537e-97	1.93465	0.102	0.037	1.81005e-92	dNK2	PDLIM1
1.99191e-96	2.37803	0.035	0.006	7.61386e-92	dNK2	CXCR6
7.8741e-96	0.879907	0.547	0.529	3.00979e-91	dNK2	RSRC2
1.39156e-95	1.3944	0.356	0.27	5.31909e-91	dNK2	C9orf78
1.83096e-95	1.50768	0.341	0.255	6.99868e-91	dNK2	FGFR1OP2
7.05391e-95	2.64096	0.074	0.023	2.69629e-90	dNK2	AC022706.1
1.00512e-94	0.754054	0.624	0.63	3.84196e-90	dNK2	TPI1
1.36412e-94	2.89112	0.052	0.013	5.21423e-90	dNK2	NUDT8
4.27155e-94	1.7439	0.158	0.075	1.63276e-89	dNK2	DENND2D
5.15879e-94	1.68989	0.094	0.033	1.9719e-89	dNK2	P2RY10
2.26924e-92	2.18945	0.069	0.021	8.67395e-88	dNK2	FBXO44
3.54213e-92	2.94697	0.024	0.003	1.35394e-87	dNK2	AC004832.6
1.15638e-91	1.36753	0.324	0.232	4.42015e-87	dNK2	ARHGEF1
1.40202e-91	0.929975	0.245	0.14	5.35909e-87	dNK2	STAT4
2.69731e-91	0.406715	0.795	0.804	1.03102e-86	dNK2	GNAS
3.3478e-91	2.53178	0.042	0.009	1.27966e-86	dNK2	AC008555.4
3.4857e-91	2.05725	0.059	0.016	1.33237e-86	dNK2	PPP1R16B
1.99332e-90	1.56448	0.333	0.25	7.61925e-86	dNK2	JMJD6
1.02901e-89	3.13125	0.02	0.002	3.9333e-85	dNK2	AC026801.2
1.6103e-89	4.05004	0.014	0.001	6.15522e-85	dNK2	PVRIG
1.70385e-89	1.9173	0.094	0.034	6.51278e-85	dNK2	MLLT3
1.70473e-89	1.72853	0.187	0.1	6.51615e-85	dNK2	RCN2
1.9465e-89	0.55671	0.684	0.692	7.44031e-85	dNK2	NPM1
4.2843e-89	0.504745	0.742	0.745	1.63763e-84	dNK2	LCP1
8.67917e-89	4.01971	0.013	0.001	3.31753e-84	dNK2	MMRN1
1.24411e-88	2.84552	0.039	0.008	4.75547e-84	dNK2	CENPV
1.93807e-88	2.87699	0.026	0.004	7.40808e-84	dNK2	UBASH3A
3.72147e-88	1.22124	0.1	0.038	1.42249e-83	dNK2	SPON2
1.66969e-87	3.09973	0.019	0.002	6.38223e-83	dNK2	JAG2
4.10661e-87	2.87355	0.021	0.002	1.56971e-82	dNK2	AC007278.1
4.14709e-87	1.772	0.106	0.042	1.58518e-82	dNK2	SFXN1
5.25928e-87	0.644092	0.644	0.651	2.01031e-82	dNK2	PDIA3
1.42825e-86	0.934341	0.508	0.493	5.45936e-82	dNK2	SSR2
2.56772e-86	4.68299	0.01	0	9.81484e-82	dNK2	AC004264.1
5.39225e-86	2.50435	0.093	0.035	2.06113e-81	dNK2	ABHD15
3.01854e-85	2.66513	0.026	0.004	1.15381e-80	dNK2	AC009831.3
3.55676e-85	2.00636	0.102	0.04	1.35954e-80	dNK2	JADE1
3.71143e-85	0.613251	0.652	0.676	1.41866e-80	dNK2	CCNI
4.19034e-85	0.934306	0.516	0.505	1.60172e-80	dNK2	ARF6
4.70894e-85	1.34078	0.223	0.129	1.79995e-80	dNK2	GIMAP7
4.98644e-85	0.829748	0.559	0.568	1.90602e-80	dNK2	NDUFS5
3.80409e-84	2.85601	0.044	0.01	1.45408e-79	dNK2	CSF2
7.5876e-84	3.57622	0.019	0.002	2.90028e-79	dNK2	KANK3
1.31759e-83	2.10327	0.035	0.007	5.03635e-79	dNK2	CHRM3-AS2
2.92765e-83	1.03522	0.467	0.428	1.11906e-78	dNK2	GLIPR2
6.36346e-83	1.5212	0.097	0.037	2.43237e-78	dNK2	FCMR
7.56574e-83	2.70095	0.047	0.012	2.89193e-78	dNK2	ZNF184
1.48063e-82	2.45383	0.061	0.018	5.65954e-78	dNK2	TMEM14A
1.60223e-82	2.14877	0.077	0.026	6.12437e-78	dNK2	LLGL2
1.73654e-82	3.46369	0.015	0.001	6.63777e-78	dNK2	AC099791.2
6.41086e-82	2.64873	0.033	0.006	2.45049e-77	dNK2	KIAA1671
7.34068e-82	1.26965	0.338	0.256	2.8059e-77	dNK2	EMB
1.88223e-81	0.957869	0.492	0.471	7.19465e-77	dNK2	ATP5IF1
2.20111e-81	0.460247	0.76	0.796	8.41351e-77	dNK2	YWHAZ
3.29676e-81	2.26868	0.054	0.015	1.26015e-76	dNK2	SLAMF6
4.19142e-81	2.20775	0.101	0.041	1.60213e-76	dNK2	TMEM263
1.1399e-80	0.869962	0.527	0.527	4.35715e-76	dNK2	SAP18
2.46757e-80	1.65273	0.138	0.065	9.43204e-76	dNK2	ANXA2R
3.01983e-80	0.859635	0.525	0.519	1.1543e-75	dNK2	SP100
4.61924e-80	2.36894	0.048	0.012	1.76566e-75	dNK2	HPGD
5.53136e-80	2.83874	0.031	0.006	2.11431e-75	dNK2	SAMD10
2.25505e-79	1.27245	0.377	0.311	8.6197e-75	dNK2	SBDS
6.13697e-79	1.33981	0.316	0.234	2.3458e-74	dNK2	CCDC85B
9.4244e-79	0.77309	0.513	0.484	3.60238e-74	dNK2	SF1
9.88375e-79	0.512695	0.711	0.745	3.77796e-74	dNK2	CHCHD2
1.13514e-78	1.92753	0.146	0.073	4.33895e-74	dNK2	CTDP1
3.25532e-78	2.52102	0.026	0.004	1.24431e-73	dNK2	AL359220.1
9.81753e-78	1.83817	0.179	0.099	3.75265e-73	dNK2	AC243829.4
1.37101e-77	1.3666	0.327	0.251	5.24056e-73	dNK2	BIN2
1.48775e-77	1.1113	0.219	0.129	5.68678e-73	dNK2	CBLB
3.17368e-77	1.14378	0.394	0.329	1.21311e-72	dNK2	PLP2
4.8461e-77	1.3316	0.261	0.172	1.85237e-72	dNK2	OTUD6B-AS1
5.41142e-77	0.58687	0.121	0.051	2.06846e-72	dNK2	BCL11B
8.38821e-77	1.94699	0.077	0.028	3.20631e-72	dNK2	CARD11
9.44191e-77	4.16364	0.012	0.001	3.60908e-72	dNK2	HS6ST2
1.19879e-76	1.10209	0.422	0.373	4.58226e-72	dNK2	SELENOW
1.70823e-76	0.702017	0.626	0.611	6.52955e-72	dNK2	CXCR4
1.99903e-76	1.55624	0.244	0.16	7.64109e-72	dNK2	LINC00623
2.13864e-76	4.10609	0.013	0.001	8.17474e-72	dNK2	DSCR9
4.80992e-76	2.3434	0.03	0.006	1.83854e-71	dNK2	GFI1
4.97206e-76	2.19998	0.052	0.015	1.90052e-71	dNK2	BX890604.2
2.45459e-75	1.14646	0.41	0.359	9.38242e-71	dNK2	PA2G4
9.44195e-75	2.61783	0.037	0.008	3.60909e-70	dNK2	C5orf63
1.29556e-74	1.39577	0.294	0.214	4.95215e-70	dNK2	UBE2M
1.48909e-74	1.73062	0.172	0.095	5.69188e-70	dNK2	YARS
4.90825e-74	1.46248	0.284	0.2	1.87613e-69	dNK2	DUSP5
5.92957e-74	0.819091	0.509	0.488	2.26652e-69	dNK2	NDUFA3
6.23754e-74	2.65319	0.058	0.018	2.38424e-69	dNK2	FAIM
1.62218e-73	0.601586	0.616	0.644	6.20063e-69	dNK2	COX7A2
2.56846e-73	0.9227	0.479	0.464	9.81768e-69	dNK2	UBE2D2
3.01066e-73	0.992084	0.473	0.466	1.1508e-68	dNK2	OSTF1
3.90319e-73	2.12941	0.118	0.055	1.49195e-68	dNK2	MRPL10
6.03776e-73	1.72841	0.214	0.134	2.30787e-68	dNK2	ISCA1
2.62175e-72	0.677205	0.551	0.534	1.00214e-67	dNK2	SLC38A2
3.15838e-72	1.45777	0.263	0.182	1.20726e-67	dNK2	MED10
5.29002e-72	2.34978	0.052	0.015	2.02206e-67	dNK2	LINC00539
9.26106e-72	0.488067	0.7	0.741	3.53995e-67	dNK2	HNRNPA1
1.29811e-71	3.5789	0.021	0.003	4.96189e-67	dNK2	DAB2IP
1.5029e-71	1.38208	0.247	0.163	5.7447e-67	dNK2	PSIP1
2.49161e-71	1.28699	0.275	0.191	9.52393e-67	dNK2	TRAF3IP3
2.64897e-71	2.25271	0.028	0.005	1.01254e-66	dNK2	ANO9
4.08101e-71	2.26177	0.037	0.009	1.55992e-66	dNK2	DPP4
5.86541e-71	4.1736	0.012	0.001	2.24199e-66	dNK2	AC136475.9
6.20384e-71	1.97518	0.143	0.074	2.37135e-66	dNK2	CASP3
8.35479e-71	1.49042	0.159	0.085	3.19354e-66	dNK2	CCDC88C
9.70706e-71	3.78309	0.018	0.002	3.71043e-66	dNK2	TTLL10
1.31061e-70	2.15126	0.067	0.023	5.00966e-66	dNK2	SHISAL2A
1.37395e-70	2.0737	0.07	0.025	5.25177e-66	dNK2	TRIM59
1.77578e-70	0.931693	0.614	0.593	6.78773e-66	dNK2	RGCC
2.32091e-70	0.407511	0.766	0.807	8.87146e-66	dNK2	RPL31
3.93505e-70	1.86146	0.1	0.043	1.50414e-65	dNK2	FAM117A
4.50729e-70	2.09768	0.12	0.057	1.72286e-65	dNK2	ID1
4.85754e-70	0.432067	0.75	0.792	1.85675e-65	dNK2	TOMM7
5.23679e-70	0.568787	0.64	0.679	2.00171e-65	dNK2	COX6C
7.49558e-70	0.988178	0.466	0.449	2.86511e-65	dNK2	HNRNPA0
8.27883e-70	1.55855	0.19	0.112	3.1645e-65	dNK2	SLC9A3R1
9.65472e-70	1.3345	0.318	0.246	3.69042e-65	dNK2	TERF2IP
4.22027e-69	1.6941	0.175	0.099	1.61316e-64	dNK2	SRGAP3
4.60153e-69	2.30829	0.04	0.01	1.75889e-64	dNK2	DMWD
9.44555e-69	1.61198	0.227	0.149	3.61047e-64	dNK2	PRKX
1.52425e-68	0.978247	0.477	0.474	5.82631e-64	dNK2	TRMT112
2.84382e-68	3.14208	0.029	0.006	1.08702e-63	dNK2	RASGEF1A
7.35715e-68	1.72085	0.05	0.014	2.8122e-63	dNK2	GPR171
1.0157e-67	1.80255	0.132	0.066	3.88241e-63	dNK2	PPP1R35
1.02567e-67	1.12864	0.42	0.385	3.92053e-63	dNK2	RSL24D1
3.23985e-67	1.55121	0.218	0.14	1.2384e-62	dNK2	SHFL
5.00167e-67	1.13076	0.376	0.321	1.91184e-62	dNK2	DDX6
1.10655e-66	3.01169	0.034	0.008	4.22967e-62	dNK2	BAALC
1.4227e-66	1.47432	0.256	0.178	5.43812e-62	dNK2	CEBPZ
2.50144e-66	1.04158	0.304	0.22	9.56151e-62	dNK2	GNG2
2.82431e-66	2.15522	0.133	0.069	1.07956e-61	dNK2	ECI2
1.31305e-65	2.61373	0.043	0.012	5.019e-61	dNK2	GPR82
1.43779e-65	1.55388	0.077	0.03	5.49582e-61	dNK2	ZEB1
8.12317e-65	1.74496	0.068	0.025	3.105e-60	dNK2	FAM102A
9.04099e-65	1.57017	0.128	0.064	3.45583e-60	dNK2	HELB
1.99073e-64	1.87836	0.083	0.033	7.60938e-60	dNK2	CFL2
2.26646e-64	0.783046	0.5	0.487	8.66333e-60	dNK2	RPL22L1
5.06961e-64	2.04209	0.085	0.035	1.93781e-59	dNK2	WDR54
7.15904e-64	3.34319	0.021	0.003	2.73647e-59	dNK2	MAPK12
8.19046e-64	0.411072	0.679	0.634	3.13072e-59	dNK2	TXNIP
1.15899e-63	1.47236	0.255	0.181	4.43013e-59	dNK2	DCXR
1.27223e-63	0.938178	0.473	0.473	4.86296e-59	dNK2	TLN1
1.62972e-63	2.0137	0.083	0.034	6.22946e-59	dNK2	RAB37
4.17254e-63	2.04778	0.08	0.032	1.59491e-58	dNK2	TMEM106C
4.3973e-63	3.00496	0.029	0.006	1.68082e-58	dNK2	CHPF
5.15549e-63	0.496261	0.654	0.718	1.97064e-58	dNK2	SUB1
7.42648e-63	1.68616	0.177	0.105	2.8387e-58	dNK2	CD38
1.46682e-62	0.703328	0.545	0.536	5.60677e-58	dNK2	GABARAPL1
3.30242e-62	1.0131	0.338	0.265	1.26232e-57	dNK2	BCL2
3.40918e-62	3.63252	0.015	0.002	1.30312e-57	dNK2	ZNF571-AS1
7.12364e-62	1.89536	0.085	0.035	2.72294e-57	dNK2	ECHDC2
1.86225e-61	3.4698	0.014	0.001	7.11826e-57	dNK2	PLAAT2
2.33146e-61	2.04631	0.111	0.053	8.91179e-57	dNK2	POMC
2.4192e-61	0.890164	0.427	0.388	9.24714e-57	dNK2	PRPF38B
3.70002e-61	1.26362	0.229	0.153	1.41429e-56	dNK2	HIST1H4C
9.63954e-61	1.56053	0.173	0.102	3.68462e-56	dNK2	SEPTIN11
1.18124e-60	2.23272	0.054	0.018	4.51516e-56	dNK2	SPNS3
1.69867e-60	1.25082	0.355	0.308	6.49299e-56	dNK2	ECH1
1.86893e-60	1.04625	0.403	0.365	7.14378e-56	dNK2	PPP1R2
4.44625e-60	0.561073	0.628	0.657	1.69953e-55	dNK2	PPIB
4.99359e-60	0.688126	0.55	0.569	1.90875e-55	dNK2	GPBP1
5.16407e-60	2.45893	0.035	0.009	1.97392e-55	dNK2	AL359513.1
5.17935e-60	1.81003	0.135	0.072	1.97976e-55	dNK2	TRAPPC2B
5.92975e-60	2.95494	0.015	0.002	2.26659e-55	dNK2	OR2A25
6.09399e-60	0.830917	0.435	0.372	2.32937e-55	dNK2	ARL4C
7.14916e-60	1.0981	0.41	0.371	2.73269e-55	dNK2	SYAP1
2.19364e-59	3.70907	0.011	0.001	8.38496e-55	dNK2	UTS2
2.45299e-59	1.54482	0.129	0.067	9.37631e-55	dNK2	SLC5A3
5.43716e-59	1.80663	0.114	0.056	2.0783e-54	dNK2	GMCL1
7.35202e-59	3.45732	0.015	0.002	2.81024e-54	dNK2	P3H4
8.76336e-59	2.45479	0.025	0.005	3.34971e-54	dNK2	CARMIL2
1.26302e-58	0.866499	0.46	0.449	4.82778e-54	dNK2	EIF5A
1.26465e-58	1.89673	0.107	0.052	4.83401e-54	dNK2	TRAPPC2
1.76249e-58	0.712831	0.54	0.577	6.73695e-54	dNK2	EDF1
2.09552e-58	1.27477	0.401	0.37	8.00993e-54	dNK2	H2AFJ
4.97064e-58	1.93487	0.088	0.039	1.89998e-53	dNK2	ST6GALNAC6
6.42163e-58	2.65486	0.022	0.004	2.4546e-53	dNK2	NECTIN3
7.40639e-58	1.26432	0.228	0.153	2.83102e-53	dNK2	CDKN2D
7.54134e-58	1.50273	0.226	0.156	2.8826e-53	dNK2	C5orf56
1.35083e-57	1.71618	0.154	0.088	5.16342e-53	dNK2	NUDT16L1
2.50953e-57	1.64531	0.043	0.013	9.59244e-53	dNK2	TESPA1
2.79603e-57	0.870106	0.468	0.467	1.06876e-52	dNK2	MZT2B
3.46771e-57	3.42828	0.018	0.003	1.3255e-52	dNK2	ACOT4
5.28965e-57	3.07526	0.015	0.002	2.02191e-52	dNK2	IL21R-AS1
5.45988e-57	3.45756	0.012	0.001	2.08698e-52	dNK2	SLC16A11
6.37482e-57	1.44347	0.273	0.21	2.43671e-52	dNK2	LSM2
7.01167e-57	1.97533	0.077	0.032	2.68014e-52	dNK2	TNFRSF14-AS1
1.50039e-56	1.4981	0.218	0.148	5.7351e-52	dNK2	ZNF428
3.34167e-56	0.848118	0.482	0.48	1.27732e-51	dNK2	SNHG8
5.41096e-56	3.25566	0.019	0.003	2.06828e-51	dNK2	AC136475.1
6.13602e-56	2.60543	0.037	0.01	2.34543e-51	dNK2	ADAMTS17
7.2142e-56	0.926969	0.31	0.235	2.75756e-51	dNK2	PRKCH
1.67561e-55	1.41594	0.221	0.148	6.40484e-51	dNK2	GADD45G
3.56348e-55	1.94023	0.094	0.044	1.36211e-50	dNK2	TTC39B
6.00568e-55	1.05367	0.388	0.348	2.29561e-50	dNK2	TUBB4B
1.02306e-54	2.63534	0.015	0.002	3.91053e-50	dNK2	AC090948.1
1.53369e-54	1.59949	0.166	0.101	5.86237e-50	dNK2	MNAT1
8.15188e-54	1.48064	0.167	0.101	3.11598e-49	dNK2	FGD3
1.39027e-53	3.72548	0.01	0.001	5.31418e-49	dNK2	AC034238.1
1.53504e-53	2.36976	0.054	0.019	5.86754e-49	dNK2	ZNF677
1.84176e-53	1.68827	0.088	0.04	7.03995e-49	dNK2	SFI1
2.60643e-53	1.37138	0.186	0.119	9.96281e-49	dNK2	CHD3
3.10381e-53	1.20646	0.346	0.303	1.1864e-48	dNK2	CCT4
3.51202e-53	2.60271	0.019	0.003	1.34243e-48	dNK2	DLG3
7.83911e-53	1.88159	0.097	0.047	2.99642e-48	dNK2	USP28
8.33493e-53	2.53506	0.028	0.006	3.18594e-48	dNK2	MYO6
1.43335e-52	1.54898	0.236	0.172	5.47884e-48	dNK2	DHRS3
1.62764e-52	1.7255	0.076	0.033	6.22149e-48	dNK2	CRIM1
1.83725e-52	1.33803	0.225	0.156	7.02272e-48	dNK2	KIF2A
4.14924e-52	2.45544	0.027	0.006	1.58601e-47	dNK2	PITPNM2
4.47566e-52	2.18433	0.047	0.016	1.71078e-47	dNK2	AGAP2
9.24397e-52	1.66691	0.155	0.093	3.53341e-47	dNK2	PDLIM2
1.02525e-51	1.3492	0.275	0.216	3.91891e-47	dNK2	MEAF6
1.94954e-51	2.84453	0.026	0.006	7.45192e-47	dNK2	PHOSPHO2
2.13975e-51	0.997238	0.382	0.344	8.17899e-47	dNK2	SCAND1
3.85345e-51	1.74206	0.164	0.102	1.47294e-46	dNK2	TBCD
4.21575e-51	1.70822	0.121	0.065	1.61143e-46	dNK2	B4GALT4
5.13762e-51	1.90515	0.078	0.034	1.9638e-46	dNK2	TTC38
8.8927e-51	1.6323	0.253	0.195	3.39915e-46	dNK2	STARD3NL
1.01066e-50	2.75806	0.025	0.005	3.86314e-46	dNK2	DLG5
1.1463e-50	1.05718	0.394	0.37	4.38162e-46	dNK2	DHRS7
1.21167e-50	3.16428	0.018	0.003	4.63149e-46	dNK2	KIR3DL2
1.32854e-50	2.08109	0.068	0.028	5.0782e-46	dNK2	AC012146.1
4.47044e-50	2.38812	0.041	0.013	1.70878e-45	dNK2	BAG2
4.9414e-50	2.26027	0.034	0.01	1.8888e-45	dNK2	ITPR3
6.17213e-50	2.73493	0.02	0.004	2.35923e-45	dNK2	AC019205.1
6.97901e-50	1.6316	0.157	0.095	2.66766e-45	dNK2	TOPORS
7.49979e-50	2.87832	0.017	0.003	2.86672e-45	dNK2	HOOK1
9.20173e-50	1.45413	0.252	0.191	3.51727e-45	dNK2	CDK2AP2
1.01831e-49	3.17671	0.014	0.002	3.8924e-45	dNK2	LINC00092
1.06836e-49	2.43181	0.02	0.004	4.08371e-45	dNK2	JAKMIP1
1.41083e-49	1.98148	0.086	0.04	5.39277e-45	dNK2	AC005332.4
1.42511e-49	2.06526	0.05	0.018	5.44733e-45	dNK2	LINC01684
1.7094e-49	2.16497	0.035	0.01	6.534e-45	dNK2	TSPAN2
1.77185e-49	1.82867	0.127	0.071	6.77272e-45	dNK2	CKAP2
2.11397e-49	1.959	0.1	0.05	8.08045e-45	dNK2	KIFAP3
2.29156e-49	1.38529	0.301	0.247	8.75928e-45	dNK2	NXT1
2.51803e-49	1.92992	0.024	0.005	9.62491e-45	dNK2	PLCXD2
3.1763e-49	2.07232	0.08	0.037	1.21411e-44	dNK2	SPAG1
4.04651e-49	1.43369	0.21	0.147	1.54674e-44	dNK2	PSTPIP1
4.09425e-49	1.87473	0.02	0.004	1.56499e-44	dNK2	AC008549.2
5.1808e-49	1.14471	0.352	0.306	1.98031e-44	dNK2	VPS37B
7.53131e-49	2.91567	0.02	0.004	2.87877e-44	dNK2	OTUD7B
8.63657e-49	1.12857	0.3	0.241	3.30124e-44	dNK2	PDE7A
1.01574e-48	2.33256	0.042	0.014	3.88256e-44	dNK2	ISYNA1
1.07418e-48	0.948009	0.396	0.359	4.10596e-44	dNK2	BCAS2
2.55699e-48	1.5347	0.222	0.161	9.77383e-44	dNK2	MOB4
2.65156e-48	2.88697	0.023	0.005	1.01353e-43	dNK2	AL135818.1
2.69217e-48	1.24559	0.285	0.228	1.02905e-43	dNK2	PTPRA
4.34376e-48	2.85893	0.016	0.003	1.66036e-43	dNK2	EPHA1
6.08515e-48	3.30314	0.017	0.003	2.32599e-43	dNK2	PRSS57
7.20304e-48	1.13414	0.33	0.275	2.75329e-43	dNK2	HIST1H1C
7.69393e-48	0.980542	0.416	0.406	2.94093e-43	dNK2	GTF3A
9.71814e-48	1.28288	0.257	0.197	3.71466e-43	dNK2	MZT2A
1.18049e-47	1.95927	0.066	0.027	4.51232e-43	dNK2	RINL
1.19207e-47	1.40628	0.206	0.142	4.55658e-43	dNK2	URI1
1.68778e-47	2.34577	0.033	0.009	6.45137e-43	dNK2	AC093010.2
2.06193e-47	2.44753	0.023	0.005	7.8815e-43	dNK2	GOLGA8R
2.28143e-47	1.60743	0.127	0.072	8.72055e-43	dNK2	S100PBP
3.43426e-47	3.39919	0.013	0.002	1.31271e-42	dNK2	ACOXL
4.05736e-47	1.83318	0.044	0.015	1.55089e-42	dNK2	SLC25A42
5.21996e-47	0.954212	0.408	0.39	1.99528e-42	dNK2	RBMX
5.37952e-47	1.25204	0.267	0.209	2.05627e-42	dNK2	AC245297.3
6.35912e-47	0.513594	0.57	0.573	2.43071e-42	dNK2	PSME2
6.81334e-47	2.63376	0.023	0.005	2.60433e-42	dNK2	BEX5
1.04454e-46	1.64374	0.13	0.074	3.99265e-42	dNK2	SLC2A4RG
1.68609e-46	1.62463	0.118	0.064	6.4449e-42	dNK2	RNF113A
2.41896e-46	0.681433	0.51	0.53	9.24623e-42	dNK2	ITGB1
3.50747e-46	0.842777	0.456	0.465	1.3407e-41	dNK2	HLA-F
7.67172e-46	1.53479	0.083	0.039	2.93244e-41	dNK2	PGGHG
1.23794e-45	1.65206	0.15	0.092	4.73191e-41	dNK2	SLC35E1
1.91033e-45	1.89312	0.057	0.022	7.30204e-41	dNK2	ZNF600
2.00207e-45	2.58716	0.03	0.008	7.65273e-41	dNK2	MFGE8
2.28006e-45	0.456456	0.634	0.697	8.7153e-41	dNK2	SUMO2
2.9047e-45	2.24799	0.052	0.02	1.11029e-40	dNK2	TBC1D31
4.86827e-45	0.431012	0.623	0.649	1.86085e-40	dNK2	HSP90B1
4.87519e-45	1.13053	0.301	0.25	1.86349e-40	dNK2	TAF7
5.03012e-45	2.4902	0.017	0.003	1.92271e-40	dNK2	DTX3
8.2112e-45	1.58178	0.079	0.037	3.13865e-40	dNK2	TNRC6C
1.42231e-44	1.90633	0.046	0.016	5.43663e-40	dNK2	STARD9
1.69442e-44	2.51805	0.018	0.003	6.47674e-40	dNK2	AC011773.4
3.10029e-44	0.962347	0.412	0.403	1.18506e-39	dNK2	ROMO1
8.92404e-44	0.799361	0.424	0.402	3.41113e-39	dNK2	HMGB2
9.76929e-44	2.97361	0.038	0.012	3.73421e-39	dNK2	WIPF3
1.15633e-43	1.39326	0.243	0.187	4.41997e-39	dNK2	MRPS6
1.4651e-43	2.90041	0.015	0.002	5.6002e-39	dNK2	TMEM25
2.45196e-43	1.64357	0.122	0.069	9.37238e-39	dNK2	PDCD7
4.96443e-43	1.3743	0.207	0.147	1.89761e-38	dNK2	DBF4
7.39223e-43	2.21642	0.03	0.009	2.82561e-38	dNK2	NAP1L5
1.006e-42	2.63765	0.018	0.003	3.84533e-38	dNK2	ZNF667
1.04212e-42	0.787621	0.476	0.506	3.98341e-38	dNK2	WDR83OS
1.21466e-42	1.02083	0.292	0.236	4.6429e-38	dNK2	RESF1
1.2473e-42	0.96428	0.412	0.412	4.76766e-38	dNK2	PRDX5
1.34327e-42	1.33746	0.256	0.203	5.13452e-38	dNK2	POLR3GL
1.39825e-42	1.35817	0.27	0.22	5.34469e-38	dNK2	CCDC107
2.03474e-42	2.57778	0.017	0.003	7.77757e-38	dNK2	AF165147.1
2.23216e-42	3.02899	0.015	0.003	8.53221e-38	dNK2	FAM241B
2.39941e-42	1.33825	0.211	0.152	9.17149e-38	dNK2	MXD4
2.53091e-42	2.66197	0.024	0.006	9.67417e-38	dNK2	SNTA1
3.32535e-42	1.34521	0.195	0.135	1.27108e-37	dNK2	NECAP1
6.02249e-42	3.40429	0.013	0.002	2.30204e-37	dNK2	BSPRY
6.48842e-42	0.684158	0.438	0.415	2.48014e-37	dNK2	LIMD2
1.56621e-41	2.10817	0.052	0.02	5.9867e-37	dNK2	CRACR2A
2.59566e-41	2.55259	0.02	0.004	9.92166e-37	dNK2	CCDC102A
2.93326e-41	0.979293	0.413	0.42	1.12121e-36	dNK2	PRDX6
4.74766e-41	0.763483	0.472	0.501	1.81475e-36	dNK2	C11orf58
9.25041e-41	1.17652	0.125	0.072	3.53588e-36	dNK2	TCF7
1.35893e-40	0.980482	0.37	0.343	5.19437e-36	dNK2	XAF1
2.04862e-40	1.26991	0.219	0.161	7.83066e-36	dNK2	SAMD9
2.66118e-40	1.83105	0.088	0.045	1.01721e-35	dNK2	BTBD6
3.05623e-40	1.73611	0.087	0.045	1.16821e-35	dNK2	BLOC1S4
4.15259e-40	1.70459	0.081	0.04	1.58728e-35	dNK2	JADE2
5.18806e-40	1.88869	0.068	0.032	1.98309e-35	dNK2	SNAP47
2.06226e-39	1.93688	0.046	0.017	7.8828e-35	dNK2	AC018926.2
2.51536e-39	1.05433	0.337	0.303	9.61471e-35	dNK2	YPEL3
3.88108e-39	1.18524	0.317	0.284	1.4835e-34	dNK2	NDUFS8
4.36408e-39	1.8753	0.087	0.045	1.66813e-34	dNK2	FO393401.1
1.03688e-38	1.9189	0.028	0.008	3.96335e-34	dNK2	ZNF507
1.50143e-38	0.761817	0.475	0.486	5.73906e-34	dNK2	MAFF
1.71049e-38	2.49636	0.023	0.006	6.53819e-34	dNK2	RAB39B
1.7522e-38	1.55469	0.094	0.05	6.6976e-34	dNK2	C16orf54
2.54089e-38	3.82837	0.01	0.001	9.71229e-34	dNK2	ELFN1-AS1
4.26719e-38	1.88691	0.082	0.042	1.63109e-33	dNK2	TSPAN32
7.58502e-38	1.49627	0.238	0.191	2.8993e-33	dNK2	MPG
9.93502e-38	1.67895	0.083	0.043	3.79756e-33	dNK2	AGK
1.33187e-37	1.53435	0.13	0.08	5.09093e-33	dNK2	PILRB
1.94989e-37	1.04891	0.297	0.252	7.45326e-33	dNK2	AC004687.1
1.95913e-37	1.32707	0.16	0.106	7.48859e-33	dNK2	NMRK1
5.85568e-37	1.85835	0.077	0.039	2.23827e-32	dNK2	C11orf21
6.11376e-37	1.59186	0.124	0.075	2.33692e-32	dNK2	PRR7
6.17538e-37	1.33764	0.191	0.137	2.36048e-32	dNK2	THUMPD1
8.19298e-37	1.61941	0.124	0.075	3.13169e-32	dNK2	EBP
1.32053e-36	2.1463	0.018	0.004	5.04759e-32	dNK2	SLC27A2
1.40117e-36	1.23699	0.216	0.162	5.35584e-32	dNK2	RFC1
2.02885e-36	2.0821	0.039	0.014	7.75508e-32	dNK2	AC008764.7
2.91728e-36	0.574205	0.556	0.6	1.1151e-31	dNK2	NDUFB2
4.73881e-36	1.79935	0.068	0.033	1.81136e-31	dNK2	AC011462.5
4.96443e-36	1.64349	0.093	0.051	1.8976e-31	dNK2	SUPV3L1
5.01901e-36	0.842888	0.343	0.308	1.91847e-31	dNK2	LDHB
5.31221e-36	1.03465	0.352	0.338	2.03054e-31	dNK2	SRI
8.46415e-36	2.23595	0.032	0.011	3.23534e-31	dNK2	AC069243.1
9.75516e-36	1.53293	0.145	0.094	3.72881e-31	dNK2	RNF187
1.02995e-35	0.649593	0.539	0.592	3.93689e-31	dNK2	PGK1
1.32166e-35	2.16833	0.02	0.005	5.05193e-31	dNK2	AC022075.1
1.36814e-35	1.79118	0.03	0.01	5.22958e-31	dNK2	HIP1R
1.53874e-35	3.01949	0.012	0.002	5.88167e-31	dNK2	CACNA1C-AS2
1.8383e-35	1.03494	0.205	0.149	7.02671e-31	dNK2	PCSK7
2.01147e-35	1.34826	0.166	0.113	7.68865e-31	dNK2	CSNK1G3
2.513e-35	1.87764	0.066	0.032	9.60569e-31	dNK2	HOXB2
2.98029e-35	1.51603	0.225	0.179	1.13919e-30	dNK2	ACAA2
3.9546e-35	0.826067	0.398	0.391	1.51161e-30	dNK2	SOD1
3.96391e-35	2.64111	0.016	0.003	1.51516e-30	dNK2	TRGV7
4.23937e-35	1.63371	0.114	0.068	1.62046e-30	dNK2	MAP1LC3A
5.37367e-35	1.29229	0.162	0.11	2.05403e-30	dNK2	AC008875.3
5.8346e-35	1.02683	0.362	0.348	2.23022e-30	dNK2	RWDD1
6.79059e-35	3.00351	0.018	0.004	2.59563e-30	dNK2	PCAT6
7.0867e-35	2.56129	0.013	0.002	2.70882e-30	dNK2	AL022323.4
9.25379e-35	1.4733	0.04	0.015	3.53717e-30	dNK2	TRAT1
1.00786e-34	1.88028	0.047	0.019	3.85243e-30	dNK2	ZSCAN18
1.31771e-34	1.36283	0.177	0.125	5.03682e-30	dNK2	NARF
1.75214e-34	0.735566	0.472	0.505	6.69738e-30	dNK2	APRT
2.26269e-34	0.972091	0.376	0.377	8.64891e-30	dNK2	SUMO1
2.77826e-34	1.57469	0.124	0.077	1.06196e-29	dNK2	PIM2
2.88643e-34	0.639924	0.466	0.478	1.10331e-29	dNK2	LINC-PINT
5.13448e-34	1.74205	0.105	0.062	1.9626e-29	dNK2	COMTD1
5.14459e-34	2.41482	0.015	0.003	1.96647e-29	dNK2	FAM169A
5.24524e-34	0.927228	0.351	0.329	2.00494e-29	dNK2	BRD2
5.58724e-34	1.36866	0.156	0.106	2.13567e-29	dNK2	CFAP97
5.671e-34	2.41014	0.011	0.002	2.16768e-29	dNK2	SLC14A1
6.45442e-34	1.21276	0.254	0.209	2.46714e-29	dNK2	ANP32E
9.17639e-34	2.71373	0.011	0.002	3.50758e-29	dNK2	DOK7
9.32358e-34	1.05995	0.285	0.245	3.56385e-29	dNK2	DHX36
1.16464e-33	2.4776	0.017	0.004	4.45172e-29	dNK2	CYB561D2.1
1.66059e-33	0.768846	0.045	0.018	6.34745e-29	dNK2	TRGC2
2.04151e-33	1.09274	0.337	0.318	7.80347e-29	dNK2	AGTRAP
2.41354e-33	1.02015	0.303	0.265	9.22553e-29	dNK2	DNAJC1
3.8441e-33	3.14322	0.013	0.002	1.46937e-28	dNK2	NT5M
3.86142e-33	1.62256	0.077	0.04	1.47599e-28	dNK2	AC092338.3
4.12787e-33	0.809038	0.429	0.449	1.57784e-28	dNK2	RBIS
4.35318e-33	1.17802	0.123	0.075	1.66396e-28	dNK2	PBXIP1
4.54957e-33	2.69586	0.017	0.004	1.73903e-28	dNK2	AC109446.3
4.61118e-33	1.92433	0.023	0.006	1.76258e-28	dNK2	WNT10A
4.90769e-33	1.97295	0.028	0.009	1.87591e-28	dNK2	OBSCN
5.21663e-33	1.5251	0.078	0.041	1.99401e-28	dNK2	OXCT1
5.42751e-33	2.58693	0.015	0.003	2.07461e-28	dNK2	AC007541.1
5.79669e-33	1.46879	0.181	0.133	2.21573e-28	dNK2	PITHD1
6.01989e-33	1.59138	0.092	0.052	2.30104e-28	dNK2	KLHDC4
7.368e-33	1.40882	0.107	0.063	2.81634e-28	dNK2	ATG2A
1.00668e-32	0.771876	0.435	0.455	3.84792e-28	dNK2	DAD1
1.55465e-32	1.5378	0.116	0.071	5.94251e-28	dNK2	SRSF8
1.64699e-32	1.61173	0.114	0.069	6.29544e-28	dNK2	TBC1D20
1.67609e-32	1.89584	0.045	0.019	6.4067e-28	dNK2	EML2-AS1
2.18428e-32	1.97072	0.095	0.055	8.34921e-28	dNK2	SNAPC2
4.21992e-32	1.73852	0.076	0.04	1.61302e-27	dNK2	IMMP1L
4.41376e-32	0.934867	0.384	0.385	1.68712e-27	dNK2	CDC42SE1
5.00292e-32	1.53872	0.157	0.109	1.91231e-27	dNK2	HMOX2
6.96884e-32	2.5287	0.014	0.003	2.66377e-27	dNK2	NUGGC
1.34758e-31	1.0302	0.315	0.289	5.151e-27	dNK2	RBM4
1.44203e-31	1.3428	0.112	0.068	5.51203e-27	dNK2	IPCEF1
2.20374e-31	0.983904	0.263	0.216	8.42357e-27	dNK2	TUT4
2.32514e-31	2.74548	0.01	0.001	8.88761e-27	dNK2	SKAP1-AS1
2.55053e-31	0.469366	0.58	0.642	9.74916e-27	dNK2	COX6A1
2.85997e-31	1.80081	0.036	0.014	1.0932e-26	dNK2	LAX1
2.93449e-31	1.35776	0.177	0.129	1.12168e-26	dNK2	IL16
4.39186e-31	2.10579	0.03	0.011	1.67875e-26	dNK2	PRKCZ
9.73368e-31	0.43603	0.581	0.648	3.7206e-26	dNK2	NDUFA13
1.13051e-30	1.71227	0.11	0.068	4.32126e-26	dNK2	MRPS30
1.61183e-30	2.10969	0.012	0.002	6.16104e-26	dNK2	TRGV10
1.79486e-30	2.60247	0.011	0.002	6.86067e-26	dNK2	RORB
1.87726e-30	1.77377	0.075	0.04	7.17563e-26	dNK2	RASSF7
1.98351e-30	2.10064	0.01	0.002	7.58177e-26	dNK2	AC007278.2
2.00188e-30	2.24796	0.02	0.005	7.652e-26	dNK2	Z98885.3
2.87718e-30	1.11645	0.153	0.104	1.09977e-25	dNK2	AC114760.2
2.98801e-30	1.05999	0.338	0.326	1.14214e-25	dNK2	IK
3.42053e-30	1.6792	0.094	0.055	1.30746e-25	dNK2	EML2
3.58489e-30	0.92234	0.241	0.194	1.37029e-25	dNK2	PITPNC1
3.9422e-30	1.50624	0.145	0.1	1.50686e-25	dNK2	MAD2L2
4.08e-30	0.57501	0.485	0.516	1.55954e-25	dNK2	N4BP2L2
5.55453e-30	1.08639	0.33	0.314	2.12316e-25	dNK2	CHMP4A
1.15535e-29	1.11273	0.101	0.06	4.4162e-25	dNK2	LINC00342
1.37508e-29	1.43107	0.144	0.098	5.25611e-25	dNK2	SUPT3H
1.44957e-29	2.54021	0.02	0.005	5.54082e-25	dNK2	NLRP2
1.51889e-29	1.11052	0.285	0.253	5.80582e-25	dNK2	RTF1
1.67618e-29	1.2878	0.182	0.135	6.40704e-25	dNK2	RAB27A
2.18046e-29	1.50415	0.164	0.118	8.3346e-25	dNK2	ERVK3-1
2.47642e-29	1.62955	0.104	0.064	9.46588e-25	dNK2	HIST3H2A
2.98682e-29	1.21544	0.253	0.216	1.14168e-24	dNK2	STOM
3.14146e-29	0.525359	0.555	0.617	1.20079e-24	dNK2	MAP1LC3B
3.46157e-29	1.25396	0.213	0.169	1.32315e-24	dNK2	NT5C
3.72802e-29	1.19344	0.195	0.147	1.425e-24	dNK2	RSBN1L
3.8309e-29	1.11379	0.231	0.188	1.46432e-24	dNK2	SIGIRR
4.5059e-29	1.36602	0.041	0.017	1.72234e-24	dNK2	AC092683.1
4.52266e-29	2.18228	0.033	0.012	1.72874e-24	dNK2	SPAG16
5.48994e-29	1.7835	0.083	0.047	2.09848e-24	dNK2	CNBD2
5.78391e-29	1.36986	0.13	0.086	2.21084e-24	dNK2	CCNT1
6.00556e-29	1.27338	0.158	0.112	2.29556e-24	dNK2	LRMP
7.45764e-29	1.63306	0.06	0.03	2.85061e-24	dNK2	ARIH2OS
8.47334e-29	1.42088	0.157	0.112	3.23885e-24	dNK2	SMIM10L1
8.69866e-29	2.48252	0.018	0.005	3.32498e-24	dNK2	AL451085.2
1.02883e-28	1.48046	0.088	0.051	3.93258e-24	dNK2	ANKZF1
1.06545e-28	2.09629	0.027	0.009	4.07257e-24	dNK2	ENO2
1.16557e-28	0.908563	0.304	0.272	4.45527e-24	dNK2	MPHOSPH8
1.28243e-28	1.80258	0.081	0.046	4.90195e-24	dNK2	AXIN1
1.35119e-28	1.47075	0.087	0.05	5.16478e-24	dNK2	PSD4
1.38822e-28	0.658225	0.361	0.339	5.30634e-24	dNK2	NKTR
1.56682e-28	1.85258	0.045	0.02	5.989e-24	dNK2	AC093323.1
1.65389e-28	1.61986	0.111	0.07	6.32184e-24	dNK2	RANGRF
1.82109e-28	1.91973	0.022	0.007	6.96093e-24	dNK2	AC064836.4
1.93567e-28	2.60409	0.02	0.006	7.39889e-24	dNK2	HACD1
2.42271e-28	1.26253	0.212	0.169	9.26056e-24	dNK2	CCDC69
2.48662e-28	1.90428	0.076	0.042	9.50484e-24	dNK2	CGRRF1
2.63768e-28	1.22198	0.221	0.179	1.00823e-23	dNK2	RNF115
2.84508e-28	1.48596	0.149	0.105	1.0875e-23	dNK2	IL27RA
4.04587e-28	1.26816	0.165	0.12	1.54649e-23	dNK2	SNRK
4.35071e-28	1.85796	0.022	0.007	1.66302e-23	dNK2	AC103724.4
5.43864e-28	2.27379	0.03	0.011	2.07887e-23	dNK2	AC016405.3
9.52567e-28	0.690457	0.398	0.393	3.64109e-23	dNK2	RNMT
1.03572e-27	1.95679	0.019	0.006	3.95893e-23	dNK2	CERNA1
1.05268e-27	1.58486	0.046	0.021	4.02378e-23	dNK2	AL451085.1
1.12943e-27	3.04067	0.016	0.004	4.31713e-23	dNK2	DNAH14
1.13315e-27	1.17783	0.268	0.234	4.33137e-23	dNK2	DUSP10
1.22831e-27	1.85958	0.051	0.024	4.69508e-23	dNK2	DXO
1.36938e-27	0.897035	0.324	0.303	5.23432e-23	dNK2	PCM1
1.39157e-27	0.837347	0.362	0.355	5.31912e-23	dNK2	EPC1
1.39279e-27	1.88941	0.038	0.016	5.32379e-23	dNK2	RASSF8
1.67139e-27	1.97664	0.045	0.02	6.38873e-23	dNK2	ERMP1
1.83963e-27	0.68244	0.459	0.502	7.03182e-23	dNK2	TCF25
1.92102e-27	1.44318	0.169	0.125	7.34292e-23	dNK2	SLC15A4
2.62082e-27	0.555188	0.499	0.537	1.00178e-22	dNK2	IFI16
2.73287e-27	1.19414	0.216	0.174	1.04461e-22	dNK2	LNPEP
2.87756e-27	1.48057	0.179	0.136	1.09992e-22	dNK2	FAM3C
3.3416e-27	1.23771	0.138	0.094	1.27729e-22	dNK2	LPIN1
3.41588e-27	2.39623	0.022	0.007	1.30568e-22	dNK2	FAHD2B
3.73466e-27	0.677615	0.456	0.498	1.42754e-22	dNK2	COPS9
3.7841e-27	2.3716	0.018	0.005	1.44643e-22	dNK2	AC111182.1
4.41481e-27	1.95827	0.056	0.028	1.68752e-22	dNK2	ZNF836
4.41537e-27	1.16145	0.2	0.157	1.68773e-22	dNK2	AKNA
5.2171e-27	2.62756	0.011	0.002	1.99418e-22	dNK2	PLXNA4
6.02548e-27	1.56243	0.027	0.009	2.30318e-22	dNK2	PLCG1
6.17078e-27	0.99153	0.28	0.246	2.35872e-22	dNK2	IDI1
6.60166e-27	1.96981	0.057	0.028	2.52342e-22	dNK2	ZNF880
7.01799e-27	2.52348	0.028	0.01	2.68256e-22	dNK2	ULBP2
8.06095e-27	2.60692	0.015	0.004	3.08122e-22	dNK2	GSTA4
9.27355e-27	0.852897	0.394	0.409	3.54472e-22	dNK2	HMGN3
9.27459e-27	3.09375	0.012	0.002	3.54512e-22	dNK2	LPAR3
1.01816e-26	1.96347	0.017	0.005	3.89183e-22	dNK2	AC013264.1
1.14405e-26	1.27222	0.15	0.106	4.373e-22	dNK2	EXOSC6
2.51971e-26	1.0932	0.333	0.331	9.63134e-22	dNK2	LAT2
2.88539e-26	2.22415	0.03	0.011	1.10291e-21	dNK2	RAB33A
3.03566e-26	1.20902	0.244	0.21	1.16035e-21	dNK2	RBCK1
3.32252e-26	1.50051	0.114	0.074	1.27e-21	dNK2	RPAP2
3.33543e-26	1.33606	0.1	0.062	1.27494e-21	dNK2	HCG18
3.44111e-26	1.92105	0.047	0.022	1.31533e-21	dNK2	ACOT7
4.08589e-26	1.18365	0.166	0.123	1.56179e-21	dNK2	STIM2
4.38779e-26	0.669688	0.46	0.501	1.67719e-21	dNK2	SPCS2
4.88141e-26	1.03925	0.247	0.21	1.86587e-21	dNK2	NOP58
5.44654e-26	1.63028	0.085	0.05	2.08189e-21	dNK2	ABHD14A
5.76219e-26	1.18604	0.304	0.285	2.20254e-21	dNK2	CACYBP
6.01652e-26	1.40349	0.177	0.135	2.29975e-21	dNK2	CLPP
6.3483e-26	1.48793	0.156	0.114	2.42657e-21	dNK2	LMNB1
7.54428e-26	1.78776	0.062	0.032	2.88372e-21	dNK2	MEI1
1.02982e-25	2.12462	0.023	0.007	3.93639e-21	dNK2	SLC38A5
1.08961e-25	1.03672	0.249	0.212	4.16491e-21	dNK2	CDK13
1.11602e-25	0.874749	0.37	0.381	4.26588e-21	dNK2	PSMD8
1.33031e-25	1.45635	0.156	0.114	5.08499e-21	dNK2	CTR9
1.378e-25	1.70247	0.028	0.011	5.26725e-21	dNK2	SH2D3A
1.66872e-25	1.29017	0.132	0.09	6.37851e-21	dNK2	ANKRD49
1.66987e-25	0.661224	0.387	0.378	6.38293e-21	dNK2	PPP1R10
1.91264e-25	2.22067	0.019	0.006	7.31088e-21	dNK2	AC009831.1
2.0143e-25	2.23649	0.017	0.005	7.69947e-21	dNK2	CEP70
2.12242e-25	1.3704	0.105	0.066	8.11273e-21	dNK2	ZNF276
2.12359e-25	2.55923	0.01	0.002	8.1172e-21	dNK2	AL359504.2
2.98597e-25	1.90256	0.058	0.03	1.14136e-20	dNK2	HENMT1
3.29782e-25	1.04645	0.239	0.202	1.26056e-20	dNK2	DNAJB14
3.7558e-25	2.4078	0.021	0.007	1.43562e-20	dNK2	MAP3K14-AS1
4.11263e-25	0.590311	0.477	0.52	1.57201e-20	dNK2	PNISR
4.30849e-25	2.77483	0.01	0.002	1.64688e-20	dNK2	ACY3
4.49652e-25	2.50715	0.014	0.003	1.71875e-20	dNK2	NEO1
4.51558e-25	1.51557	0.043	0.019	1.72604e-20	dNK2	SIDT1
5.11921e-25	0.875549	0.248	0.208	1.95677e-20	dNK2	KMT2A
5.24291e-25	0.564346	0.531	0.581	2.00405e-20	dNK2	BHLHE40
7.67307e-25	1.20847	0.162	0.12	2.93295e-20	dNK2	GRK6
8.88912e-25	0.995673	0.22	0.179	3.39778e-20	dNK2	TTC14
1.19402e-24	2.22536	0.015	0.004	4.56404e-20	dNK2	COL4A4
1.31132e-24	1.85599	0.052	0.026	5.0124e-20	dNK2	HAGHL
2.03496e-24	2.0892	0.025	0.009	7.77842e-20	dNK2	AGFG2
2.44762e-24	1.1707	0.161	0.119	9.35578e-20	dNK2	MLLT6
3.57863e-24	0.934301	0.347	0.345	1.3679e-19	dNK2	HNRNPAB
3.81003e-24	0.633065	0.479	0.538	1.45635e-19	dNK2	CNBP
4.54198e-24	0.570313	0.428	0.43	1.73613e-19	dNK2	RAB11FIP1
4.85627e-24	1.52068	0.104	0.067	1.85626e-19	dNK2	ACYP1
5.63623e-24	1.01073	0.288	0.265	2.15439e-19	dNK2	GRK2
5.80315e-24	0.400437	0.587	0.657	2.21819e-19	dNK2	ATP5MD
6.40095e-24	2.47749	0.012	0.003	2.4467e-19	dNK2	KCNK12
8.76185e-24	1.24448	0.128	0.088	3.34913e-19	dNK2	CDKN2AIP
9.08558e-24	1.2436	0.168	0.127	3.47287e-19	dNK2	HIST1H1E
1.16053e-23	1.0842	0.3	0.281	4.43599e-19	dNK2	BTG3
1.31915e-23	2.18469	0.012	0.003	5.04231e-19	dNK2	LAYN
1.55688e-23	1.47657	0.103	0.067	5.95102e-19	dNK2	RGS14
1.58171e-23	1.61445	0.088	0.054	6.04593e-19	dNK2	HMCES
1.65888e-23	2.77144	0.014	0.004	6.34092e-19	dNK2	LRRC75B
1.78881e-23	1.08599	0.274	0.248	6.83755e-19	dNK2	PPP1R14B
1.93008e-23	1.93796	0.037	0.016	7.37754e-19	dNK2	KATNAL1
2.62448e-23	1.66599	0.053	0.027	1.00318e-18	dNK2	ZNF544
2.7948e-23	0.961227	0.222	0.182	1.06828e-18	dNK2	RASA2
2.96065e-23	0.556066	0.492	0.547	1.13168e-18	dNK2	KRTCAP2
3.10417e-23	0.945284	0.295	0.272	1.18654e-18	dNK2	SNHG7
3.41415e-23	0.952437	0.314	0.301	1.30503e-18	dNK2	TPR
4.07387e-23	1.22002	0.22	0.187	1.5572e-18	dNK2	TPST2
4.40949e-23	2.27592	0.015	0.004	1.68548e-18	dNK2	AL590822.3
6.36323e-23	0.884264	0.355	0.363	2.43228e-18	dNK2	SF3B2
6.37859e-23	1.19348	0.232	0.2	2.43815e-18	dNK2	DDX27
8.84414e-23	1.69894	0.067	0.038	3.38058e-18	dNK2	ERG28
9.59091e-23	1.2301	0.145	0.106	3.66603e-18	dNK2	GNL1
9.75095e-23	0.531246	0.508	0.573	3.7272e-18	dNK2	ATP5F1D
1.03802e-22	1.0467	0.217	0.18	3.96775e-18	dNK2	ATXN7L3B
1.0383e-22	1.45379	0.127	0.089	3.96878e-18	dNK2	TERF1
1.27368e-22	0.64871	0.459	0.52	4.86853e-18	dNK2	PSMB1
1.44742e-22	1.66936	0.123	0.087	5.53261e-18	dNK2	MAGED2
1.68574e-22	1.19754	0.062	0.034	6.44355e-18	dNK2	AL662844.4
1.82353e-22	1.22874	0.221	0.188	6.97024e-18	dNK2	SSBP4
1.93124e-22	1.25296	0.22	0.188	7.38197e-18	dNK2	BCL7C
2.03814e-22	0.675712	0.459	0.517	7.79057e-18	dNK2	TRIR
2.53318e-22	0.44194	0.557	0.641	9.68283e-18	dNK2	PRRC2C
2.80769e-22	2.82924	0.01	0.002	1.07321e-17	dNK2	APOA1
3.079e-22	1.56859	0.065	0.037	1.17692e-17	dNK2	ASTE1
3.69328e-22	0.449602	0.504	0.562	1.41172e-17	dNK2	EIF4A2
4.19634e-22	0.574366	0.491	0.555	1.60401e-17	dNK2	NEDD8
4.41951e-22	2.53348	0.015	0.004	1.68932e-17	dNK2	TET1
5.97765e-22	2.56435	0.011	0.003	2.2849e-17	dNK2	PRCD
9.04038e-22	2.65266	0.01	0.002	3.4556e-17	dNK2	LDOC1
9.52749e-22	1.40053	0.085	0.053	3.64179e-17	dNK2	ATP8A1
9.72425e-22	1.45663	0.128	0.091	3.717e-17	dNK2	HCP5
9.73416e-22	1.94428	0.015	0.004	3.72079e-17	dNK2	AL109955.1
1.0338e-21	0.580043	0.535	0.599	3.9516e-17	dNK2	FOSL2
1.13972e-21	1.36739	0.158	0.121	4.35645e-17	dNK2	RNF139
1.14641e-21	1.10823	0.174	0.135	4.38206e-17	dNK2	RBL2
1.18783e-21	1.95834	0.043	0.021	4.54035e-17	dNK2	RDH13
1.23025e-21	1.18343	0.159	0.121	4.7025e-17	dNK2	PURA
1.55841e-21	1.91436	0.03	0.012	5.95686e-17	dNK2	MTERF2
1.5807e-21	2.09251	0.036	0.016	6.04205e-17	dNK2	UNG
1.5952e-21	1.99753	0.046	0.023	6.09749e-17	dNK2	SLC27A5
1.97387e-21	1.11647	0.208	0.173	7.54493e-17	dNK2	CDKN1B
2.17012e-21	1.85561	0.04	0.019	8.29508e-17	dNK2	AKTIP
2.51668e-21	0.638399	0.442	0.487	9.61975e-17	dNK2	SPCS1
2.61562e-21	1.27348	0.215	0.185	9.99794e-17	dNK2	DERL1
3.13129e-21	1.22058	0.133	0.095	1.1969e-16	dNK2	C1orf56
3.3345e-21	1.43212	0.06	0.033	1.27458e-16	dNK2	ORMDL3
3.55462e-21	1.88056	0.03	0.013	1.35872e-16	dNK2	LINC00665
4.03662e-21	1.15047	0.145	0.106	1.54296e-16	dNK2	SDR42E2
4.30429e-21	1.51189	0.101	0.067	1.64527e-16	dNK2	KANSL2
4.64313e-21	2.05937	0.034	0.015	1.77479e-16	dNK2	TMEM99
5.2203e-21	1.94887	0.046	0.024	1.99541e-16	dNK2	HES6
5.83586e-21	1.7119	0.044	0.022	2.2307e-16	dNK2	KIF3A
6.48727e-21	0.406418	0.55	0.631	2.47969e-16	dNK2	SFPQ
7.07562e-21	1.63501	0.058	0.032	2.70458e-16	dNK2	C12orf65
7.95531e-21	1.18393	0.183	0.148	3.04084e-16	dNK2	RBBP7
8.49999e-21	1.39099	0.126	0.09	3.24904e-16	dNK2	POLR2C
8.84666e-21	1.1282	0.213	0.18	3.38155e-16	dNK2	SLFN5
1.04561e-20	1.5327	0.142	0.107	3.99676e-16	dNK2	NUDT14
1.05186e-20	1.4163	0.146	0.11	4.02063e-16	dNK2	HTATSF1
1.1217e-20	0.98726	0.166	0.127	4.28758e-16	dNK2	BIN1
1.14439e-20	1.5125	0.119	0.085	4.37432e-16	dNK2	FBXO6
1.16384e-20	1.8227	0.05	0.026	4.44865e-16	dNK2	LDLRAP1
1.61665e-20	2.70625	0.011	0.003	6.17949e-16	dNK2	RTKN
1.88059e-20	2.08775	0.018	0.006	7.18838e-16	dNK2	AC008035.1
1.93332e-20	0.969656	0.316	0.308	7.38994e-16	dNK2	CNOT2
2.27397e-20	1.95824	0.032	0.014	8.69204e-16	dNK2	IPP
2.29115e-20	1.39983	0.129	0.093	8.75768e-16	dNK2	NCBP2AS2
2.36974e-20	1.61373	0.031	0.013	9.05811e-16	dNK2	AC008969.1
3.15923e-20	2.21546	0.012	0.003	1.20758e-15	dNK2	ARHGEF39
3.55661e-20	1.39539	0.055	0.03	1.35948e-15	dNK2	ANKRD36B
3.60389e-20	1.71508	0.044	0.022	1.37755e-15	dNK2	GPR18
3.68132e-20	1.53373	0.108	0.075	1.40715e-15	dNK2	TBPL1
3.79493e-20	1.17799	0.207	0.175	1.45057e-15	dNK2	DNAJC21
4.72018e-20	1.00029	0.271	0.25	1.80424e-15	dNK2	ATG12
5.28397e-20	1.15325	0.128	0.092	2.01974e-15	dNK2	SP140
6.03244e-20	1.68764	0.03	0.013	2.30584e-15	dNK2	TBC1D19
6.56187e-20	1.08873	0.245	0.221	2.50821e-15	dNK2	STUB1
7.01496e-20	0.960565	0.241	0.212	2.6814e-15	dNK2	BDP1
7.1763e-20	1.33995	0.071	0.043	2.74307e-15	dNK2	HIPK1-AS1
8.29471e-20	1.80091	0.021	0.007	3.17057e-15	dNK2	PIF1
9.11078e-20	1.47441	0.069	0.041	3.48251e-15	dNK2	PRKD2
1.06264e-19	1.15141	0.198	0.165	4.06182e-15	dNK2	SP140L
1.13293e-19	1.69231	0.062	0.036	4.33051e-15	dNK2	LTBP3
1.16815e-19	2.19588	0.042	0.021	4.46514e-15	dNK2	LZTFL1
1.29359e-19	2.0195	0.034	0.016	4.94463e-15	dNK2	ALDOC
1.39047e-19	0.585785	0.466	0.521	5.31493e-15	dNK2	SLC25A3
1.39208e-19	0.413316	0.574	0.666	5.32108e-15	dNK2	CD53
1.40392e-19	1.64258	0.053	0.029	5.36633e-15	dNK2	METRN
1.42887e-19	2.06416	0.038	0.019	5.46172e-15	dNK2	HIC1
1.57339e-19	2.27297	0.023	0.009	6.01412e-15	dNK2	B4GALT6
1.63805e-19	1.20916	0.24	0.217	6.26129e-15	dNK2	SURF4
1.81539e-19	1.56371	0.058	0.033	6.93916e-15	dNK2	NPRL2
1.93754e-19	1.24478	0.198	0.167	7.40605e-15	dNK2	AC008105.3
2.3848e-19	2.19314	0.016	0.005	9.11568e-15	dNK2	AL133338.1
2.72959e-19	2.45648	0.021	0.008	1.04336e-14	dNK2	EPS8L1
3.23837e-19	1.30363	0.138	0.103	1.23783e-14	dNK2	CARHSP1
3.85491e-19	1.75446	0.055	0.031	1.4735e-14	dNK2	FBXL6
4.10213e-19	1.33729	0.196	0.166	1.568e-14	dNK2	ITGAE
4.41888e-19	1.02955	0.043	0.021	1.68907e-14	dNK2	CENPF
4.71698e-19	1.34705	0.168	0.135	1.80302e-14	dNK2	DMAC1
4.85827e-19	2.03932	0.026	0.011	1.85702e-14	dNK2	ZNF296
6.16735e-19	1.70825	0.059	0.034	2.35741e-14	dNK2	NIPSNAP1
6.73092e-19	1.49266	0.095	0.064	2.57283e-14	dNK2	PFKP
6.98418e-19	2.59863	0.013	0.004	2.66963e-14	dNK2	ATAD3C
1.01462e-18	1.34061	0.123	0.089	3.87827e-14	dNK2	ZFAND2B
1.03304e-18	1.42025	0.099	0.067	3.94871e-14	dNK2	PPAN
1.06694e-18	1.24226	0.093	0.061	4.07826e-14	dNK2	CBX4
1.14734e-18	1.79978	0.025	0.01	4.38561e-14	dNK2	BIVM
1.21245e-18	1.45955	0.058	0.033	4.63445e-14	dNK2	RBM34
1.22782e-18	1.18743	0.223	0.198	4.6932e-14	dNK2	COPS6
1.31962e-18	1.19171	0.119	0.086	5.0441e-14	dNK2	RCAN3
1.33246e-18	0.454365	0.572	0.572	5.0932e-14	dNK2	HSPA1A
1.4807e-18	1.10063	0.169	0.134	5.65984e-14	dNK2	CWF19L2
1.52456e-18	1.20827	0.069	0.041	5.82747e-14	dNK2	TNIK
1.56808e-18	0.668801	0.35	0.346	5.99385e-14	dNK2	CDC42SE2
1.8972e-18	1.52732	0.135	0.102	7.25184e-14	dNK2	SLC1A5
1.95983e-18	1.76141	0.048	0.026	7.49126e-14	dNK2	PITPNA-AS1
2.2895e-18	1.29646	0.085	0.055	8.7514e-14	dNK2	ZNHIT6
2.64847e-18	0.760968	0.38	0.393	1.01235e-13	dNK2	SMAD7
3.49608e-18	2.18722	0.014	0.005	1.33634e-13	dNK2	AC104109.2
3.93349e-18	1.88831	0.018	0.006	1.50354e-13	dNK2	APBB1
3.93378e-18	1.61264	0.043	0.022	1.50365e-13	dNK2	USP20
4.40088e-18	1.5862	0.038	0.019	1.68219e-13	dNK2	COQ10A
4.82336e-18	1.61738	0.058	0.034	1.84368e-13	dNK2	CERS4
5.14631e-18	0.498261	0.457	0.484	1.96712e-13	dNK2	HSPD1
5.85038e-18	1.13198	0.247	0.228	2.23625e-13	dNK2	BUD31
5.88282e-18	0.756117	0.409	0.45	2.24865e-13	dNK2	CBX3
6.25479e-18	2.21597	0.022	0.009	2.39083e-13	dNK2	AC009133.1
8.20989e-18	1.85622	0.024	0.01	3.13815e-13	dNK2	BDH1
9.67603e-18	1.88332	0.039	0.02	3.69857e-13	dNK2	EIF5A2
9.95161e-18	0.498964	0.476	0.532	3.8039e-13	dNK2	H2AFZ
1.0542e-17	1.70713	0.057	0.033	4.02956e-13	dNK2	AVEN
1.07009e-17	1.85272	0.032	0.015	4.09031e-13	dNK2	PPP1R13B
1.1076e-17	1.91001	0.042	0.022	4.23368e-13	dNK2	ENDOD1
1.47653e-17	1.44151	0.037	0.018	5.64389e-13	dNK2	ZNF528-AS1
1.77061e-17	2.20597	0.015	0.005	6.76797e-13	dNK2	FBLN5
1.79968e-17	1.86594	0.022	0.009	6.8791e-13	dNK2	KLC2
1.85488e-17	0.94746	0.229	0.201	7.09009e-13	dNK2	KAT6B
2.00613e-17	1.02602	0.182	0.15	7.66823e-13	dNK2	TMC6
2.30647e-17	1.74667	0.022	0.009	8.81625e-13	dNK2	GPM6B
2.3336e-17	2.33308	0.02	0.008	8.91996e-13	dNK2	ARHGEF19
2.41897e-17	1.38272	0.139	0.107	9.24626e-13	dNK2	ZNRD2
2.49357e-17	0.930771	0.299	0.294	9.53142e-13	dNK2	RNPS1
2.54126e-17	1.69578	0.078	0.051	9.71371e-13	dNK2	SMYD2
2.59925e-17	0.858919	0.291	0.275	9.93538e-13	dNK2	PIM1
3.00911e-17	1.74125	0.027	0.012	1.1502e-12	dNK2	AL358472.5
5.41425e-17	1.84188	0.062	0.038	2.06954e-12	dNK2	WHRN
5.57025e-17	1.59519	0.087	0.058	2.12917e-12	dNK2	STK16
6.1542e-17	2.09622	0.022	0.009	2.35238e-12	dNK2	AC012645.3
6.52646e-17	2.18805	0.011	0.003	2.49468e-12	dNK2	COLGALT2
6.70848e-17	1.07356	0.168	0.136	2.56425e-12	dNK2	IRF3
7.46532e-17	1.65881	0.053	0.031	2.85354e-12	dNK2	PTPRN2
7.50468e-17	0.81744	0.323	0.322	2.86859e-12	dNK2	SEPTIN6
9.48918e-17	1.9148	0.038	0.02	3.62715e-12	dNK2	THEM6
9.6793e-17	1.28533	0.182	0.153	3.69982e-12	dNK2	DR1
1.00346e-16	0.777978	0.363	0.382	3.83564e-12	dNK2	TCEA1
1.03026e-16	1.83749	0.094	0.065	3.93808e-12	dNK2	TRMO
1.09797e-16	0.862817	0.311	0.309	4.19688e-12	dNK2	PRMT2
1.11313e-16	2.71596	0.012	0.004	4.25482e-12	dNK2	AC068446.2
1.19021e-16	1.97503	0.031	0.015	4.54946e-12	dNK2	GOLGA8O
1.63891e-16	1.08264	0.246	0.229	6.26456e-12	dNK2	PDAP1
1.71156e-16	1.38304	0.106	0.076	6.54227e-12	dNK2	DCAF11
2.24986e-16	1.23243	0.116	0.086	8.59987e-12	dNK2	LINC02256
2.74681e-16	1.5404	0.045	0.025	1.04994e-11	dNK2	CHST2
3.68331e-16	1.15189	0.184	0.156	1.40791e-11	dNK2	SIPA1
3.83765e-16	1.28684	0.077	0.05	1.4669e-11	dNK2	MPHOSPH9
4.16413e-16	1.63381	0.037	0.019	1.5917e-11	dNK2	ZNF528
5.27872e-16	0.539415	0.42	0.434	2.01774e-11	dNK2	MBP
5.29348e-16	1.07992	0.236	0.219	2.02338e-11	dNK2	PYURF
5.62001e-16	2.27136	0.015	0.005	2.14819e-11	dNK2	DLL1
6.10529e-16	2.42686	0.02	0.008	2.33368e-11	dNK2	RGS17
6.26128e-16	1.08952	0.254	0.243	2.39331e-11	dNK2	DCTN3
6.53496e-16	1.10973	0.202	0.177	2.49792e-11	dNK2	PKN1
9.25661e-16	2.94074	0.023	0.01	3.53825e-11	dNK2	BGLAP
9.92971e-16	0.909345	0.275	0.264	3.79553e-11	dNK2	ZRANB2
1.26013e-15	0.793006	0.324	0.328	4.8167e-11	dNK2	CYLD
1.37421e-15	0.925315	0.251	0.234	5.25277e-11	dNK2	JPX
1.3909e-15	1.40744	0.083	0.056	5.31658e-11	dNK2	KCTD9
1.44305e-15	1.23823	0.155	0.126	5.51592e-11	dNK2	APOBEC3C
1.82457e-15	1.30633	0.168	0.14	6.97425e-11	dNK2	A1BG
2.10026e-15	1.83996	0.014	0.005	8.02803e-11	dNK2	SUCLG2-AS1
2.12826e-15	1.54657	0.06	0.037	8.13507e-11	dNK2	MYNN
2.59717e-15	1.37819	0.124	0.095	9.92743e-11	dNK2	ISG20L2
2.88794e-15	2.12035	0.031	0.016	1.10388e-10	dNK2	PPP1R16A
3.27019e-15	1.31233	0.114	0.085	1.25e-10	dNK2	MAPKAPK5-AS1
3.39604e-15	1.04211	0.126	0.095	1.2981e-10	dNK2	CREBZF
3.72478e-15	2.12515	0.016	0.006	1.42376e-10	dNK2	LACTB2-AS1
3.91346e-15	0.97075	0.17	0.139	1.49588e-10	dNK2	HIST1H1D
3.91583e-15	1.21612	0.158	0.128	1.49679e-10	dNK2	AC092821.3
3.99844e-15	1.64225	0.049	0.029	1.52836e-10	dNK2	PRAF2
4.02002e-15	0.926104	0.294	0.293	1.53661e-10	dNK2	TOMM5
4.03432e-15	0.548491	0.454	0.515	1.54208e-10	dNK2	ARPC4
4.06379e-15	1.13356	0.233	0.217	1.55334e-10	dNK2	PIN1
4.57463e-15	1.74208	0.023	0.01	1.74861e-10	dNK2	ZNF329
5.16892e-15	0.672406	0.391	0.425	1.97577e-10	dNK2	PSMB10
5.55517e-15	1.04316	0.221	0.201	2.12341e-10	dNK2	CCT2
6.1343e-15	1.65215	0.044	0.024	2.34478e-10	dNK2	FEZ1
6.13745e-15	1.40564	0.063	0.04	2.34598e-10	dNK2	CTPS1
6.5763e-15	0.646597	0.42	0.475	2.51373e-10	dNK2	TMEM59
6.66832e-15	0.590044	0.437	0.498	2.5489e-10	dNK2	TAPBP
6.71837e-15	1.51827	0.043	0.024	2.56803e-10	dNK2	ZNF548
8.20639e-15	0.973447	0.202	0.176	3.13681e-10	dNK2	CENPC
8.34225e-15	0.404274	0.069	0.114	3.18874e-10	dNK2	SNAPIN
8.69124e-15	1.30427	0.124	0.095	3.32214e-10	dNK2	TP53I13
8.74454e-15	1.12323	0.186	0.159	3.34251e-10	dNK2	SLC39A10
9.86044e-15	1.37847	0.07	0.046	3.76906e-10	dNK2	DNAAF2
1.04411e-14	0.517711	0.454	0.515	3.991e-10	dNK2	RBM25
1.07095e-14	0.925818	0.332	0.352	4.09358e-10	dNK2	FIS1
1.18092e-14	1.25922	0.18	0.155	4.51397e-10	dNK2	GYG1
1.2256e-14	1.02218	0.229	0.21	4.68475e-10	dNK2	ALYREF
1.32225e-14	1.12573	0.03	0.015	5.05419e-10	dNK2	ZNF831
1.46654e-14	1.94244	0.019	0.008	5.60572e-10	dNK2	ZNF324B
1.49387e-14	1.39781	0.088	0.062	5.71015e-10	dNK2	SH3GLB2
1.73712e-14	1.38299	0.127	0.099	6.63998e-10	dNK2	PPIE
1.82065e-14	0.457716	0.135	0.205	6.95924e-10	dNK2	DPY30
1.92944e-14	1.4983	0.079	0.054	7.37508e-10	dNK2	TMEM120B
1.97154e-14	0.986459	0.176	0.147	7.536e-10	dNK2	PRDX2
2.03982e-14	2.36783	0.011	0.004	7.797e-10	dNK2	GIPR
2.05726e-14	1.44825	0.076	0.051	7.86366e-10	dNK2	MAP7D3
2.2183e-14	1.43772	0.132	0.104	8.47922e-10	dNK2	UROS
2.24595e-14	0.431151	0.115	0.178	8.58494e-10	dNK2	SLC66A3
2.28939e-14	1.52778	0.08	0.055	8.75096e-10	dNK2	POLR3D
2.43113e-14	0.858211	0.317	0.326	9.29274e-10	dNK2	UBE2L6
2.46834e-14	1.30081	0.152	0.125	9.43497e-10	dNK2	B3GAT3
2.83905e-14	1.07953	0.219	0.2	1.0852e-09	dNK2	TRAPPC10
3.09488e-14	0.485242	0.075	0.049	1.18299e-09	dNK2	LY9
3.11679e-14	1.02827	0.145	0.116	1.19136e-09	dNK2	CCDC88B
3.20269e-14	2.18789	0.015	0.006	1.2242e-09	dNK2	AC009495.3
3.68754e-14	1.96204	0.031	0.016	1.40952e-09	dNK2	PPFIBP1
3.85738e-14	0.88399	0.289	0.284	1.47444e-09	dNK2	IRF7
4.31213e-14	0.420022	0.165	0.248	1.64827e-09	dNK2	NDUFA10
6.59207e-14	1.1445	0.153	0.125	2.51975e-09	dNK2	AC058791.1
6.60569e-14	2.0805	0.01	0.003	2.52496e-09	dNK2	MAPK11
7.28719e-14	1.46391	0.056	0.035	2.78545e-09	dNK2	AC026124.2
8.96642e-14	1.18053	0.113	0.085	3.42732e-09	dNK2	TFDP2
9.05246e-14	1.32778	0.106	0.079	3.46021e-09	dNK2	BTN3A1
9.12885e-14	1.07496	0.221	0.205	3.48941e-09	dNK2	MPC2
9.50923e-14	0.512113	0.477	0.553	3.63481e-09	dNK2	ATP5PF
1.07489e-13	0.999879	0.246	0.234	4.10864e-09	dNK2	MAP4
1.29261e-13	0.951854	0.289	0.289	4.94088e-09	dNK2	EIF2AK2
1.3129e-13	1.49063	0.093	0.067	5.01841e-09	dNK2	RPA1
1.32261e-13	1.83138	0.03	0.016	5.05555e-09	dNK2	SYCE1L
1.33007e-13	1.72878	0.038	0.021	5.08406e-09	dNK2	APOBEC3F
1.50406e-13	1.11158	0.235	0.224	5.74913e-09	dNK2	POLR2G
1.56133e-13	1.81776	0.022	0.01	5.96803e-09	dNK2	ARL4D
1.63614e-13	0.404213	0.071	0.115	6.25396e-09	dNK2	ARL1
1.65992e-13	1.18325	0.164	0.139	6.34488e-09	dNK2	FIP1L1
1.67538e-13	0.542301	0.462	0.51	6.40396e-09	dNK2	EZR
1.70368e-13	1.68245	0.022	0.01	6.51215e-09	dNK2	ADHFE1
1.74e-13	2.00492	0.022	0.01	6.65099e-09	dNK2	GSPT2
2.08812e-13	1.09117	0.231	0.216	7.98164e-09	dNK2	LMO4
2.15703e-13	1.49255	0.038	0.021	8.24502e-09	dNK2	ZNF567
2.16535e-13	1.16748	0.172	0.147	8.27685e-09	dNK2	EIF3B
2.36306e-13	1.31343	0.09	0.064	9.03254e-09	dNK2	REXO4
2.45041e-13	1.39327	0.116	0.09	9.36643e-09	dNK2	PWWP3A
2.55628e-13	0.414871	0.187	0.278	9.77113e-09	dNK2	PSMD4
2.57381e-13	1.31246	0.07	0.047	9.83812e-09	dNK2	AGL
2.68248e-13	2.03798	0.012	0.004	1.02535e-08	dNK2	ZNF793
2.86158e-13	0.610271	0.443	0.513	1.09381e-08	dNK2	PARK7
2.9449e-13	1.13696	0.079	0.054	1.12566e-08	dNK2	FBXO3
3.26019e-13	1.53457	0.047	0.028	1.24617e-08	dNK2	ZNF626
3.29008e-13	0.924414	0.27	0.262	1.2576e-08	dNK2	GPR65
3.54589e-13	1.32562	0.063	0.041	1.35538e-08	dNK2	GIHCG
3.64379e-13	0.913251	0.028	0.014	1.3928e-08	dNK2	SIRPG
3.67236e-13	2.00144	0.012	0.004	1.40372e-08	dNK2	Z97192.1
3.73273e-13	1.93872	0.011	0.004	1.4268e-08	dNK2	SOCS2-AS1
3.99736e-13	1.39345	0.122	0.096	1.52795e-08	dNK2	TINF2
4.07595e-13	0.935646	0.185	0.159	1.55799e-08	dNK2	SNHG12
4.09941e-13	1.62642	0.098	0.073	1.56696e-08	dNK2	SYNGR1
4.55566e-13	0.656681	0.373	0.395	1.74136e-08	dNK2	PHF20
4.56596e-13	0.456526	0.107	0.163	1.74529e-08	dNK2	MRPL40
4.85687e-13	0.409422	0.086	0.134	1.85649e-08	dNK2	KRCC1
5.36853e-13	0.700065	0.389	0.437	2.05207e-08	dNK2	SNRPB
5.47759e-13	0.45721	0.145	0.217	2.09375e-08	dNK2	DDOST
5.57976e-13	1.7988	0.03	0.015	2.13281e-08	dNK2	ZNF569
5.71215e-13	2.15336	0.011	0.003	2.18341e-08	dNK2	AL356055.1
5.80097e-13	0.453153	0.524	0.63	2.21736e-08	dNK2	ARF1
6.02365e-13	0.833374	0.27	0.262	2.30248e-08	dNK2	PHF3
6.04289e-13	0.430816	0.081	0.128	2.30984e-08	dNK2	COMMD4
6.34544e-13	2.20258	0.022	0.01	2.42548e-08	dNK2	AIFM2
6.85633e-13	0.856867	0.256	0.247	2.62076e-08	dNK2	ARHGAP30
7.731e-13	1.56198	0.053	0.033	2.9551e-08	dNK2	ATAD3B
8.11504e-13	1.1967	0.043	0.025	3.10189e-08	dNK2	WEE1
8.77285e-13	0.49836	0.445	0.467	3.35333e-08	dNK2	TUBA1A
9.14017e-13	1.72106	0.037	0.021	3.49374e-08	dNK2	KBTBD3
9.43017e-13	1.58364	0.055	0.035	3.60459e-08	dNK2	GCDH
1.05378e-12	0.9547	0.068	0.045	4.02797e-08	dNK2	MZF1-AS1
1.10737e-12	0.720385	0.356	0.388	4.23283e-08	dNK2	HSPA9
1.18611e-12	1.56765	0.072	0.049	4.53379e-08	dNK2	GLT8D1
1.20517e-12	1.09162	0.153	0.127	4.60665e-08	dNK2	PPP3CC
1.21284e-12	2.17841	0.01	0.003	4.63594e-08	dNK2	SLC25A23
1.28129e-12	1.54199	0.051	0.032	4.89761e-08	dNK2	MSH2
1.35419e-12	1.64614	0.061	0.04	5.17626e-08	dNK2	BPGM
1.46452e-12	0.456819	0.087	0.135	5.59799e-08	dNK2	CAMK1
1.52596e-12	0.523142	0.426	0.455	5.83282e-08	dNK2	CCNH
1.56729e-12	1.15943	0.025	0.012	5.99081e-08	dNK2	LINC00299
1.57413e-12	1.55179	0.074	0.052	6.01695e-08	dNK2	WDSUB1
1.76975e-12	1.73954	0.046	0.028	6.76471e-08	dNK2	PRKAR1B
1.85115e-12	0.595795	0.457	0.539	7.07582e-08	dNK2	HNRNPM
1.90898e-12	0.423004	0.089	0.136	7.2969e-08	dNK2	GGCT
1.92504e-12	0.471678	0.091	0.14	7.35827e-08	dNK2	MRPL13
2.00012e-12	0.414226	0.155	0.228	7.64524e-08	dNK2	CAMLG
2.03743e-12	0.409759	0.103	0.156	7.78787e-08	dNK2	CEBPZOS
2.07412e-12	1.97506	0.032	0.018	7.92813e-08	dNK2	PJA1
2.13316e-12	1.57327	0.079	0.056	8.15379e-08	dNK2	MSMO1
2.18401e-12	1.66831	0.057	0.037	8.34815e-08	dNK2	PGM1
2.22795e-12	1.1267	0.214	0.199	8.51613e-08	dNK2	CPNE1
2.59337e-12	1.5307	0.057	0.037	9.9129e-08	dNK2	P4HTM
2.72054e-12	1.5905	0.058	0.038	1.0399e-07	dNK2	BDH2
2.83959e-12	0.468074	0.058	0.037	1.0854e-07	dNK2	CD27
2.84367e-12	1.58463	0.027	0.014	1.08696e-07	dNK2	AL157938.3
2.95751e-12	1.57828	0.024	0.012	1.13048e-07	dNK2	GDF11
3.02959e-12	1.62433	0.049	0.031	1.15803e-07	dNK2	C16orf91
3.09389e-12	1.48502	0.046	0.028	1.18261e-07	dNK2	CENPJ
3.13998e-12	2.32549	0.014	0.006	1.20023e-07	dNK2	VANGL1
3.16297e-12	0.456258	0.513	0.599	1.20901e-07	dNK2	PTGES3
3.22549e-12	0.915076	0.176	0.152	1.23291e-07	dNK2	MSL2
3.39193e-12	1.40354	0.031	0.016	1.29653e-07	dNK2	B3GAT2
3.43957e-12	1.34608	0.034	0.018	1.31474e-07	dNK2	CENPK
3.57968e-12	2.65666	0.011	0.004	1.3683e-07	dNK2	AC098487.1
3.5931e-12	1.7125	0.013	0.005	1.37343e-07	dNK2	HIST1H2AK
3.64531e-12	0.422083	0.119	0.177	1.39338e-07	dNK2	RPAIN
3.8041e-12	0.99544	0.072	0.049	1.45408e-07	dNK2	SEL1L3
3.90758e-12	0.404918	0.071	0.112	1.49363e-07	dNK2	MMD
3.96633e-12	1.29245	0.068	0.046	1.51609e-07	dNK2	ARHGEF9
4.00487e-12	0.993551	0.036	0.02	1.53082e-07	dNK2	STAG3
4.02077e-12	1.69801	0.012	0.004	1.5369e-07	dNK2	RADX
4.19868e-12	1.19833	0.166	0.143	1.6049e-07	dNK2	KPNA2
4.34978e-12	0.401733	0.179	0.261	1.66266e-07	dNK2	CSNK1D
4.72791e-12	2.09809	0.014	0.006	1.8072e-07	dNK2	TNFSF4
4.8929e-12	1.78059	0.019	0.008	1.87026e-07	dNK2	RAMP1
5.04354e-12	1.31952	0.172	0.151	1.92784e-07	dNK2	BEX4
5.14905e-12	1.56728	0.017	0.007	1.96817e-07	dNK2	PERP
5.47423e-12	1.2851	0.142	0.119	2.09247e-07	dNK2	DEDD2
5.65789e-12	1.63657	0.061	0.041	2.16267e-07	dNK2	TEX30
6.30752e-12	1.98029	0.019	0.008	2.41099e-07	dNK2	SPIN4
6.73249e-12	0.406058	0.201	0.293	2.57343e-07	dNK2	NOL7
6.85089e-12	0.429189	0.113	0.167	2.61869e-07	dNK2	RPS6KA1
7.17992e-12	0.426783	0.126	0.186	2.74445e-07	dNK2	MRPS18C
7.22674e-12	1.62358	0.06	0.04	2.76235e-07	dNK2	MRPL49
7.81071e-12	0.546143	0.102	0.154	2.98557e-07	dNK2	MIF4GD
7.90924e-12	0.79967	0.349	0.383	3.02323e-07	dNK2	UBE2I
8.43998e-12	1.1114	0.091	0.067	3.2261e-07	dNK2	SLC16A7
8.45645e-12	1.96509	0.012	0.004	3.23239e-07	dNK2	AC107464.3
8.47942e-12	1.68493	0.053	0.034	3.24117e-07	dNK2	ASF1A
8.65472e-12	0.658833	0.401	0.457	3.30818e-07	dNK2	C19orf53
9.67663e-12	1.66457	0.04	0.024	3.6988e-07	dNK2	TRAF2
1.19735e-11	1.45445	0.037	0.021	4.57674e-07	dNK2	RGP1
1.19923e-11	1.02489	0.216	0.202	4.58395e-07	dNK2	TMEM243
1.29781e-11	0.416692	0.054	0.088	4.96074e-07	dNK2	SNX20
1.38307e-11	0.422131	0.116	0.171	5.28666e-07	dNK2	PQBP1
1.60027e-11	1.7919	0.031	0.017	6.11686e-07	dNK2	DHODH
1.84067e-11	1.5887	0.023	0.011	7.03578e-07	dNK2	CHIC1
2.35861e-11	0.767483	0.326	0.343	9.01554e-07	dNK2	SLTM
2.40028e-11	2.26003	0.015	0.006	9.17485e-07	dNK2	DGUOK-AS1
2.51394e-11	1.09962	0.04	0.023	9.60929e-07	dNK2	TRIM73
2.51748e-11	1.20315	0.161	0.14	9.62282e-07	dNK2	METTL5
2.61212e-11	1.18551	0.173	0.154	9.98458e-07	dNK2	CCNDBP1
2.68455e-11	0.421829	0.083	0.126	1.02614e-06	dNK2	IARS2
2.78225e-11	0.458204	0.122	0.178	1.06349e-06	dNK2	DENND10
2.90464e-11	1.90248	0.02	0.01	1.11027e-06	dNK2	ZNF570
2.95813e-11	0.977428	0.234	0.225	1.13072e-06	dNK2	CCDC12
2.99958e-11	0.430306	0.077	0.119	1.14656e-06	dNK2	RNFT1
3.14113e-11	1.04646	0.213	0.2	1.20067e-06	dNK2	HSPB11
3.15683e-11	0.51186	0.055	0.035	1.20667e-06	dNK2	IL12RB2
3.167e-11	1.38419	0.085	0.062	1.21055e-06	dNK2	DAXX
3.19829e-11	0.989472	0.239	0.232	1.22251e-06	dNK2	SRP19
3.34722e-11	0.499948	0.135	0.197	1.27944e-06	dNK2	FUNDC2
3.71598e-11	0.929752	0.351	0.372	1.42039e-06	dNK2	CREM
3.86057e-11	1.23573	0.15	0.128	1.47567e-06	dNK2	RPA2
4.01787e-11	1.95724	0.021	0.01	1.53579e-06	dNK2	EVA1C
4.06872e-11	1.21604	0.129	0.105	1.55523e-06	dNK2	G6PD
4.14209e-11	1.24682	0.078	0.056	1.58327e-06	dNK2	DNAJC9
4.16534e-11	2.1404	0.01	0.004	1.59216e-06	dNK2	ZNF256
4.19023e-11	0.555655	0.424	0.488	1.60167e-06	dNK2	SRSF11
4.23054e-11	1.82844	0.034	0.02	1.61708e-06	dNK2	PNMA1
4.27139e-11	0.447188	0.129	0.189	1.6327e-06	dNK2	MRPL11
4.39188e-11	1.44348	0.037	0.022	1.67875e-06	dNK2	HIST4H4
4.47512e-11	1.52254	0.013	0.005	1.71057e-06	dNK2	ADGRG5
4.74019e-11	0.410785	0.054	0.088	1.81189e-06	dNK2	MRPS14
4.7922e-11	0.468474	0.131	0.192	1.83177e-06	dNK2	TAF12
4.87523e-11	0.668741	0.378	0.423	1.86351e-06	dNK2	UBXN1
4.88825e-11	0.499325	0.084	0.128	1.86849e-06	dNK2	ZDHHC3
4.97083e-11	0.70127	0.382	0.432	1.90005e-06	dNK2	NDUFB8
5.02526e-11	0.447364	0.166	0.241	1.92086e-06	dNK2	TNFSF12
5.05303e-11	1.08356	0.054	0.035	1.93147e-06	dNK2	GNB5
5.11584e-11	1.11503	0.185	0.167	1.95548e-06	dNK2	DEF6
5.1379e-11	1.21975	0.116	0.092	1.96391e-06	dNK2	WBP1
5.18072e-11	0.482314	0.068	0.106	1.98028e-06	dNK2	GMPR2
5.90343e-11	0.424922	0.149	0.215	2.25653e-06	dNK2	CWC15
6.11759e-11	0.886799	0.211	0.194	2.33839e-06	dNK2	SEMA4D
6.18542e-11	1.02941	0.232	0.224	2.36431e-06	dNK2	METTL26
6.21069e-11	0.786346	0.241	0.229	2.37397e-06	dNK2	SMARCA2
6.42251e-11	1.38045	0.019	0.009	2.45494e-06	dNK2	MYEF2
6.81726e-11	2.54458	0.01	0.003	2.60583e-06	dNK2	OXCT2
6.85611e-11	1.29305	0.083	0.061	2.62068e-06	dNK2	PREPL
6.88616e-11	1.24854	0.123	0.1	2.63217e-06	dNK2	CCDC167
7.67049e-11	1.86263	0.017	0.007	2.93197e-06	dNK2	AL133477.2
7.67593e-11	1.45912	0.068	0.048	2.93405e-06	dNK2	ZDHHC18
7.81695e-11	1.4704	0.044	0.028	2.98795e-06	dNK2	NAA40
8.25472e-11	0.436695	0.11	0.162	3.15529e-06	dNK2	COA3
8.35371e-11	1.19317	0.169	0.15	3.19312e-06	dNK2	PHYKPL
8.44308e-11	0.42385	0.144	0.208	3.22728e-06	dNK2	PIN4
8.45799e-11	1.26718	0.11	0.087	3.23298e-06	dNK2	AKAP7
8.61861e-11	1.09482	0.055	0.037	3.29438e-06	dNK2	APOLD1
8.73484e-11	0.484368	0.084	0.126	3.33881e-06	dNK2	2025-03-05
9.0947e-11	0.417482	0.198	0.286	3.47636e-06	dNK2	RTF2
9.77403e-11	0.458392	0.181	0.261	3.73602e-06	dNK2	TMEM147
1.01588e-10	0.456841	0.139	0.202	3.88309e-06	dNK2	GLTP
1.03583e-10	1.13785	0.146	0.124	3.95935e-06	dNK2	UBTF
1.07677e-10	0.473184	0.067	0.103	4.11584e-06	dNK2	POP4
1.08067e-10	1.28006	0.047	0.03	4.13076e-06	dNK2	STAMBPL1
1.08449e-10	0.465453	0.172	0.248	4.14534e-06	dNK2	TCIRG1
1.09524e-10	1.66261	0.027	0.015	4.18644e-06	dNK2	EID2B
1.10345e-10	2.5812	0.01	0.004	4.21784e-06	dNK2	CU638689.4
1.10747e-10	2.14117	0.013	0.005	4.23319e-06	dNK2	MISP3
1.11046e-10	0.918548	0.215	0.2	4.24463e-06	dNK2	BRD7
1.29634e-10	0.420537	0.162	0.233	4.95514e-06	dNK2	NDUFAF3
1.32542e-10	1.47787	0.025	0.013	5.06628e-06	dNK2	ZNF790-AS1
1.33556e-10	0.90669	0.261	0.257	5.10506e-06	dNK2	AL118516.1
1.41866e-10	0.576858	0.427	0.501	5.42268e-06	dNK2	SRSF9
1.50755e-10	0.70602	0.383	0.435	5.76246e-06	dNK2	VPS28
1.59552e-10	1.58331	0.041	0.025	6.09871e-06	dNK2	RFC4
1.67101e-10	1.84291	0.01	0.003	6.38725e-06	dNK2	AC008764.6
1.74176e-10	0.914003	0.134	0.11	6.6577e-06	dNK2	PPM1K
1.75686e-10	1.5545	0.027	0.014	6.71541e-06	dNK2	LSR
1.79523e-10	0.437416	0.114	0.166	6.86208e-06	dNK2	RRP7A
1.92145e-10	0.437	0.178	0.255	7.34456e-06	dNK2	IDH2
1.99047e-10	1.32476	0.085	0.064	7.60836e-06	dNK2	CFAP20
2.08361e-10	1.07868	0.202	0.188	7.96438e-06	dNK2	CCT7
2.10098e-10	2.04488	0.023	0.012	8.03077e-06	dNK2	HOXA5
2.10273e-10	0.424303	0.123	0.178	8.03749e-06	dNK2	VDAC3
2.14195e-10	1.68705	0.017	0.008	8.18737e-06	dNK2	USP35
2.28785e-10	0.493421	0.116	0.169	8.74506e-06	dNK2	COMMD8
2.40074e-10	0.474854	0.08	0.121	9.17659e-06	dNK2	CCDC28A
2.45351e-10	0.48428	0.135	0.194	9.37829e-06	dNK2	FKBP3
2.51537e-10	1.2179	0.046	0.029	9.61475e-06	dNK2	LINS1
2.63586e-10	1.37311	0.078	0.057	1.00753e-05	dNK2	PHAX
2.63902e-10	0.41617	0.079	0.119	1.00874e-05	dNK2	SNX4
2.67059e-10	1.32542	0.035	0.021	1.02081e-05	dNK2	AC008764.8
2.76744e-10	0.490668	0.09	0.133	1.05783e-05	dNK2	PHF5A
2.7766e-10	0.438212	0.114	0.165	1.06133e-05	dNK2	ITPA
2.90871e-10	0.452	0.137	0.197	1.11182e-05	dNK2	CDC5L
2.9471e-10	0.432981	0.152	0.217	1.1265e-05	dNK2	CHIC2
3.18808e-10	1.41067	0.04	0.025	1.21861e-05	dNK2	DEXI
3.92988e-10	1.54222	0.043	0.027	1.50216e-05	dNK2	TMEM185A
3.96757e-10	1.41135	0.022	0.011	1.51656e-05	dNK2	LINC00672
4.57153e-10	0.500879	0.375	0.396	1.74742e-05	dNK2	EML4
4.66504e-10	1.03759	0.225	0.218	1.78317e-05	dNK2	SHISA5
4.79184e-10	0.439688	0.134	0.191	1.83163e-05	dNK2	TIMM17B
5.45365e-10	0.611444	0.196	0.174	2.0846e-05	dNK2	SESN1
5.7537e-10	1.30071	0.111	0.089	2.19929e-05	dNK2	AC010642.2
5.77899e-10	0.932702	0.26	0.261	2.20896e-05	dNK2	NUB1
5.88204e-10	0.416371	0.125	0.179	2.24835e-05	dNK2	ARHGEF6
5.95279e-10	0.473814	0.153	0.219	2.2754e-05	dNK2	C1D
6.00608e-10	0.738851	0.246	0.236	2.29576e-05	dNK2	CHORDC1
6.10927e-10	1.88084	0.01	0.004	2.33521e-05	dNK2	CXorf65
6.32797e-10	0.741451	0.028	0.015	2.4188e-05	dNK2	CAMK4
6.62558e-10	1.89859	0.016	0.007	2.53256e-05	dNK2	LINC01534
6.62827e-10	0.427769	0.161	0.23	2.53359e-05	dNK2	ARIH2
6.97676e-10	1.38815	0.026	0.014	2.6668e-05	dNK2	OSER1-DT
6.98692e-10	0.472986	0.085	0.126	2.67068e-05	dNK2	HMG20B
7.72315e-10	1.19817	0.051	0.034	2.9521e-05	dNK2	ATP6V0E2
7.81235e-10	1.59324	0.025	0.014	2.98619e-05	dNK2	AC139530.1
8.47422e-10	1.42046	0.031	0.018	3.23919e-05	dNK2	PLPP1
8.65609e-10	0.445208	0.078	0.116	3.30871e-05	dNK2	ECI1
8.6827e-10	1.48078	0.015	0.007	3.31887e-05	dNK2	EPHA4
8.9329e-10	0.530359	0.405	0.439	3.41451e-05	dNK2	RAB8B
9.19391e-10	0.489715	0.091	0.133	3.51428e-05	dNK2	SMIM29
9.44481e-10	2.09029	0.014	0.006	3.61018e-05	dNK2	PCOLCE
9.68565e-10	0.441941	0.155	0.219	3.70224e-05	dNK2	SAP30BP
9.80631e-10	1.40166	0.02	0.01	3.74836e-05	dNK2	C1RL-AS1
9.95213e-10	0.445129	0.057	0.089	3.8041e-05	dNK2	CYTH2
1.00613e-09	1.05806	0.058	0.039	3.84584e-05	dNK2	CEP78
1.01266e-09	0.414436	0.059	0.091	3.87077e-05	dNK2	ZDHHC6
1.01659e-09	1.24668	0.109	0.088	3.88581e-05	dNK2	CABIN1
1.02583e-09	0.515624	0.097	0.142	3.92112e-05	dNK2	PIH1D1
1.02893e-09	0.415755	0.087	0.128	3.93297e-05	dNK2	HSF1
1.07903e-09	0.527371	0.114	0.164	4.12447e-05	dNK2	MRPL47
1.10648e-09	0.575539	0.407	0.464	4.2294e-05	dNK2	IDS
1.14256e-09	0.831148	0.256	0.251	4.36732e-05	dNK2	PRMT9
1.14409e-09	1.15243	0.177	0.161	4.37319e-05	dNK2	EMC4
1.15431e-09	0.456472	0.084	0.124	4.41222e-05	dNK2	PAM16
1.18123e-09	1.04182	0.076	0.056	4.51512e-05	dNK2	RGPD5
1.21578e-09	1.22825	0.099	0.078	4.64721e-05	dNK2	RIC8A
1.26197e-09	0.449338	0.135	0.192	4.82377e-05	dNK2	LARS
1.31078e-09	0.427309	0.062	0.095	5.01031e-05	dNK2	WAC-AS1
1.32691e-09	1.61561	0.075	0.055	5.07199e-05	dNK2	MPND
1.35377e-09	1.70882	0.023	0.012	5.17466e-05	dNK2	ZNF213-AS1
1.41029e-09	1.26368	0.07	0.05	5.39068e-05	dNK2	ZNF830
1.41565e-09	1.19238	0.026	0.014	5.41119e-05	dNK2	AC073111.4
1.43326e-09	2.17197	0.013	0.005	5.47848e-05	dNK2	SMIM10
1.48398e-09	1.03179	0.135	0.113	5.67237e-05	dNK2	HERC2
1.50037e-09	0.478805	0.124	0.177	5.73502e-05	dNK2	PSMD2
1.54004e-09	1.32129	0.059	0.041	5.88666e-05	dNK2	TSPAN17
1.54532e-09	0.483109	0.122	0.175	5.90683e-05	dNK2	MRPL21
1.58024e-09	1.63114	0.046	0.03	6.04031e-05	dNK2	IDNK
1.58221e-09	1.49103	0.04	0.025	6.04785e-05	dNK2	KTI12
1.6122e-09	0.53146	0.131	0.187	6.16249e-05	dNK2	MPLKIP
1.61647e-09	1.06969	0.236	0.236	6.17879e-05	dNK2	STRAP
1.62586e-09	0.738812	0.323	0.332	6.21469e-05	dNK2	IFI44L
1.64783e-09	0.481414	0.159	0.226	6.29868e-05	dNK2	ETFA
1.67322e-09	0.993296	0.217	0.207	6.39571e-05	dNK2	PTGER2
1.69319e-09	0.581262	0.406	0.466	6.47205e-05	dNK2	RAN
1.70422e-09	0.451716	0.171	0.241	6.51422e-05	dNK2	RNASEH2C
1.7084e-09	0.434676	0.484	0.567	6.5302e-05	dNK2	UQCRQ
1.7839e-09	1.10879	0.161	0.143	6.81878e-05	dNK2	ERLEC1
1.79972e-09	1.26542	0.093	0.072	6.87924e-05	dNK2	STAM
2.06214e-09	0.510416	0.096	0.14	7.88232e-05	dNK2	DDA1
2.16226e-09	1.40206	0.022	0.011	8.26502e-05	dNK2	HIST2H2AB
2.17588e-09	1.7034	0.021	0.011	8.31708e-05	dNK2	SLC43A1
2.18342e-09	0.462607	0.056	0.086	8.34592e-05	dNK2	SHLD1
2.194e-09	1.37895	0.052	0.035	8.38636e-05	dNK2	EIF3J-DT
2.37419e-09	0.961079	0.22	0.212	9.0751e-05	dNK2	TRABD
2.40254e-09	0.48403	0.074	0.11	9.18347e-05	dNK2	RPF2
2.53648e-09	0.469524	0.119	0.17	9.69544e-05	dNK2	SLC25A11
2.64831e-09	0.508178	0.051	0.081	0.000101229	dNK2	C12orf76
2.76298e-09	1.33078	0.113	0.093	0.000105612	dNK2	PEX2
2.78348e-09	0.408443	0.037	0.061	0.000106396	dNK2	SNX15
2.8652e-09	0.423711	0.126	0.179	0.000109519	dNK2	CBFB
2.9724e-09	1.52963	0.041	0.026	0.000113617	dNK2	CCDC28B
3.06333e-09	1.20403	0.138	0.119	0.000117093	dNK2	MRPL42
3.08773e-09	0.457983	0.078	0.115	0.000118025	dNK2	EXOSC1
3.52241e-09	1.47862	0.022	0.012	0.00013464	dNK2	GOLGA8N
3.58613e-09	0.463135	0.068	0.102	0.000137076	dNK2	EBAG9
3.64448e-09	0.79513	0.304	0.321	0.000139306	dNK2	SMARCA5
3.66495e-09	0.522495	0.154	0.218	0.000140089	dNK2	GPI
3.91977e-09	0.685304	0.11	0.159	0.000149829	dNK2	FHL3
3.9626e-09	0.537262	0.158	0.223	0.000151466	dNK2	GOLGA7
3.98435e-09	1.18009	0.116	0.096	0.000152298	dNK2	ICE1
4.01023e-09	0.422188	0.038	0.062	0.000153287	dNK2	OGFOD3
4.13453e-09	0.454215	0.066	0.099	0.000158038	dNK2	AGGF1
4.22299e-09	0.758729	0.367	0.418	0.00016142	dNK2	PAIP2
4.22888e-09	1.59064	0.031	0.018	0.000161645	dNK2	MINCR
4.33919e-09	0.466919	0.049	0.077	0.000165861	dNK2	EBNA1BP2
4.36916e-09	1.66975	0.027	0.015	0.000167007	dNK2	LRRC14
4.37885e-09	0.493966	0.093	0.135	0.000167377	dNK2	RELA
4.40653e-09	1.64829	0.033	0.02	0.000168435	dNK2	RGS9
4.74321e-09	0.406201	0.036	0.06	0.000181304	dNK2	AC079305.1
4.75175e-09	0.419647	0.054	0.083	0.000181631	dNK2	MAPK3
4.93537e-09	0.40319	0.094	0.136	0.00018865	dNK2	CTBP1
5.45897e-09	0.982598	0.096	0.075	0.000208664	dNK2	KIAA0586
5.61568e-09	0.427553	0.066	0.099	0.000214654	dNK2	SLC4A1AP
5.62412e-09	1.16578	0.173	0.159	0.000214976	dNK2	TRAPPC6A
5.68888e-09	0.842089	0.077	0.057	0.000217452	dNK2	PARP15
5.87388e-09	1.61745	0.028	0.017	0.000224523	dNK2	AC104506.1
5.94579e-09	0.961663	0.248	0.249	0.000227272	dNK2	COX20
5.97352e-09	1.44451	0.07	0.052	0.000228332	dNK2	FAM98C
5.97906e-09	1.35844	0.083	0.063	0.000228544	dNK2	TRIAP1
6.03241e-09	0.509443	0.067	0.1	0.000230583	dNK2	TMX2
6.17712e-09	1.46928	0.05	0.034	0.000236114	dNK2	TRIM52-AS1
6.4185e-09	0.499931	0.107	0.153	0.000245341	dNK2	NELFE
6.69922e-09	0.775192	0.38	0.442	0.000256071	dNK2	BAX
6.86206e-09	0.422786	0.167	0.233	0.000262295	dNK2	IRF2
7.0672e-09	1.27798	0.024	0.013	0.000270137	dNK2	MPP6
7.16863e-09	0.909094	0.265	0.273	0.000274014	dNK2	RBBP4
7.48448e-09	0.449675	0.185	0.259	0.000286087	dNK2	CLNS1A
8.4935e-09	0.525499	0.114	0.162	0.000324656	dNK2	GRHPR
8.53068e-09	1.03593	0.15	0.131	0.000326077	dNK2	TSC22D4
8.7835e-09	1.81496	0.018	0.009	0.000335741	dNK2	AC008443.5
9.96597e-09	1.59532	0.025	0.014	0.000380939	dNK2	ZNF749
1.05989e-08	0.555684	0.113	0.161	0.000405132	dNK2	ABI3
1.08017e-08	0.480935	0.191	0.267	0.000412883	dNK2	FAM204A
1.08231e-08	0.432019	0.133	0.187	0.000413703	dNK2	PPP4R3B
1.12502e-08	1.43151	0.015	0.007	0.000430026	dNK2	HIST1H3A
1.12526e-08	1.26456	0.143	0.126	0.000430119	dNK2	DGCR6L
1.13546e-08	1.5008	0.034	0.021	0.000434018	dNK2	PCYT2
1.14198e-08	1.23668	0.112	0.092	0.000436509	dNK2	TSR2
1.1823e-08	0.416866	0.045	0.071	0.000451921	dNK2	CPSF3
1.2e-08	1.40726	0.089	0.07	0.000458688	dNK2	SURF2
1.21008e-08	1.63455	0.023	0.013	0.000462541	dNK2	HOXB-AS1
1.30063e-08	0.510604	0.121	0.171	0.000497154	dNK2	PPID
1.33076e-08	1.73101	0.014	0.006	0.000508668	dNK2	AC108047.1
1.33875e-08	0.522026	0.071	0.105	0.000511724	dNK2	RPP30
1.34854e-08	0.509491	0.126	0.178	0.000515464	dNK2	TIMM17A
1.36069e-08	1.76727	0.016	0.008	0.000520112	dNK2	AL139011.1
1.37996e-08	1.18461	0.026	0.015	0.000527474	dNK2	BX284668.6
1.38981e-08	0.539543	0.439	0.521	0.000531241	dNK2	C4orf3
1.41525e-08	0.4457	0.149	0.208	0.000540964	dNK2	ZBTB8OS
1.4248e-08	1.08996	0.052	0.036	0.000544616	dNK2	MCM7
1.44766e-08	1.6151	0.014	0.007	0.000553353	dNK2	ZNF550
1.48684e-08	1.10231	0.036	0.023	0.000568329	dNK2	MICAL3
1.51562e-08	1.06302	0.208	0.202	0.000579331	dNK2	FYTTD1
1.56947e-08	1.22965	0.117	0.098	0.000599915	dNK2	MRPS31
1.70116e-08	0.552482	0.102	0.145	0.000650251	dNK2	NRBF2
1.70368e-08	0.405097	0.108	0.152	0.000651213	dNK2	PPM1A
1.71064e-08	1.16853	0.07	0.052	0.000653874	dNK2	AP1G2
1.71948e-08	1.95875	0.011	0.005	0.000657252	dNK2	LRRC1
1.74472e-08	0.829819	0.255	0.257	0.0006669	dNK2	GPS2
1.77433e-08	0.548489	0.078	0.113	0.00067822	dNK2	ATL3
1.82923e-08	0.417468	0.533	0.603	0.000699203	dNK2	NR4A1
1.87149e-08	1.32023	0.109	0.09	0.000715357	dNK2	SLC35D2
1.90452e-08	1.58099	0.017	0.008	0.000727985	dNK2	HIST1H2AH
2.07743e-08	0.539501	0.081	0.117	0.000794075	dNK2	ACBD5
2.13336e-08	1.37765	0.062	0.045	0.000815457	dNK2	HLTF
2.15802e-08	0.428668	0.146	0.204	0.000824881	dNK2	DDX39A
2.16084e-08	1.37125	0.073	0.055	0.000825961	dNK2	ANKRA2
2.16286e-08	1.59669	0.028	0.017	0.000826731	dNK2	AACS
2.16441e-08	1.68949	0.025	0.014	0.000827323	dNK2	COL18A1
2.26377e-08	1.07767	0.211	0.207	0.000865305	dNK2	ACP1
2.27105e-08	1.34951	0.061	0.044	0.000868086	dNK2	TCTN3
2.3032e-08	0.516036	0.182	0.255	0.000880376	dNK2	PSMC1
2.33985e-08	0.510954	0.121	0.17	0.000894385	dNK2	SETD3
2.41874e-08	1.55801	0.031	0.019	0.00092454	dNK2	AL135791.1
2.5169e-08	0.954696	0.191	0.179	0.00096206	dNK2	SLC25A36
2.53384e-08	0.518124	0.174	0.244	0.000968536	dNK2	PSMD9
2.73816e-08	0.600237	0.183	0.164	0.00104663	dNK2	GBP5
2.75146e-08	0.420405	0.146	0.203	0.00105172	dNK2	OTUB1
2.85999e-08	0.502942	0.143	0.199	0.0010932	dNK2	FAM162A
2.89927e-08	1.01549	0.214	0.21	0.00110822	dNK2	PSMD13
2.92323e-08	0.462082	0.107	0.15	0.00111738	dNK2	CSNK2A1
2.96643e-08	1.18383	0.091	0.072	0.00113389	dNK2	SMARCD1
3.19972e-08	1.25593	0.09	0.071	0.00122306	dNK2	PRPS1
3.25398e-08	1.2424	0.056	0.039	0.0012438	dNK2	PEX1
3.4722e-08	1.20005	0.058	0.041	0.00132721	dNK2	ZNF224
3.49303e-08	1.32962	0.106	0.088	0.00133518	dNK2	TSTA3
3.53731e-08	2.27832	0.011	0.005	0.0013521	dNK2	LINC02610
3.63094e-08	0.494857	0.072	0.104	0.00138789	dNK2	MRPS11
3.86192e-08	1.16559	0.049	0.034	0.00147618	dNK2	MAP4K1
3.96424e-08	0.533629	0.082	0.118	0.00151529	dNK2	PAIP1
4.03154e-08	1.25859	0.051	0.035	0.00154101	dNK2	KRI1
4.17933e-08	1.4747	0.03	0.018	0.00159751	dNK2	RFXAP
4.21057e-08	0.402204	0.037	0.059	0.00160945	dNK2	TAF1B
4.23866e-08	0.544028	0.097	0.138	0.00162018	dNK2	HAGH
4.2778e-08	0.515319	0.436	0.518	0.00163514	dNK2	SF3B1
4.28683e-08	0.453385	0.041	0.065	0.0016386	dNK2	CKS1B
4.50335e-08	1.39706	0.038	0.025	0.00172136	dNK2	RAB11FIP4
4.59711e-08	0.444648	0.09	0.127	0.0017572	dNK2	ARRDC1
4.61066e-08	0.486312	0.07	0.102	0.00176238	dNK2	PTGES2
4.76919e-08	1.25	0.064	0.047	0.00182298	dNK2	ZFPM1
4.80912e-08	0.507673	0.159	0.221	0.00183824	dNK2	SMIM7
4.89065e-08	0.474338	0.049	0.075	0.0018694	dNK2	PRPF4
4.92217e-08	1.46325	0.055	0.04	0.00188145	dNK2	AC108863.2
5.13601e-08	0.47638	0.054	0.081	0.00196319	dNK2	CCDC43
5.44562e-08	1.13444	0.159	0.145	0.00208154	dNK2	PDCD2
5.45619e-08	0.50414	0.072	0.104	0.00208557	dNK2	C12orf10
5.92476e-08	1.40447	0.037	0.024	0.00226468	dNK2	ASH1L-AS1
6.07434e-08	1.58708	0.02	0.011	0.00232186	dNK2	PPP1R3F
6.12952e-08	1.62045	0.015	0.008	0.00234295	dNK2	OTUD7A
6.43313e-08	1.20543	0.114	0.096	0.002459	dNK2	TMEM242
6.55303e-08	1.85542	0.013	0.006	0.00250483	dNK2	DHRS13
6.61129e-08	0.476506	0.062	0.092	0.0025271	dNK2	C11orf54
6.62218e-08	0.491006	0.146	0.201	0.00253126	dNK2	SUCLG2
6.99101e-08	1.58688	0.029	0.018	0.00267224	dNK2	PDE6B
7.16986e-08	1.05335	0.103	0.084	0.00274061	dNK2	RSBN1
7.35728e-08	2.31686	0.01	0.004	0.00281225	dNK2	ATP2A1-AS1
7.44019e-08	0.789126	0.273	0.282	0.00284394	dNK2	EIF5B
7.54776e-08	2.01035	0.013	0.006	0.00288506	dNK2	ZNF74
7.73489e-08	0.417124	0.048	0.073	0.00295658	dNK2	C2orf74
7.75427e-08	0.442449	0.039	0.062	0.00296399	dNK2	GMPPA
7.95057e-08	0.437709	0.198	0.272	0.00303903	dNK2	HEBP2
8.0696e-08	1.38588	0.065	0.048	0.00308452	dNK2	POLR2D
8.11964e-08	0.406783	0.123	0.17	0.00310365	dNK2	SRSF1
8.51878e-08	0.428766	0.046	0.071	0.00325622	dNK2	FARSA
8.66097e-08	0.904285	0.279	0.298	0.00331057	dNK2	TBCB
8.81306e-08	0.873796	0.236	0.235	0.0033687	dNK2	IRF9
8.84899e-08	0.526329	0.078	0.112	0.00338244	dNK2	CSRP1
9.17175e-08	0.441431	0.048	0.073	0.00350581	dNK2	TM9SF1
9.19559e-08	0.690825	0.1	0.136	0.00351492	dNK2	HSPA6
9.2855e-08	1.08391	0.055	0.039	0.00354929	dNK2	AL645728.1
9.31992e-08	0.454682	0.065	0.095	0.00356245	dNK2	MTG1
9.36737e-08	1.12637	0.115	0.097	0.00358058	dNK2	SIRT7
9.49734e-08	0.439506	0.183	0.251	0.00363026	dNK2	GSPT1
9.76648e-08	0.427711	0.124	0.17	0.00373314	dNK2	CPSF6
9.89767e-08	0.545237	0.061	0.089	0.00378329	dNK2	TSN
9.89888e-08	1.03099	0.123	0.105	0.00378375	dNK2	SPN
9.90075e-08	1.82385	0.017	0.009	0.00378446	dNK2	MAGIX
1.02475e-07	0.431002	0.046	0.07	0.00391699	dNK2	MLH1
1.05804e-07	1.18854	0.062	0.046	0.00404425	dNK2	ZNF639
1.07409e-07	0.460715	0.057	0.085	0.00410559	dNK2	HPF1
1.1634e-07	0.542218	0.061	0.089	0.00444696	dNK2	TYW3
1.20605e-07	0.45367	0.107	0.148	0.00461	dNK2	UBN1
1.2097e-07	0.526739	0.173	0.24	0.00462396	dNK2	BAG1
1.21888e-07	0.496985	0.228	0.321	0.00465903	dNK2	PSMB2
1.2326e-07	0.401003	0.056	0.082	0.0047115	dNK2	PHTF1
1.24551e-07	0.620647	0.398	0.47	0.00476084	dNK2	PAPOLA
1.25854e-07	0.435582	0.121	0.167	0.00481066	dNK2	GATAD1
1.26306e-07	0.476679	0.141	0.194	0.00482793	dNK2	SMNDC1
1.27649e-07	0.538494	0.067	0.096	0.00487926	dNK2	FLYWCH2
1.39633e-07	0.515494	0.053	0.08	0.00533732	dNK2	ALG3
1.39901e-07	0.482053	0.118	0.163	0.00534756	dNK2	TOR1AIP1
1.43436e-07	1.80299	0.019	0.01	0.00548268	dNK2	AC008608.2
1.44331e-07	1.16308	0.065	0.048	0.00551691	dNK2	RBM15
1.44526e-07	0.775135	0.28	0.292	0.00552438	dNK2	ITGA4
1.47936e-07	0.460067	0.071	0.102	0.00565471	dNK2	THAP12
1.48615e-07	1.27837	0.083	0.066	0.00568067	dNK2	GXYLT1
1.50801e-07	0.991931	0.211	0.207	0.00576422	dNK2	PRMT1
1.51603e-07	1.80456	0.02	0.011	0.00579486	dNK2	DHCR7
1.5165e-07	1.20841	0.101	0.083	0.00579666	dNK2	SKA2
1.52015e-07	0.401843	0.061	0.088	0.00581061	dNK2	AK6
1.526e-07	1.4345	0.064	0.048	0.005833	dNK2	HTRA2
1.58135e-07	0.44633	0.098	0.136	0.00604454	dNK2	ANKRD13A
1.62501e-07	0.479119	0.404	0.452	0.00621142	dNK2	CDV3
1.68662e-07	1.1508	0.147	0.133	0.00644693	dNK2	CRIPT
1.73193e-07	1.31904	0.039	0.026	0.00662015	dNK2	ATG9A
1.75392e-07	0.423147	0.065	0.094	0.00670418	dNK2	ASMTL
1.75961e-07	0.496585	0.052	0.077	0.00672595	dNK2	ALDH3A2
1.82774e-07	0.510433	0.057	0.083	0.00698637	dNK2	PREP
1.85946e-07	0.474082	0.092	0.129	0.00710761	dNK2	CLPTM1L
1.88241e-07	0.552943	0.087	0.122	0.00719534	dNK2	CLN3
1.88768e-07	0.923145	0.154	0.138	0.00721545	dNK2	TSPYL1
1.90955e-07	0.538774	0.079	0.112	0.00729908	dNK2	BCKDHA
1.99765e-07	0.532078	0.109	0.151	0.00763581	dNK2	WASHC3
2.01977e-07	0.413117	0.092	0.129	0.00772036	dNK2	ATF6B
2.03444e-07	1.37657	0.084	0.067	0.00777644	dNK2	SLC37A1
2.0497e-07	2.35237	0.011	0.005	0.00783477	dNK2	AC006033.2
2.14756e-07	0.444978	0.256	0.356	0.00820882	dNK2	EIF3J
2.19978e-07	0.464593	0.022	0.038	0.00840843	dNK2	TMEM220
2.28561e-07	0.50267	0.117	0.162	0.00873653	dNK2	TSNAX
2.30978e-07	1.46955	0.017	0.009	0.00882889	dNK2	AC004982.2
2.40395e-07	1.65296	0.018	0.01	0.00918886	dNK2	ZNF777
2.42402e-07	0.523031	0.042	0.064	0.00926556	dNK2	MALSU1
2.46415e-07	0.948321	0.262	0.276	0.00941895	dNK2	IGFLR1
2.48233e-07	0.487991	0.159	0.217	0.00948847	dNK2	PNKD
2.50412e-07	1.42871	0.061	0.046	0.00957176	dNK2	CRELD1
2.56743e-07	0.60629	0.084	0.118	0.00981373	dNK2	ALG5
2.6276e-07	1.8118	0.016	0.008	0.0100437	dNK2	CDKL1
2.63232e-07	1.00087	0.068	0.051	0.0100618	dNK2	CAPRIN2
2.7191e-07	0.565419	0.076	0.107	0.0103935	dNK2	DDX1
2.72462e-07	0.742173	0.329	0.365	0.0104146	dNK2	NCOR1
2.73395e-07	0.475411	0.051	0.076	0.0104502	dNK2	USP39
2.75212e-07	0.458019	0.216	0.299	0.0105197	dNK2	PHB2
2.80305e-07	0.852019	0.073	0.056	0.0107144	dNK2	ANKRD36
2.85967e-07	0.848987	0.024	0.014	0.0109308	dNK2	TGFBR3
2.88792e-07	0.612765	0.048	0.072	0.0110388	dNK2	RABIF
2.91788e-07	0.427038	0.158	0.216	0.0111533	dNK2	ZC3H13
2.98692e-07	0.5029	0.06	0.087	0.0114172	dNK2	EEF1E1
3.01012e-07	0.586557	0.085	0.12	0.0115059	dNK2	PSMC2
3.03643e-07	0.87017	0.156	0.14	0.0116064	dNK2	BORCS5
3.26393e-07	1.29922	0.076	0.059	0.012476	dNK2	DUSP11
3.34007e-07	1.30679	0.124	0.109	0.0127671	dNK2	VPS26C
3.43882e-07	0.806918	0.287	0.301	0.0131445	dNK2	MX1
3.51136e-07	0.57598	0.106	0.147	0.0134218	dNK2	STOML2
3.59879e-07	0.567943	0.405	0.481	0.013756	dNK2	ATP5F1C
3.62324e-07	0.527264	0.075	0.106	0.0138495	dNK2	ELOF1
3.68787e-07	0.502397	0.041	0.063	0.0140965	dNK2	GCLC
3.72104e-07	0.416048	0.082	0.115	0.0142233	dNK2	MTREX
3.7649e-07	0.612021	0.136	0.187	0.0143909	dNK2	ADSS
3.85801e-07	0.47483	0.036	0.056	0.0147469	dNK2	EXOSC3
3.88435e-07	0.468778	0.164	0.225	0.0148475	dNK2	SMC1A
3.93313e-07	0.40285	0.127	0.173	0.015034	dNK2	FAM111A
3.93917e-07	0.520435	0.102	0.141	0.0150571	dNK2	BFAR
4.04705e-07	0.45655	0.117	0.16	0.0154694	dNK2	GIMAP1
4.06347e-07	1.13323	0.128	0.112	0.0155322	dNK2	PSMB8-AS1
4.15032e-07	0.408412	0.194	0.263	0.0158642	dNK2	PLEKHA2
4.29381e-07	0.520355	0.071	0.101	0.0164127	dNK2	MRPL32
4.4778e-07	1.22639	0.047	0.033	0.0171159	dNK2	PRMT7
4.49029e-07	0.480802	0.07	0.099	0.0171637	dNK2	TRNAU1AP
4.59081e-07	0.444389	0.043	0.065	0.0175479	dNK2	CNOT3
4.59393e-07	0.411574	0.069	0.098	0.0175598	dNK2	RNF146
4.60373e-07	1.06952	0.118	0.101	0.0175973	dNK2	DUS1L
4.64187e-07	1.17695	0.1	0.084	0.0177431	dNK2	ARL16
4.65154e-07	1.60173	0.025	0.015	0.01778	dNK2	AC034236.2
4.75538e-07	0.409837	0.275	0.385	0.018177	dNK2	POLR1D
4.84533e-07	1.37299	0.078	0.062	0.0185208	dNK2	COG2
4.90218e-07	0.433454	0.071	0.1	0.0187381	dNK2	KMT5A
4.94885e-07	1.21297	0.111	0.095	0.0189165	dNK2	GOPC
4.99579e-07	0.555613	0.067	0.095	0.0190959	dNK2	PRKRA
5.00025e-07	1.15661	0.099	0.082	0.019113	dNK2	ARFRP1
5.06636e-07	0.563373	0.093	0.13	0.0193657	dNK2	E2F4
5.09404e-07	0.492303	0.068	0.097	0.0194715	dNK2	RFXANK
5.30877e-07	1.33079	0.035	0.023	0.0202922	dNK2	C17orf67
5.36812e-07	0.580453	0.073	0.103	0.0205191	dNK2	SLC35B1
5.4564e-07	0.423362	0.071	0.1	0.0208565	dNK2	TMUB2
5.46027e-07	1.2813	0.068	0.053	0.0208713	dNK2	BTN3A3
5.58985e-07	0.637217	0.059	0.086	0.0213667	dNK2	MRPS22
5.63081e-07	0.42392	0.217	0.296	0.0215232	dNK2	ADAR
5.71055e-07	1.18259	0.113	0.097	0.021828	dNK2	EIF2B1
5.74545e-07	1.15115	0.107	0.091	0.0219614	dNK2	MED6
5.76816e-07	0.463639	0.063	0.09	0.0220482	dNK2	VPS25
5.8809e-07	0.562332	0.058	0.084	0.0224791	dNK2	TMCO3
5.9501e-07	1.36023	0.072	0.056	0.0227437	dNK2	BAK1
6.04461e-07	1.28676	0.055	0.041	0.0231049	dNK2	ULK3
6.18903e-07	0.537216	0.152	0.207	0.0236569	dNK2	PPP2R1A
6.2166e-07	0.409863	0.064	0.09	0.0237623	dNK2	KIN
6.24257e-07	0.657206	0.072	0.102	0.0238616	dNK2	CLPTM1
6.27033e-07	0.451428	0.051	0.075	0.0239677	dNK2	CLPX
6.29613e-07	1.17399	0.128	0.112	0.0240663	dNK2	CFAP298
6.56335e-07	0.616029	0.079	0.111	0.0250878	dNK2	CYB561D2
6.68599e-07	0.402521	0.04	0.06	0.0255565	dNK2	RAB2B
6.82592e-07	1.3724	0.014	0.007	0.0260914	dNK2	HOXB4
6.89301e-07	1.21159	0.077	0.061	0.0263478	dNK2	TSEN15
7.12653e-07	0.443969	0.092	0.126	0.0272404	dNK2	RABL6
7.22318e-07	1.48791	0.06	0.046	0.0276099	dNK2	TCTA
7.25243e-07	1.41098	0.083	0.067	0.0277217	dNK2	TMED1
7.4907e-07	0.987536	0.128	0.112	0.0286324	dNK2	CASP8
7.94968e-07	0.544741	0.165	0.225	0.0303869	dNK2	TMEM9B
8.06446e-07	0.416591	0.149	0.202	0.0308256	dNK2	GRAMD1A
8.10677e-07	0.52719	0.094	0.13	0.0309873	dNK2	PIGT
8.15193e-07	0.694515	0.14	0.123	0.0311599	dNK2	DIP2A
8.25046e-07	0.525049	0.027	0.044	0.0315366	dNK2	GOT2
8.26245e-07	1.06507	0.193	0.189	0.0315824	dNK2	SH3BP1
8.26786e-07	1.23339	0.086	0.069	0.0316031	dNK2	TIMM10B
8.43116e-07	0.470845	0.046	0.069	0.0322273	dNK2	PIGS
8.71099e-07	0.54384	0.125	0.17	0.0332969	dNK2	DDRGK1
8.93207e-07	0.555146	0.057	0.082	0.034142	dNK2	AC068587.4
9.29087e-07	0.461203	0.022	0.037	0.0355134	dNK2	ENTPD3-AS1
1.00544e-06	1.13041	0.15	0.137	0.038432	dNK2	VBP1
1.03671e-06	1.7774	0.012	0.006	0.0396272	dNK2	SLC12A8
1.03793e-06	1.15211	0.018	0.01	0.0396737	dNK2	RASSF8-AS1
1.09176e-06	1.14213	0.119	0.103	0.0417315	dNK2	EXOSC8
1.12824e-06	1.49451	0.042	0.029	0.0431259	dNK2	PIK3R6
1.12929e-06	0.997144	0.039	0.027	0.0431662	dNK2	KLF12
1.13144e-06	0.558429	0.033	0.052	0.0432482	dNK2	NUDT15
1.16123e-06	0.470696	0.05	0.073	0.0443869	dNK2	PMM2
1.17323e-06	1.42794	0.053	0.04	0.0448454	dNK2	SCRN2
1.19746e-06	1.03295	0.057	0.043	0.0457718	dNK2	ZNF493
1.19763e-06	0.622681	0.066	0.094	0.0457782	dNK2	TEN1
1.21092e-06	0.542236	0.132	0.179	0.0462862	dNK2	UFD1
1.21171e-06	0.507967	0.18	0.245	0.0463164	dNK2	PSENEN
1.21933e-06	0.456968	0.053	0.077	0.0466075	dNK2	DDX49
1.21972e-06	0.62076	0.128	0.175	0.0466228	dNK2	PFDN4
1.23964e-06	1.64204	0.028	0.018	0.047384	dNK2	SLC25A22
1.24238e-06	0.693077	0.347	0.397	0.0474886	dNK2	SNU13
1.24402e-06	0.48993	0.059	0.084	0.0475514	dNK2	PSME3
1.25026e-06	0.507009	0.224	0.31	0.0477901	dNK2	ATRAID
1.26382e-06	1.11872	0.118	0.103	0.0483082	dNK2	NELFCD
1.28814e-06	0.600054	0.327	0.354	0.049238	dNK2	AKAP9
0	3.85411	0.316	0.08	0	dNK1	SYNE2
0	5.49431	0.182	0.027	0	dNK1	TTN
0	1.70131	0.949	0.985	0	dNK1	MT-CYB
0	1.20748	0.97	0.992	0	dNK1	MT-CO3
0	1.49628	0.98	0.995	0	dNK1	MT-CO2
0	1.64486	0.994	0.998	0	dNK1	MT-CO1
0	1.54208	1	1	0	dNK1	MALAT1
3.60641e-303	1.12062	0.951	0.987	1.37851e-298	dNK1	MT-ND3
6.67664e-284	1.12905	0.937	0.985	2.55208e-279	dNK1	MT-ATP6
3.12088e-277	1.15031	0.922	0.979	1.19292e-272	dNK1	MT-ND4
1.51487e-263	1.66253	0.788	0.897	5.79044e-259	dNK1	MT-ND5
3.76761e-247	2.40062	0.382	0.144	1.44013e-242	dNK1	GNLY
3.76331e-206	1.18108	0.844	0.955	1.43849e-201	dNK1	MT-ND2
2.3307e-205	4.25013	0.173	0.04	8.90886e-201	dNK1	GOLGA8B
1.58926e-200	3.52846	0.197	0.051	6.07479e-196	dNK1	BCL11B
3.53157e-198	2.65763	0.367	0.162	1.34991e-193	dNK1	ETS1
1.93061e-195	2.74225	0.209	0.056	7.37955e-191	dNK1	KLRC1
4.74704e-159	3.57829	0.191	0.057	1.81451e-154	dNK1	RORA
7.19286e-154	3.84502	0.138	0.033	2.7494e-149	dNK1	ZAP70
2.53005e-145	2.67526	0.232	0.083	9.67085e-141	dNK1	KLRK1
1.10584e-144	4.01124	0.126	0.029	4.22697e-140	dNK1	ITK
1.50273e-143	1.98515	0.655	0.768	5.74405e-139	dNK1	DDX3X
4.85156e-131	2.17127	0.609	0.668	1.85446e-126	dNK1	XIST
8.81791e-123	2.56209	0.239	0.097	3.37056e-118	dNK1	CD2
1.56342e-117	2.17039	0.25	0.104	5.97603e-113	dNK1	KLRD1
1.46016e-116	2.06185	0.273	0.122	5.5813e-112	dNK1	CD7
3.32108e-116	1.10758	0.45	0.264	1.26945e-111	dNK1	CCL5
3.03682e-115	3.16731	0.209	0.082	1.16079e-110	dNK1	SLC38A1
3.0794e-113	5.25589	0.038	0.004	1.17707e-108	dNK1	CDHR1
6.66229e-111	0.437252	0.169	0.523	2.54659e-106	dNK1	SF3B1
1.27357e-105	0.579861	0.907	0.981	4.86808e-101	dNK1	JUND
4.96141e-105	4.00341	0.1	0.025	1.89645e-100	dNK1	SLFN12L
5.95895e-105	0.434769	0.159	0.493	2.27775e-100	dNK1	RBM8A
1.36939e-104	0.442089	0.091	0.363	5.23435e-100	dNK1	NCKAP1L
3.41839e-104	0.406205	0.1	0.38	1.30664e-99	dNK1	BRD4
8.81517e-104	0.452296	0.2	0.571	3.36951e-99	dNK1	SNHG5
3.57494e-103	2.90867	0.167	0.059	1.36648e-98	dNK1	SAMD3
1.85042e-99	0.422214	0.253	0.674	7.07304e-95	dNK1	SRSF3
3.43105e-98	0.42238	0.144	0.453	1.31148e-93	dNK1	BIRC2
6.27087e-98	3.73967	0.134	0.043	2.39698e-93	dNK1	GOLGA8A
5.69089e-96	3.16489	0.17	0.064	2.17529e-91	dNK1	IKZF3
2.66926e-95	0.47078	0.163	0.483	1.0203e-90	dNK1	ROCK1
1.93109e-93	0.500199	0.194	0.54	7.38139e-89	dNK1	SERBP1
3.55568e-93	0.418616	0.104	0.367	1.35912e-88	dNK1	ITSN2
9.7727e-92	0.929347	0.743	0.956	3.73552e-87	dNK1	DDX5
3.098e-91	0.497176	0.147	0.446	1.18418e-86	dNK1	NOP53
4.42298e-91	0.628581	0.132	0.419	1.69064e-86	dNK1	TGOLN2
1.67953e-90	0.459894	0.101	0.357	6.41984e-86	dNK1	DPP7
2.85825e-90	0.5036	0.23	0.605	1.09254e-85	dNK1	FOSL2
1.15816e-89	4.05963	0.082	0.019	4.42694e-85	dNK1	SLFN13
3.30435e-88	1.06051	0.702	0.928	1.26305e-83	dNK1	HNRNPA2B1
9.5155e-87	0.416381	0.136	0.414	3.63721e-82	dNK1	UBALD2
1.32951e-86	0.448997	0.085	0.32	5.08192e-82	dNK1	THRAP3
5.82291e-86	0.445699	0.092	0.333	2.22575e-81	dNK1	R3HDM2
1.16626e-85	0.474348	0.094	0.336	4.4579e-81	dNK1	METAP2
2.30415e-85	3.65642	0.098	0.027	8.8074e-81	dNK1	YES1
2.32532e-85	0.475518	0.114	0.372	8.8883e-81	dNK1	TM9SF3
4.23121e-85	0.587501	0.127	0.397	1.61734e-80	dNK1	MYO1F
9.41881e-85	1.14485	0.709	0.898	3.60025e-80	dNK1	FOSB
1.52607e-82	3.3308	0.132	0.046	5.83326e-78	dNK1	RASGRP1
2.12929e-82	0.41551	0.072	0.289	8.13902e-78	dNK1	KRAS
3.30031e-82	1.13505	0.36	0.209	1.26151e-77	dNK1	NKG7
6.16851e-81	0.51288	0.23	0.588	2.35785e-76	dNK1	BHLHE40
7.88578e-81	0.441234	0.208	0.543	3.01426e-76	dNK1	IFI16
8.17404e-81	0.725782	0.137	0.408	3.12444e-76	dNK1	PREX1
2.05306e-80	0.550884	0.244	0.62	7.84761e-76	dNK1	SRRM1
5.26171e-80	0.593432	0.254	0.642	2.01123e-75	dNK1	EIF4G2
5.76837e-80	2.86047	0.26	0.144	2.2049e-75	dNK1	ACAP1
1.37181e-79	0.622029	0.099	0.334	5.24363e-75	dNK1	MTCH1
2.36764e-79	0.547714	0.091	0.319	9.05007e-75	dNK1	RAD21
5.07839e-79	0.432369	0.078	0.294	1.94116e-74	dNK1	NONO
5.37155e-79	0.520762	0.101	0.336	2.05322e-74	dNK1	ARID5A
2.61577e-78	0.434063	0.085	0.306	9.99854e-74	dNK1	USP9X
6.85988e-78	0.606211	0.107	0.345	2.62212e-73	dNK1	PPIG
8.87715e-78	0.629792	0.188	0.499	3.3932e-73	dNK1	PARP14
1.61789e-77	0.761984	0.12	0.371	6.18424e-73	dNK1	WNK1
1.88255e-77	3.60279	0.081	0.021	7.19587e-73	dNK1	TC2N
2.42851e-77	0.754008	0.767	0.872	9.28273e-73	dNK1	JUN
2.77594e-77	0.429574	0.073	0.282	1.06107e-72	dNK1	UBE2A
2.96379e-77	0.543879	0.123	0.373	1.13288e-72	dNK1	KDM2A
4.61785e-77	0.668186	0.216	0.556	1.76513e-72	dNK1	KTN1
9.78699e-77	0.54809	0.124	0.375	3.74098e-72	dNK1	ZFC3H1
1.15211e-76	0.409485	0.17	0.457	4.40382e-72	dNK1	PTGER4
1.71803e-76	0.439972	0.064	0.264	6.56698e-72	dNK1	CLIP1
1.91211e-76	0.635011	0.092	0.315	7.30885e-72	dNK1	RRBP1
3.18377e-76	0.57357	0.088	0.307	1.21696e-71	dNK1	IST1
5.44961e-76	0.607907	0.131	0.386	2.08306e-71	dNK1	LYST
[truncated: 31,464 more rows]

## Sheet: DEG OUD_HCV- vs Control
p_val	avg_log2FC	pct.1	pct.2	p_val_adj	gene	cluster
7.54819e-149	2.1773	0.69	0.196	2.88522e-144	CCL4L2	B-cell-Naive
5.71081e-86	2.02401	0.485	0.123	2.1829e-81	CCL3L1	B-cell-Naive
7.25813e-57	1.16883	0.831	0.622	2.77435e-52	TXNIP	B-cell-Naive
1.35857e-53	-1.97414	0.18	0.408	5.19298e-49	HSPA1A	B-cell-Naive
1.35203e-50	0.270177	0.991	0.985	5.16798e-46	RPL13	B-cell-Naive
1.61449e-47	-1.45607	0.375	0.557	6.17123e-43	MTRNR2L12	B-cell-Naive
4.24435e-38	0.343791	0.993	0.977	1.62236e-33	TMSB4X	B-cell-Naive
2.11771e-37	-2.87034	0.019	0.126	8.09473e-33	IGHG4	B-cell-Naive
1.54375e-36	0.452864	0.968	0.889	5.90084e-32	TSC22D3	B-cell-Naive
1.91399e-36	0.262337	0.984	0.974	7.31603e-32	RPL26	B-cell-Naive
2.5076e-35	0.458268	0.927	0.823	9.58504e-31	HLA-A	B-cell-Naive
6.2834e-35	1.08764	0.4	0.177	2.40177e-30	S100A9	B-cell-Naive
1.31321e-32	0.340905	0.958	0.92	5.01961e-28	RPS9	B-cell-Naive
6.10889e-32	-2.18458	0.1	0.249	2.33506e-27	IGHG3	B-cell-Naive
1.75326e-31	0.690381	0.749	0.564	6.70166e-27	CXCR4	B-cell-Naive
2.09183e-31	0.412182	0.99	0.974	7.99581e-27	MT-ATP6	B-cell-Naive
1.12529e-30	0.262634	0.984	0.972	4.3013e-26	RPL21	B-cell-Naive
1.48658e-29	0.306555	0.968	0.937	5.68231e-25	RPL3	B-cell-Naive
6.80149e-29	0.465668	0.871	0.751	2.5998e-24	LTB	B-cell-Naive
1.26344e-26	0.229441	0.987	0.974	4.82936e-22	RPS2	B-cell-Naive
1.40022e-26	0.654228	0.599	0.372	5.3522e-22	S100A8	B-cell-Naive
1.77605e-26	0.246493	0.987	0.971	6.78879e-22	RPS19	B-cell-Naive
9.89763e-26	0.26762	0.967	0.951	3.78327e-21	RPS5	B-cell-Naive
4.77193e-25	0.63906	0.591	0.38	1.82402e-20	SMDT1	B-cell-Naive
2.58304e-23	0.303947	0.958	0.917	9.87343e-19	CD52	B-cell-Naive
7.68342e-23	-0.985056	0.762	0.783	2.93691e-18	HSP90AA1	B-cell-Naive
1.6481e-22	-0.224735	0.981	0.969	6.2997e-18	RPS29	B-cell-Naive
1.9762e-22	0.197148	0.989	0.983	7.55382e-18	TPT1	B-cell-Naive
5.41098e-22	0.407415	0.971	0.931	2.06829e-17	BTG1	B-cell-Naive
2.01384e-21	-0.193202	1	1	7.69771e-17	MALAT1	B-cell-Naive
2.47261e-20	0.23386	0.996	0.989	9.45132e-16	MT-CO3	B-cell-Naive
4.1298e-20	0.445919	0.758	0.598	1.57857e-15	SRSF5	B-cell-Naive
5.68027e-20	0.207038	0.985	0.971	2.17123e-15	RPS14	B-cell-Naive
3.52271e-19	0.226648	0.973	0.954	1.34652e-14	RPL17	B-cell-Naive
1.28945e-18	0.757739	0.387	0.224	4.92879e-14	CALHM6	B-cell-Naive
5.60905e-18	-0.256427	0.418	0.636	2.144e-13	IGLC2	B-cell-Naive
6.89495e-18	-0.27628	0.997	0.989	2.63552e-13	JUND	B-cell-Naive
1.15741e-17	0.534329	0.551	0.377	4.42407e-13	SNHG5	B-cell-Naive
1.17773e-17	-1.63695	0.159	0.266	4.50175e-13	HSPH1	B-cell-Naive
3.29199e-17	0.519307	0.619	0.448	1.25833e-12	IRF8	B-cell-Naive
3.47883e-17	0.195827	0.985	0.957	1.32975e-12	RPS25	B-cell-Naive
5.03979e-17	-0.548132	0.658	0.715	1.92641e-12	GAPDH	B-cell-Naive
6.42609e-17	0.781885	0.322	0.176	2.45631e-12	MARCH1	B-cell-Naive
1.07623e-16	0.474341	0.316	0.168	4.11379e-12	APOE	B-cell-Naive
5.49108e-16	-1.51075	0.302	0.395	2.09891e-11	DNAJB1	B-cell-Naive
8.3634e-16	0.171785	0.995	0.985	3.19683e-11	FTL	B-cell-Naive
1.00166e-15	0.172221	0.994	0.989	3.82875e-11	RPLP1	B-cell-Naive
1.25527e-15	0.238816	0.994	0.981	4.79814e-11	MT-ND3	B-cell-Naive
1.65811e-15	-1.32404	0.19	0.3	6.33794e-11	HSPA1B	B-cell-Naive
2.55778e-15	0.201012	0.976	0.949	9.77687e-11	RPL37A	B-cell-Naive
2.74117e-15	-1.66262	0.083	0.169	1.04779e-10	MTRNR2L1	B-cell-Naive
5.38648e-15	0.287223	0.899	0.837	2.05893e-10	RPS20	B-cell-Naive
5.94984e-15	0.245966	0.989	0.955	2.27427e-10	MT-ND4	B-cell-Naive
1.68647e-14	0.578881	0.726	0.605	6.44636e-10	ZFP36L2	B-cell-Naive
2.17129e-14	0.199618	0.97	0.944	8.29954e-10	RPL10A	B-cell-Naive
2.5621e-14	0.279057	0.929	0.853	9.79337e-10	JUNB	B-cell-Naive
2.67622e-14	0.708271	0.236	0.117	1.02296e-09	APOC1	B-cell-Naive
3.22254e-14	0.63564	0.362	0.222	1.23178e-09	FCMR	B-cell-Naive
4.1178e-14	0.178878	0.977	0.96	1.57399e-09	RPS6	B-cell-Naive
4.64613e-14	0.206529	0.971	0.949	1.77594e-09	RPL15	B-cell-Naive
9.33932e-14	0.198009	0.993	0.982	3.56986e-09	MT-CYB	B-cell-Naive
1.05707e-13	0.254653	0.941	0.879	4.04056e-09	KLF2	B-cell-Naive
1.40743e-13	0.203301	0.969	0.934	5.37977e-09	RPL23A	B-cell-Naive
1.45979e-13	0.157005	0.986	0.974	5.57992e-09	RPS15	B-cell-Naive
3.1033e-13	0.488399	0.494	0.349	1.1862e-08	RHOB	B-cell-Naive
6.76561e-13	-0.357076	0.89	0.898	2.58609e-08	HSP90AB1	B-cell-Naive
8.57488e-13	0.134888	0.988	0.981	3.27766e-08	RPLP2	B-cell-Naive
9.3534e-13	0.536189	0.225	0.115	3.57524e-08	KANSL1	B-cell-Naive
9.81218e-13	0.886016	0.209	0.107	3.75061e-08	CEMIP2	B-cell-Naive
1.00374e-12	-1.30231	0.107	0.189	3.83669e-08	MTRNR2L8	B-cell-Naive
2.01504e-12	0.197575	0.969	0.93	7.7023e-08	RPL35	B-cell-Naive
2.07481e-12	-0.2217	0.979	0.979	7.93075e-08	HLA-B	B-cell-Naive
2.30965e-12	-0.495132	0.649	0.696	8.8284e-08	HERPUD1	B-cell-Naive
3.23368e-12	0.621936	0.285	0.165	1.23604e-07	MZT2A	B-cell-Naive
3.52097e-12	-0.238739	0.998	0.996	1.34585e-07	FTH1	B-cell-Naive
4.10187e-12	0.245185	0.908	0.824	1.5679e-07	DUSP1	B-cell-Naive
4.10388e-12	-0.615623	0.545	0.598	1.56867e-07	GPBP1	B-cell-Naive
5.19373e-12	0.62087	0.297	0.179	1.98525e-07	GABPB1-IT1	B-cell-Naive
5.38071e-12	0.449622	0.499	0.358	2.05672e-07	SELL	B-cell-Naive
6.14462e-12	0.369669	0.66	0.515	2.34872e-07	ISG20	B-cell-Naive
7.3866e-12	0.726038	0.218	0.116	2.82345e-07	PIK3IP1	B-cell-Naive
1.00394e-11	0.17601	0.97	0.954	3.83745e-07	RPS16	B-cell-Naive
1.26504e-11	1.21107	0.118	0.044	4.83547e-07	KANSL1-AS1	B-cell-Naive
2.04336e-11	-0.948322	0.402	0.462	7.81054e-07	HSPE1	B-cell-Naive
2.10841e-11	-0.117737	0.99	0.985	8.05917e-07	RPS8	B-cell-Naive
2.75123e-11	0.475342	0.386	0.251	1.05163e-06	BLK	B-cell-Naive
3.58328e-11	0.206544	0.903	0.835	1.36967e-06	EEF1G	B-cell-Naive
4.03639e-11	-0.741566	0.294	0.427	1.54287e-06	IGLC3	B-cell-Naive
4.53234e-11	1.1551	0.124	0.051	1.73244e-06	KLF9	B-cell-Naive
4.60742e-11	-0.293989	0.976	0.966	1.76114e-06	ACTB	B-cell-Naive
5.76252e-11	-0.129581	0.983	0.968	2.20266e-06	RPL18	B-cell-Naive
6.14579e-11	0.371699	0.42	0.278	2.34917e-06	TSTD1	B-cell-Naive
6.58044e-11	0.252199	0.913	0.85	2.51531e-06	CD79A	B-cell-Naive
7.466e-11	0.467923	0.362	0.239	2.85381e-06	CLEC2D	B-cell-Naive
8.33797e-11	0.107399	0.992	0.99	3.18711e-06	RPS27	B-cell-Naive
1.0961e-10	0.198383	0.718	0.572	4.18973e-06	CD79B	B-cell-Naive
1.49533e-10	0.24388	0.874	0.787	5.71574e-06	RPL4	B-cell-Naive
1.7829e-10	0.67722	0.218	0.124	6.81497e-06	PTGER4	B-cell-Naive
1.99015e-10	0.406708	0.421	0.285	7.60715e-06	YPEL3	B-cell-Naive
2.80292e-10	-0.945273	0.204	0.285	1.07139e-05	MT-ATP8	B-cell-Naive
2.82913e-10	0.139243	0.978	0.968	1.0814e-05	RPL13A	B-cell-Naive
2.89273e-10	0.981735	0.147	0.07	1.10572e-05	S1PR4	B-cell-Naive
3.24609e-10	0.392149	0.483	0.348	1.24079e-05	LINC00926	B-cell-Naive
3.71699e-10	0.166026	0.992	0.989	1.42078e-05	TMSB10	B-cell-Naive
3.74267e-10	0.282779	0.733	0.59	1.4306e-05	SRSF7	B-cell-Naive
4.50479e-10	0.260687	0.902	0.806	1.72191e-05	HLA-C	B-cell-Naive
6.78678e-10	0.351206	0.527	0.38	2.59418e-05	NDUFB11	B-cell-Naive
7.3674e-10	0.65234	0.2	0.111	2.81612e-05	CIITA	B-cell-Naive
8.40075e-10	-0.716064	0.471	0.509	3.2111e-05	CD55	B-cell-Naive
1.01225e-09	0.326875	0.529	0.39	3.86921e-05	RIPOR2	B-cell-Naive
1.07895e-09	0.208067	0.92	0.853	4.12417e-05	PFDN5	B-cell-Naive
1.42888e-09	0.713181	0.181	0.096	5.46176e-05	LST1	B-cell-Naive
1.76009e-09	0.198693	0.89	0.812	6.72775e-05	RPL27A	B-cell-Naive
2.12318e-09	0.598385	0.181	0.097	8.11563e-05	METTL8	B-cell-Naive
2.39945e-09	0.398712	0.466	0.331	9.17165e-05	ARF6	B-cell-Naive
2.4176e-09	-0.706898	0.285	0.359	9.24103e-05	PIM3	B-cell-Naive
3.05172e-09	0.445889	0.319	0.211	0.000116649	ADAM28	B-cell-Naive
3.39255e-09	-0.219198	0.938	0.929	0.000129677	HLA-DRB1	B-cell-Naive
3.40582e-09	-3.69696	0.002	0.023	0.000130184	CXCL13	B-cell-Naive
3.60432e-09	0.363079	0.393	0.268	0.000137772	NKTR	B-cell-Naive
3.67191e-09	0.440902	0.302	0.194	0.000140355	VAMP8	B-cell-Naive
4.52624e-09	-0.212046	0.948	0.944	0.000173011	PABPC1	B-cell-Naive
5.45947e-09	0.274652	0.592	0.446	0.000208683	STK4	B-cell-Naive
5.65365e-09	-0.992527	0.111	0.178	0.000216105	HIST1H1E	B-cell-Naive
6.58293e-09	-0.338055	0.767	0.782	0.000251626	VIM	B-cell-Naive
6.81822e-09	0.305535	0.583	0.447	0.00026062	HLA-DMB	B-cell-Naive
7.91141e-09	0.341936	0.51	0.372	0.000302406	APRT	B-cell-Naive
1.30032e-08	0.11265	0.986	0.98	0.000497035	RPL18A	B-cell-Naive
1.34594e-08	0.140232	0.97	0.946	0.000514471	UBA52	B-cell-Naive
1.4064e-08	1.94925	0.048	0.01	0.000537584	CNTNAP2	B-cell-Naive
1.4948e-08	0.641661	0.231	0.141	0.00057137	RBM26	B-cell-Naive
1.52632e-08	0.124066	0.99	0.97	0.000583421	RPL29	B-cell-Naive
1.94433e-08	-2.71027	0.02	0.056	0.000743201	HSPA6	B-cell-Naive
1.98916e-08	-0.125987	0.979	0.964	0.000760338	RPL5	B-cell-Naive
2.14782e-08	0.350728	0.372	0.258	0.000820985	TNFAIP8	B-cell-Naive
2.51559e-08	-0.819829	0.368	0.414	0.000961559	HSPD1	B-cell-Naive
2.70425e-08	0.523008	0.246	0.155	0.00103367	TCOF1	B-cell-Naive
2.76641e-08	0.499241	0.224	0.137	0.00105743	C1orf162	B-cell-Naive
2.8716e-08	0.534587	0.176	0.098	0.00109764	GUCD1	B-cell-Naive
2.99985e-08	0.387637	0.345	0.237	0.00114666	ZFAND5	B-cell-Naive
3.13507e-08	-1.26627	0.095	0.154	0.00119835	BHLHE40	B-cell-Naive
3.54748e-08	0.226612	0.839	0.746	0.00135599	RBM39	B-cell-Naive
3.86368e-08	0.662373	0.173	0.1	0.00147685	IL4R	B-cell-Naive
4.33956e-08	0.14607	0.968	0.952	0.00165875	RPSA	B-cell-Naive
4.81677e-08	0.584579	0.144	0.076	0.00184116	KIAA0040	B-cell-Naive
5.35237e-08	0.375266	0.262	0.166	0.00204589	MT2A	B-cell-Naive
5.66256e-08	0.537009	0.152	0.082	0.00216446	SHISA5	B-cell-Naive
6.58162e-08	0.625878	0.167	0.094	0.00251576	MRPS6	B-cell-Naive
6.63968e-08	0.312645	0.509	0.385	0.00253795	RBM3	B-cell-Naive
6.96205e-08	0.313164	0.504	0.374	0.00266117	PRKCB	B-cell-Naive
7.41357e-08	0.711616	0.154	0.086	0.00283376	SAMD9	B-cell-Naive
7.80822e-08	0.675431	0.148	0.079	0.00298461	DPY30	B-cell-Naive
1.16513e-07	0.326872	0.317	0.214	0.00445358	SF3B5	B-cell-Naive
1.23313e-07	0.530691	0.184	0.107	0.00471353	TMEM107	B-cell-Naive
1.3821e-07	-0.670851	0.269	0.33	0.00528294	SNHG25	B-cell-Naive
1.48884e-07	0.418917	0.281	0.189	0.00569094	COBLL1	B-cell-Naive
1.56761e-07	0.560632	0.16	0.09	0.00599203	BNIP2	B-cell-Naive
1.85765e-07	0.411102	0.25	0.16	0.00710066	TYMP	B-cell-Naive
2.02277e-07	0.206061	0.259	0.166	0.00773184	FCER2	B-cell-Naive
2.05442e-07	0.296327	0.528	0.421	0.0078528	EVI2B	B-cell-Naive
2.42174e-07	0.4283	0.523	0.442	0.00925688	IGHD	B-cell-Naive
2.82478e-07	0.297122	0.51	0.392	0.0107974	SRSF3	B-cell-Naive
3.09909e-07	0.299756	0.427	0.311	0.011846	P2RX5	B-cell-Naive
3.167e-07	0.252588	0.662	0.547	0.0121055	ITM2B	B-cell-Naive
3.22746e-07	0.279156	0.446	0.331	0.0123367	ARID1B	B-cell-Naive
3.4986e-07	0.41724	0.223	0.141	0.0133731	UPF3A	B-cell-Naive
3.57596e-07	0.316862	0.443	0.327	0.0136688	SOD1	B-cell-Naive
3.85292e-07	0.634312	0.087	0.038	0.0147274	GTF2H2	B-cell-Naive
4.38965e-07	0.442611	0.163	0.096	0.016779	TP53INP1	B-cell-Naive
4.40934e-07	0.259085	0.336	0.235	0.0168542	PPM1K	B-cell-Naive
4.67697e-07	0.395022	0.223	0.143	0.0178772	AKIRIN2	B-cell-Naive
4.88109e-07	0.643101	0.105	0.051	0.0186575	SMAGP	B-cell-Naive
5.08555e-07	0.551396	0.176	0.108	0.019439	APLP2	B-cell-Naive
5.61822e-07	0.568823	0.142	0.079	0.0214751	PTK2B	B-cell-Naive
5.66212e-07	-0.140723	0.963	0.945	0.0216429	RPS10	B-cell-Naive
5.67806e-07	0.3244	0.453	0.338	0.0217038	CIB1	B-cell-Naive
5.90468e-07	0.564395	0.093	0.043	0.0225701	CR1	B-cell-Naive
5.98188e-07	0.483103	0.262	0.176	0.0228651	SERTAD1	B-cell-Naive
6.49273e-07	0.275298	0.33	0.23	0.0248178	CELF2	B-cell-Naive
6.53807e-07	0.117276	0.986	0.965	0.0249911	RPL8	B-cell-Naive
7.18552e-07	-0.634683	0.384	0.423	0.0274659	UBALD2	B-cell-Naive
7.31335e-07	0.264706	0.58	0.48	0.0279545	HLA-DRB5	B-cell-Naive
7.60773e-07	0.267823	0.373	0.26	0.0290798	ISCU	B-cell-Naive
7.80264e-07	0.356414	0.257	0.17	0.0298248	PCSK7	B-cell-Naive
7.86496e-07	1.37306	0.052	0.017	0.030063	ABHD17B	B-cell-Naive
7.91027e-07	0.322012	0.419	0.312	0.0302362	EVL	B-cell-Naive
8.1109e-07	0.329785	0.348	0.245	0.0310031	MPHOSPH8	B-cell-Naive
9.94497e-07	0.722777	0.105	0.053	0.0380136	RNF167	B-cell-Naive
1.00933e-06	0.215731	0.384	0.274	0.0385807	S100A11	B-cell-Naive
1.2673e-06	0.255394	0.486	0.361	0.0484412	DAZAP2	B-cell-Naive
1.3096e-06	0.198313	0.225	0.146	0.0500581	CTSD	B-cell-Naive
1.52778e-06	-0.750267	0.319	0.365	0.0583977	NFKBID	B-cell-Naive
1.72362e-06	0.31579	0.36	0.262	0.0658837	IKZF1	B-cell-Naive
1.75146e-06	1.44505	0.06	0.023	0.0669478	FAM43A	B-cell-Naive
1.81908e-06	-0.767251	0.182	0.24	0.0695326	CHORDC1	B-cell-Naive
1.82406e-06	-1.7045	0.03	0.064	0.0697227	DUSP4	B-cell-Naive
1.97209e-06	0.863178	0.077	0.034	0.0753813	LINC02422	B-cell-Naive
2.08318e-06	0.252281	0.28	0.189	0.0796274	TRAF3IP3	B-cell-Naive
2.25484e-06	0.379585	0.369	0.278	0.0861892	TLE1	B-cell-Naive
2.32184e-06	0.314075	0.486	0.376	0.0887502	SP110	B-cell-Naive
2.35599e-06	0.711825	0.158	0.096	0.0900552	EPSTI1	B-cell-Naive
2.35762e-06	0.231643	0.675	0.575	0.0901175	EIF3E	B-cell-Naive
2.36205e-06	0.249186	0.293	0.204	0.0902869	YME1L1	B-cell-Naive
2.42216e-06	-0.674609	0.232	0.291	0.0925848	HIST1H1C	B-cell-Naive
2.50395e-06	0.283699	0.53	0.41	0.095711	HNRNPA0	B-cell-Naive
2.54238e-06	0.330224	0.234	0.153	0.0971801	FKBP8	B-cell-Naive
2.55037e-06	0.207512	0.63	0.504	0.0974854	NOP53	B-cell-Naive
2.59969e-06	0.614031	0.098	0.049	0.0993707	FUOM	B-cell-Naive
2.76232e-06	0.272609	0.516	0.406	0.105587	UXT	B-cell-Naive
2.87282e-06	-0.371365	0.597	0.62	0.109811	SNHG8	B-cell-Naive
2.91189e-06	-1.75436	0.018	0.046	0.111304	HIST1H1B	B-cell-Naive
3.1154e-06	0.111145	0.98	0.976	0.119083	RPS18	B-cell-Naive
3.13866e-06	0.163384	0.793	0.703	0.119972	FOSB	B-cell-Naive
3.1687e-06	0.49601	0.16	0.098	0.12112	SMARCA2	B-cell-Naive
3.17213e-06	0.567564	0.125	0.07	0.121251	ACBD6	B-cell-Naive
3.21048e-06	0.605504	0.184	0.117	0.122717	SETD2	B-cell-Naive
3.38454e-06	0.42133	0.174	0.109	0.12937	IGFLR1	B-cell-Naive
3.41609e-06	0.392213	0.254	0.176	0.130577	MRPL54	B-cell-Naive
3.42305e-06	0.332608	0.408	0.308	0.130843	TUBA1B	B-cell-Naive
3.7803e-06	0.781872	0.076	0.034	0.144498	S100A12	B-cell-Naive
3.88158e-06	0.2773	0.491	0.383	0.148369	PMAIP1	B-cell-Naive
4.09125e-06	0.3431	0.232	0.153	0.156384	SEL1L3	B-cell-Naive
4.48148e-06	0.480435	0.137	0.079	0.1713	COA4	B-cell-Naive
4.67192e-06	0.182078	0.744	0.632	0.178579	LIMD2	B-cell-Naive
4.82888e-06	0.469719	0.149	0.091	0.184579	MHENCR	B-cell-Naive
5.00724e-06	-0.112014	0.98	0.96	0.191397	RPL22	B-cell-Naive
5.15855e-06	0.442249	0.25	0.172	0.19718	SNHG3	B-cell-Naive
5.21081e-06	0.117173	0.452	0.342	0.199178	XIST	B-cell-Naive
5.25677e-06	0.651974	0.095	0.049	0.200935	TAF3	B-cell-Naive
5.55871e-06	0.332951	0.362	0.268	0.212476	ARL6IP5	B-cell-Naive
5.57721e-06	0.410654	0.367	0.277	0.213183	ARID5B	B-cell-Naive
5.73892e-06	0.118323	0.968	0.941	0.219364	CD37	B-cell-Naive
5.84439e-06	0.857482	0.09	0.046	0.223396	TBCC	B-cell-Naive
6.15488e-06	0.455369	0.229	0.157	0.235264	PLPP5	B-cell-Naive
6.18285e-06	0.104348	0.968	0.951	0.236333	RACK1	B-cell-Naive
6.66348e-06	-0.569212	0.504	0.542	0.254705	AC103591.3	B-cell-Naive
6.69791e-06	0.312343	0.362	0.267	0.256021	BCL11A	B-cell-Naive
6.80654e-06	1.10583	0.066	0.028	0.260173	CXorf21	B-cell-Naive
7.21932e-06	-1.08592	0.06	0.101	0.275951	GOLGA8A	B-cell-Naive
7.57953e-06	0.145385	0.751	0.615	0.28972	CIRBP	B-cell-Naive
7.74412e-06	0.355665	0.255	0.178	0.296011	LSM14A	B-cell-Naive
7.81443e-06	0.236781	0.491	0.376	0.298699	KRT10	B-cell-Naive
8.09978e-06	0.253386	0.152	0.092	0.309606	CITED2	B-cell-Naive
8.25599e-06	0.381362	0.248	0.171	0.315577	TSPYL2	B-cell-Naive
8.4583e-06	0.693111	0.11	0.062	0.32331	SPG11	B-cell-Naive
8.56046e-06	0.304011	0.193	0.126	0.327215	ZBTB7A	B-cell-Naive
8.77251e-06	-0.13351	0.976	0.964	0.33532	RPL6	B-cell-Naive
8.85539e-06	0.204829	0.243	0.168	0.338488	ZNF791	B-cell-Naive
9.37359e-06	-0.680417	0.184	0.238	0.358296	ITM2C	B-cell-Naive
9.45608e-06	0.253371	0.327	0.236	0.361449	TRBC2	B-cell-Naive
9.7988e-06	0.352035	0.376	0.291	0.374549	GABPB1-AS1	B-cell-Naive
1.03125e-05	0.150631	0.901	0.839	0.394183	KLF6	B-cell-Naive
1.04036e-05	-0.928374	0.156	0.207	0.397667	HSPB1	B-cell-Naive
1.04258e-05	0.285869	0.311	0.226	0.398515	ORMDL1	B-cell-Naive
1.08133e-05	0.368108	0.239	0.166	0.413329	AIDA	B-cell-Naive
1.15636e-05	0.587171	0.12	0.07	0.442006	HDDC2	B-cell-Naive
1.15798e-05	0.816198	0.098	0.053	0.442627	ATXN2	B-cell-Naive
1.19192e-05	2.65706	0.024	0.004	0.4556	ENTPD3-AS1	B-cell-Naive
1.2739e-05	0.170882	0.576	0.463	0.486934	SMCHD1	B-cell-Naive
1.274e-05	0.32858	0.329	0.243	0.486975	STX7	B-cell-Naive
1.3371e-05	1.54897	0.04	0.012	0.511094	HIP1	B-cell-Naive
1.36526e-05	0.768397	0.093	0.049	0.521859	SLC25A42	B-cell-Naive
1.39913e-05	0.36977	0.224	0.153	0.534805	PCF11	B-cell-Naive
1.42107e-05	0.162003	0.385	0.284	0.54319	RCSD1	B-cell-Naive
1.45306e-05	0.419077	0.117	0.067	0.555418	ANKRD13D	B-cell-Naive
1.49101e-05	0.300915	0.138	0.082	0.569922	GTF2H5	B-cell-Naive
1.55273e-05	0.135837	0.924	0.858	0.593514	MT-ND2	B-cell-Naive
1.59105e-05	0.199398	0.435	0.332	0.608165	POU2F2	B-cell-Naive
1.60767e-05	2.11784	0.029	0.006	0.614515	KCNG1	B-cell-Naive
1.61212e-05	0.368193	0.145	0.09	0.616218	EGR1	B-cell-Naive
1.61316e-05	0.187564	0.364	0.262	0.616615	TRAPPC5	B-cell-Naive
1.65442e-05	0.132927	0.893	0.823	0.632387	MT-ND1	B-cell-Naive
1.70859e-05	0.361222	0.235	0.164	0.653093	FAM30A	B-cell-Naive
1.84875e-05	0.283373	0.343	0.255	0.706668	CSTB	B-cell-Naive
1.89566e-05	0.171676	0.695	0.577	0.724598	PNISR	B-cell-Naive
1.95419e-05	0.955	0.073	0.035	0.746969	RRP1B	B-cell-Naive
1.98331e-05	0.16679	0.757	0.648	0.7581	SF1	B-cell-Naive
2.07934e-05	0.704355	0.109	0.062	0.794807	LYPLAL1	B-cell-Naive
2.15044e-05	-0.481891	0.438	0.468	0.821984	REL	B-cell-Naive
2.24682e-05	0.521854	0.165	0.107	0.858823	AIP	B-cell-Naive
2.26138e-05	0.326135	0.303	0.219	0.864391	DNAJC15	B-cell-Naive
2.27219e-05	0.203659	0.304	0.22	0.868523	FCRL1	B-cell-Naive
2.28979e-05	-0.679262	0.165	0.214	0.875251	HIST1H4C	B-cell-Naive
2.30961e-05	0.159552	0.675	0.574	0.882827	CCNL1	B-cell-Naive
2.41411e-05	0.29605	0.446	0.352	0.922768	LY6E	B-cell-Naive
2.48267e-05	0.220034	0.64	0.541	0.948975	TLE5	B-cell-Naive
2.52387e-05	0.376949	0.232	0.161	0.964723	NDUFC2	B-cell-Naive
2.54881e-05	0.150904	0.596	0.483	0.974258	HLA-DMA	B-cell-Naive
2.55827e-05	0.654194	0.105	0.059	0.977873	MICU2	B-cell-Naive
2.58434e-05	0.947951	0.067	0.031	0.987838	ZNF83	B-cell-Naive
2.60127e-05	-0.522982	0.396	0.431	0.994308	SLC38A2	B-cell-Naive
2.71393e-05	-0.571626	0.268	0.313	1	DNAJB6	B-cell-Naive
2.72615e-05	0.785793	0.073	0.036	1	DNMBP	B-cell-Naive
2.73774e-05	0.597766	0.085	0.044	1	CASP8AP2	B-cell-Naive
2.75447e-05	0.334543	0.221	0.154	1	HLA-DOB	B-cell-Naive
2.87684e-05	0.588081	0.124	0.076	1	COL19A1	B-cell-Naive
2.92117e-05	0.735174	0.096	0.053	1	CHMP7	B-cell-Naive
2.95728e-05	0.237083	0.444	0.342	1	EDF1	B-cell-Naive
3.10955e-05	0.442394	0.157	0.101	1	MYO1G	B-cell-Naive
3.12058e-05	0.192682	0.704	0.593	1	BANK1	B-cell-Naive
3.16007e-05	0.778055	0.068	0.033	1	PRKAA1	B-cell-Naive
3.22861e-05	0.335115	0.25	0.177	1	CHMP4A	B-cell-Naive
3.35952e-05	0.161526	0.394	0.296	1	CST3	B-cell-Naive
3.41204e-05	0.897996	0.059	0.026	1	ANAPC1	B-cell-Naive
3.41808e-05	1.36426	0.038	0.012	1	FURIN	B-cell-Naive
3.47594e-05	1.13643	0.05	0.02	1	LY86-AS1	B-cell-Naive
3.62605e-05	0.295445	0.201	0.136	1	SETX	B-cell-Naive
3.64793e-05	0.37245	0.311	0.232	1	SELENOF	B-cell-Naive
4.05413e-05	-1.16662	0.062	0.099	1	RNASE1	B-cell-Naive
4.08616e-05	0.433242	0.098	0.055	1	GNA12	B-cell-Naive
4.0999e-05	0.2383	0.227	0.156	1	SRSF4	B-cell-Naive
4.19761e-05	0.510237	0.124	0.076	1	CCDC32	B-cell-Naive
4.22412e-05	0.626291	0.112	0.066	1	LHPP	B-cell-Naive
4.23679e-05	0.295386	0.273	0.198	1	P2RY10	B-cell-Naive
4.30635e-05	0.345408	0.227	0.161	1	RSBN1L	B-cell-Naive
4.31612e-05	0.295147	0.21	0.143	1	IRF2	B-cell-Naive
4.44552e-05	-1.10866	0.062	0.099	1	P4HA1	B-cell-Naive
4.48489e-05	-0.410726	0.525	0.535	1	MT-ND4L	B-cell-Naive
4.57705e-05	1.22252	0.062	0.029	1	AC009061.2	B-cell-Naive
4.65605e-05	0.396924	0.176	0.117	1	PNOC	B-cell-Naive
4.67942e-05	0.392993	0.158	0.102	1	SP3	B-cell-Naive
4.7021e-05	1.06998	0.048	0.019	1	BACE2	B-cell-Naive
4.76412e-05	0.481975	0.09	0.049	1	COCH	B-cell-Naive
4.77583e-05	0.324226	0.256	0.184	1	BIN1	B-cell-Naive
4.77821e-05	1.05044	0.055	0.024	1	ICA1L	B-cell-Naive
4.86563e-05	0.784764	0.071	0.035	1	PAGR1	B-cell-Naive
5.01165e-05	0.367588	0.146	0.092	1	PCIF1	B-cell-Naive
5.05422e-05	0.663229	0.064	0.03	1	CCDC141	B-cell-Naive
5.06892e-05	-0.108737	0.991	0.983	1	RPS24	B-cell-Naive
5.21576e-05	0.640634	0.079	0.041	1	AC096733.2	B-cell-Naive
5.23393e-05	0.198122	0.144	0.09	1	VPS36	B-cell-Naive
5.24277e-05	0.302146	0.193	0.131	1	LYL1	B-cell-Naive
5.26365e-05	-0.713199	0.16	0.208	1	RGCC	B-cell-Naive
5.33908e-05	0.308222	0.184	0.122	1	ZBTB1	B-cell-Naive
5.35875e-05	0.492945	0.119	0.071	1	SMARCC2	B-cell-Naive
5.41172e-05	0.106772	0.584	0.472	1	DDX17	B-cell-Naive
5.51694e-05	0.320103	0.171	0.114	1	FGD2	B-cell-Naive
5.59325e-05	0.130958	0.476	0.374	1	PRDM2	B-cell-Naive
5.6194e-05	0.435353	0.108	0.063	1	C15orf40	B-cell-Naive
5.62916e-05	0.269471	0.266	0.192	1	TBC1D10C	B-cell-Naive
5.81132e-05	0.808566	0.064	0.031	1	SESN1	B-cell-Naive
5.91955e-05	0.301173	0.243	0.171	1	EID1	B-cell-Naive
5.95495e-05	0.566232	0.098	0.056	1	P2RY8	B-cell-Naive
6.04319e-05	2.13382	0.022	0.004	1	AC006504.5	B-cell-Naive
6.05915e-05	0.279141	0.208	0.144	1	SRP9	B-cell-Naive
6.09264e-05	-1.1746	0.044	0.077	1	ARL5B	B-cell-Naive
6.0937e-05	0.326037	0.284	0.208	1	CDK13	B-cell-Naive
6.16301e-05	0.308186	0.24	0.169	1	LSM10	B-cell-Naive
6.30992e-05	0.206333	0.358	0.271	1	ANKRD44	B-cell-Naive
6.33583e-05	0.154023	0.738	0.644	1	ARHGDIB	B-cell-Naive
6.35765e-05	1.06064	0.058	0.026	1	IFIT3	B-cell-Naive
6.41568e-05	1.46737	0.034	0.011	1	VAV3-AS1	B-cell-Naive
6.41947e-05	0.750943	0.075	0.039	1	TSTA3	B-cell-Naive
6.61405e-05	0.393454	0.151	0.098	1	CLTA	B-cell-Naive
6.6541e-05	0.164959	0.27	0.193	1	ORAI2	B-cell-Naive
6.72177e-05	0.457134	0.168	0.113	1	IMPDH2	B-cell-Naive
6.79436e-05	-0.288017	0.69	0.68	1	TAGLN2	B-cell-Naive
6.90374e-05	0.268521	0.215	0.151	1	CDCA7L	B-cell-Naive
6.91849e-05	0.714893	0.063	0.03	1	LRCH1	B-cell-Naive
7.12254e-05	0.381157	0.153	0.1	1	EHMT1	B-cell-Naive
7.32027e-05	0.677755	0.089	0.049	1	KMT2B	B-cell-Naive
7.40644e-05	0.536129	0.116	0.071	1	CD180	B-cell-Naive
7.60666e-05	1.67422	0.032	0.01	1	ENDOV	B-cell-Naive
7.67279e-05	0.221426	0.301	0.221	1	FIS1	B-cell-Naive
7.93277e-05	0.348273	0.054	0.024	1	CDC14A	B-cell-Naive
7.93483e-05	0.177898	0.575	0.47	1	SNHG6	B-cell-Naive
8.13985e-05	-0.432136	0.313	0.358	1	MYADM	B-cell-Naive
8.19323e-05	0.760485	0.065	0.032	1	CENPB	B-cell-Naive
8.19478e-05	0.507919	0.131	0.083	1	CYB5A	B-cell-Naive
8.33397e-05	0.304087	0.22	0.154	1	UBE2L6	B-cell-Naive
8.55332e-05	0.168905	0.332	0.248	1	SP140	B-cell-Naive
9.00219e-05	0.109042	0.952	0.935	1	EEF1B2	B-cell-Naive
9.02194e-05	0.857672	0.069	0.035	1	AKAP7	B-cell-Naive
9.29831e-05	0.291932	0.203	0.139	1	RICTOR	B-cell-Naive
9.62234e-05	0.251357	0.71	0.69	1	IGHM	B-cell-Naive
9.638e-05	0.582619	0.085	0.047	1	RAB18	B-cell-Naive
9.80199e-05	0.218113	0.361	0.275	1	PSAP	B-cell-Naive
9.81145e-05	0.220915	0.349	0.262	1	MBD4	B-cell-Naive
9.85145e-05	0.2894	0.274	0.202	1	PSMA3-AS1	B-cell-Naive
9.94705e-05	0.3296	0.199	0.138	1	PLEKHJ1	B-cell-Naive
0.000102748	1.13107	0.045	0.019	1	ZNF688	B-cell-Naive
0.00010333	0.428472	0.089	0.05	1	PDE4D	B-cell-Naive
0.000103877	1.37873	0.036	0.012	1	MAVS	B-cell-Naive
0.000103919	0.225703	0.243	0.174	1	POU2AF1	B-cell-Naive
0.000106376	0.440803	0.189	0.132	1	NCK2	B-cell-Naive
0.000106649	0.274189	0.202	0.139	1	PYURF	B-cell-Naive
0.000107612	0.226385	0.199	0.136	1	PNKD	B-cell-Naive
0.000107983	5.75196	0.013	0	1	CSH2	B-cell-Naive
0.00010973	0.225771	0.342	0.259	1	UBE2J1	B-cell-Naive
0.000110609	0.182625	0.674	0.58	1	GAS5	B-cell-Naive
0.000112062	-0.486732	0.384	0.412	1	SELENOK	B-cell-Naive
0.000112985	0.308619	0.145	0.093	1	MPG	B-cell-Naive
0.00011347	-0.160515	0.913	0.894	1	ATP5F1E	B-cell-Naive
0.000114814	-0.263313	0.841	0.831	1	ZFP36	B-cell-Naive
0.000115448	0.38621	0.209	0.15	1	ADK	B-cell-Naive
0.00011941	0.263111	0.402	0.312	1	SRSF2	B-cell-Naive
0.000119496	0.973415	0.057	0.027	1	C5AR1	B-cell-Naive
0.000119584	0.832983	0.044	0.018	1	DBP	B-cell-Naive
0.000120881	-2.41809	0.003	0.015	1	AL359636.2	B-cell-Naive
0.000121261	0.124446	0.675	0.567	1	FUS	B-cell-Naive
0.000123379	0.382358	0.416	0.338	1	DBI	B-cell-Naive
0.000124174	0.476519	0.131	0.083	1	TFEB	B-cell-Naive
0.000124583	0.585013	0.083	0.046	1	ECI1	B-cell-Naive
0.000125192	0.699201	0.057	0.027	1	FAM126A	B-cell-Naive
0.000126824	0.617195	0.097	0.057	1	ZC3H18	B-cell-Naive
0.000127207	0.245248	0.234	0.167	1	RBX1	B-cell-Naive
0.000127566	0.16709	0.116	0.071	1	ELP2	B-cell-Naive
0.000127988	0.412002	0.228	0.167	1	KLF4	B-cell-Naive
0.000128516	-0.655117	0.286	0.325	1	EBF1	B-cell-Naive
0.000129366	0.309738	0.108	0.065	1	FLI1	B-cell-Naive
0.000129726	0.128175	0.925	0.863	1	RPL27	B-cell-Naive
0.000129943	0.655684	0.051	0.023	1	AC005670.3	B-cell-Naive
0.000131709	0.384045	0.16	0.109	1	CXCR5	B-cell-Naive
0.0001325	-0.383127	0.413	0.444	1	KTN1	B-cell-Naive
0.00013341	0.287375	0.2	0.139	1	ANAPC5	B-cell-Naive
0.000133687	0.415226	0.124	0.078	1	CD86	B-cell-Naive
0.000136953	0.215325	0.286	0.209	1	TYROBP	B-cell-Naive
0.00013745	0.761956	0.081	0.045	1	RPP30	B-cell-Naive
0.000138165	0.180652	0.331	0.251	1	ZCCHC7	B-cell-Naive
0.000140393	0.269252	0.149	0.098	1	SEC31A	B-cell-Naive
0.000142646	0.53678	0.07	0.036	1	C1orf35	B-cell-Naive
0.000143206	0.361872	0.201	0.142	1	NDUFA5	B-cell-Naive
0.000144065	0.792871	0.057	0.027	1	GPANK1	B-cell-Naive
0.000144849	0.355884	0.159	0.107	1	ADPGK	B-cell-Naive
0.000145484	0.48649	0.082	0.046	1	HEXIM1	B-cell-Naive
0.000147555	0.127027	0.176	0.118	1	NDUFB3	B-cell-Naive
0.000148759	0.16964	0.592	0.493	1	EIF4A2	B-cell-Naive
0.000149684	0.224316	0.14	0.092	1	CCDC191	B-cell-Naive
0.000150533	0.365257	0.165	0.111	1	ABHD17A	B-cell-Naive
0.00015176	0.236033	0.521	0.431	1	POLD4	B-cell-Naive
0.000152401	0.728198	0.093	0.054	1	AC009950.1	B-cell-Naive
0.000154971	0.598388	0.078	0.042	1	GALNT2	B-cell-Naive
0.000156685	0.996339	0.044	0.019	1	AEN	B-cell-Naive
0.000156847	0.166707	0.481	0.389	1	BCLAF1	B-cell-Naive
0.000157855	0.239742	0.293	0.219	1	ARHGAP24	B-cell-Naive
0.000161675	0.424532	0.086	0.049	1	PRKX	B-cell-Naive
0.000162367	-1.18011	0.057	0.091	1	SELENOP	B-cell-Naive
0.000163776	0.170489	0.153	0.101	1	ODF2L	B-cell-Naive
0.000170642	0.198273	0.5	0.402	1	VAMP2	B-cell-Naive
0.000176243	0.238567	0.254	0.184	1	NAA38	B-cell-Naive
0.000177237	0.180657	0.408	0.316	1	EPC1	B-cell-Naive
0.000179713	0.299028	0.2	0.139	1	MAF1	B-cell-Naive
0.000181066	0.290582	0.196	0.138	1	VPS4B	B-cell-Naive
0.000182601	0.174787	0.64	0.533	1	ATP6V1G1	B-cell-Naive
0.000184951	0.162896	0.786	0.689	1	CFL1	B-cell-Naive
0.000185261	0.407831	0.15	0.1	1	PSMB8-AS1	B-cell-Naive
0.000185827	0.776011	0.059	0.029	1	FXYD1	B-cell-Naive
0.000186038	0.347555	0.257	0.193	1	LINC02397	B-cell-Naive
0.000186689	0.980367	0.045	0.019	1	CAPN12	B-cell-Naive
0.000191777	0.174468	0.481	0.38	1	EIF5A	B-cell-Naive
0.000192321	-1.05105	0.073	0.108	1	SAMD8	B-cell-Naive
0.000194124	0.178883	0.235	0.168	1	EAF2	B-cell-Naive
0.000197207	-0.859976	0.196	0.234	1	CACYBP	B-cell-Naive
0.000197464	-3.15478	0.002	0.011	1	MAFIP	B-cell-Naive
0.000200204	0.762669	0.072	0.039	1	RINL	B-cell-Naive
0.000202912	0.200989	0.275	0.202	1	CD22	B-cell-Naive
0.000203567	0.54671	0.084	0.048	1	UROS	B-cell-Naive
0.00020462	-0.886774	0.12	0.16	1	CREM	B-cell-Naive
0.000204629	0.382103	0.118	0.074	1	TPRKB	B-cell-Naive
0.000207182	0.419548	0.133	0.086	1	MAML2	B-cell-Naive
0.00020795	0.194131	0.208	0.147	1	NIN	B-cell-Naive
0.000212156	0.260605	0.251	0.184	1	BRD2	B-cell-Naive
0.000213336	0.286755	0.184	0.128	1	AC114760.2	B-cell-Naive
0.000214052	0.146898	0.478	0.378	1	GMFG	B-cell-Naive
0.000217581	0.138024	0.294	0.217	1	DDX39B	B-cell-Naive
0.000223706	0.557577	0.078	0.044	1	STK11	B-cell-Naive
0.000223844	0.324234	0.134	0.086	1	PACS1	B-cell-Naive
0.000227169	1.55978	0.027	0.008	1	AC020915.2	B-cell-Naive
0.000229792	0.785313	0.064	0.034	1	ZFPL1	B-cell-Naive
0.000230103	0.20521	0.281	0.213	1	HVCN1	B-cell-Naive
0.00023151	-0.322196	0.48	0.506	1	ST13	B-cell-Naive
0.000234225	2.14376	0.016	0.002	1	AL161421.1	B-cell-Naive
0.00023487	-3.14822	0.002	0.012	1	PTGDS	B-cell-Naive
0.000235108	0.310442	0.203	0.145	1	PSMA4	B-cell-Naive
0.000235447	0.394878	0.17	0.118	1	THUMPD1	B-cell-Naive
0.000235479	0.204405	0.147	0.098	1	AL021155.5	B-cell-Naive
0.000241238	0.328397	0.194	0.136	1	CCNH	B-cell-Naive
0.000241421	0.402127	0.109	0.068	1	MNDA	B-cell-Naive
0.000241582	0.174135	0.221	0.158	1	PALM2-AKAP2	B-cell-Naive
0.0002418	0.128186	0.902	0.829	1	PNRC1	B-cell-Naive
0.00024594	0.459383	0.143	0.095	1	DDHD1	B-cell-Naive
0.000248628	0.350789	0.176	0.123	1	SCPEP1	B-cell-Naive
0.000254544	0.529944	0.067	0.035	1	RAD9A	B-cell-Naive
0.000257372	0.719976	0.055	0.026	1	AC012368.1	B-cell-Naive
0.000259761	0.991196	0.047	0.021	1	SAP30	B-cell-Naive
0.000260448	0.505372	0.087	0.051	1	MRPS12	B-cell-Naive
0.000267674	0.404938	0.093	0.056	1	STAT2	B-cell-Naive
0.000267967	0.851608	0.093	0.056	1	AL139020.1	B-cell-Naive
0.000271439	0.178417	0.073	0.04	1	PLEKHA1	B-cell-Naive
0.000279033	0.370019	0.196	0.139	1	POLR3GL	B-cell-Naive
0.000285571	0.176976	0.272	0.2	1	HMGN3	B-cell-Naive
0.0002878	0.731501	0.065	0.034	1	CHM	B-cell-Naive
0.000287896	0.710971	0.078	0.044	1	FCRL3	B-cell-Naive
0.000290036	0.200679	0.338	0.259	1	PPP1CA	B-cell-Naive
0.000290055	0.229273	0.205	0.146	1	SMIM26	B-cell-Naive
0.000292124	0.231305	0.115	0.072	1	USE1	B-cell-Naive
0.000292374	1.09459	0.04	0.017	1	TNFRSF10A	B-cell-Naive
0.00029478	1.28298	0.014	0.001	1	AC008883.3	B-cell-Naive
0.000296073	0.96899	0.044	0.019	1	AC006230.1	B-cell-Naive
0.000298506	0.570093	0.101	0.062	1	TRADD	B-cell-Naive
0.000298656	0.577909	0.1	0.062	1	CRYBG1	B-cell-Naive
0.000301695	0.527983	0.079	0.045	1	COIL	B-cell-Naive
0.000303535	0.556181	0.105	0.065	1	ITGB7	B-cell-Naive
0.000305017	0.264027	0.101	0.063	1	HMBOX1	B-cell-Naive
0.000305879	0.218242	0.352	0.276	1	BPTF	B-cell-Naive
0.00031268	0.598794	0.095	0.058	1	WEE1	B-cell-Naive
0.000312904	0.386925	0.158	0.109	1	NOTCH2	B-cell-Naive
0.000313099	0.201205	0.386	0.304	1	CALR	B-cell-Naive
0.000314456	-0.777841	0.127	0.166	1	RGS10	B-cell-Naive
0.000314776	0.430238	0.105	0.065	1	TMEM141	B-cell-Naive
0.000316185	0.18092	0.311	0.233	1	PSIP1	B-cell-Naive
0.000316599	0.640011	0.066	0.035	1	NFYB	B-cell-Naive
0.000318899	0.72934	0.081	0.048	1	NAAA	B-cell-Naive
0.00032571	0.227629	0.18	0.126	1	ADAR	B-cell-Naive
0.000338342	0.717172	0.052	0.025	1	RAD51C	B-cell-Naive
0.000338746	-0.204156	0.846	0.827	1	HLA-DQA1	B-cell-Naive
0.000346096	0.309023	0.16	0.111	1	THUMPD3-AS1	B-cell-Naive
0.000348158	0.41112	0.088	0.052	1	GARS-DT	B-cell-Naive
0.000349269	0.323028	0.181	0.126	1	COPS6	B-cell-Naive
0.000349462	0.279225	0.149	0.101	1	GRN	B-cell-Naive
0.000349662	0.178812	0.273	0.205	1	SSU72	B-cell-Naive
0.000353253	0.424729	0.142	0.095	1	PQBP1	B-cell-Naive
0.000354575	-1.19673	0.011	0.028	1	HES4	B-cell-Naive
0.000358282	0.499528	0.092	0.056	1	CZIB	B-cell-Naive
0.000358376	0.402045	0.084	0.049	1	DGLUCY	B-cell-Naive
0.000359096	0.49042	0.095	0.058	1	ICOSLG	B-cell-Naive
0.000360099	0.816238	0.057	0.029	1	NT5E	B-cell-Naive
0.000361121	0.589288	0.052	0.026	1	AQR	B-cell-Naive
0.000365691	0.338611	0.117	0.075	1	GON4L	B-cell-Naive
0.000366327	0.870481	0.048	0.022	1	HOMER3	B-cell-Naive
0.000369033	0.399483	0.12	0.078	1	YIPF4	B-cell-Naive
0.000370614	0.430047	0.141	0.095	1	RRP7A	B-cell-Naive
0.000377148	0.733723	0.059	0.031	1	FOPNL	B-cell-Naive
0.000385545	-0.666935	0.2	0.237	1	PLCG2	B-cell-Naive
0.000386339	0.170544	0.486	0.387	1	ATP5PO	B-cell-Naive
0.000388241	2.18001	0.013	0.001	1	CACFD1	B-cell-Naive
0.000392198	0.623686	0.076	0.043	1	MYO1F	B-cell-Naive
0.000393551	3.52703	0.015	0.002	1	GPR15	B-cell-Naive
0.000401261	0.49992	0.102	0.064	1	ARL6IP6	B-cell-Naive
0.000402627	0.968031	0.063	0.034	1	HERC5	B-cell-Naive
0.000403606	2.81255	0.015	0.002	1	MAL	B-cell-Naive
0.000408173	0.26254	0.407	0.328	1	GSTP1	B-cell-Naive
0.000409492	0.472034	0.09	0.055	1	CTDSP1	B-cell-Naive
0.000410795	0.786	0.067	0.036	1	VPS41	B-cell-Naive
0.000417936	0.896943	0.048	0.023	1	SORL1	B-cell-Naive
0.000419786	0.260851	0.12	0.078	1	LONP2	B-cell-Naive
0.000420303	1.11492	0.042	0.019	1	AC087190.1	B-cell-Naive
0.00042955	0.44667	0.052	0.026	1	COL4A4	B-cell-Naive
0.000429808	0.453242	0.071	0.04	1	SYNJ2BP	B-cell-Naive
0.000439264	-0.572362	0.264	0.297	1	SQSTM1	B-cell-Naive
0.000440504	0.113103	0.211	0.152	1	CTNNB1	B-cell-Naive
0.000442486	0.567153	0.07	0.039	1	XRRA1	B-cell-Naive
0.000443746	0.494202	0.111	0.071	1	TMEM18	B-cell-Naive
0.000443813	0.93327	0.052	0.026	1	GANC	B-cell-Naive
0.000451881	0.398764	0.093	0.056	1	GRSF1	B-cell-Naive
0.000454251	0.392769	0.101	0.063	1	ING1	B-cell-Naive
0.000455583	0.526876	0.114	0.074	1	TAZ	B-cell-Naive
0.000470334	0.123975	0.557	0.456	1	AFF3	B-cell-Naive
0.000474262	0.200735	0.463	0.379	1	HIGD2A	B-cell-Naive
0.000478608	0.289898	0.181	0.127	1	CHRAC1	B-cell-Naive
0.000479022	0.653543	0.075	0.043	1	WWC3	B-cell-Naive
0.000479494	0.309943	0.095	0.058	1	TAP2	B-cell-Naive
0.000482541	0.231494	0.247	0.18	1	ANXA11	B-cell-Naive
0.000487108	0.351396	0.065	0.035	1	HDAC8	B-cell-Naive
0.000488107	0.188982	0.405	0.32	1	ATP5MPL	B-cell-Naive
0.000491444	0.470527	0.057	0.029	1	TMX2	B-cell-Naive
0.000493677	0.403098	0.054	0.027	1	AC005261.1	B-cell-Naive
0.00049393	0.341259	0.152	0.105	1	CLECL1	B-cell-Naive
0.000498364	0.245685	0.297	0.225	1	DDX46	B-cell-Naive
0.000499379	0.504185	0.123	0.082	1	IRS2	B-cell-Naive
0.000500331	-2.63218	0.002	0.011	1	AC008443.8	B-cell-Naive
0.000506948	0.214604	0.424	0.35	1	NSD3	B-cell-Naive
0.00050852	0.818777	0.043	0.019	1	ZXDC	B-cell-Naive
0.000517244	0.499678	0.09	0.055	1	MDM2	B-cell-Naive
0.000523199	0.188933	0.194	0.139	1	DCK	B-cell-Naive
0.000525523	-0.192266	0.768	0.771	1	ACTG1	B-cell-Naive
0.000526453	0.681784	0.074	0.042	1	ZNF439	B-cell-Naive
0.000538083	0.206101	0.206	0.148	1	DAPP1	B-cell-Naive
0.000543047	0.398138	0.079	0.046	1	MAPK8	B-cell-Naive
0.000552737	0.41925	0.128	0.085	1	OGFR	B-cell-Naive
0.000553094	-0.647554	0.146	0.184	1	KRAS	B-cell-Naive
0.000553126	0.433952	0.13	0.087	1	SNX22	B-cell-Naive
0.000555049	0.33474	0.14	0.094	1	RIC3	B-cell-Naive
0.000555451	0.382787	0.123	0.08	1	DUS1L	B-cell-Naive
0.000561818	0.157101	0.321	0.244	1	JTB	B-cell-Naive
0.000570932	5.41792	0.01	0	1	BRMS1L	B-cell-Naive
0.000585416	0.395676	0.114	0.074	1	RCAN3	B-cell-Naive
0.000586002	0.180639	0.113	0.073	1	DLG1	B-cell-Naive
0.000588231	0.466303	0.087	0.053	1	CD96	B-cell-Naive
0.000590377	0.806589	0.044	0.02	1	CFAP410	B-cell-Naive
0.000590895	0.211855	0.255	0.191	1	C18orf32	B-cell-Naive
0.000594881	0.612362	0.058	0.031	1	SLC11A1	B-cell-Naive
0.000594936	0.654764	0.045	0.021	1	ZDHHC14	B-cell-Naive
0.000595458	0.291268	0.208	0.154	1	LTA4H	B-cell-Naive
0.000597379	0.129496	0.208	0.147	1	MGST3	B-cell-Naive
0.000604088	1.22955	0.027	0.009	1	ZCCHC18	B-cell-Naive
0.000607741	0.213962	0.263	0.199	1	NSMCE3	B-cell-Naive
0.000627141	0.164786	0.442	0.354	1	TOMM20	B-cell-Naive
0.000631165	-0.507299	0.272	0.305	1	CCT4	B-cell-Naive
0.000635459	0.229744	0.384	0.304	1	BOD1L1	B-cell-Naive
0.000636849	0.219251	0.213	0.157	1	SREK1	B-cell-Naive
0.000639048	0.572807	0.062	0.034	1	PGGHG	B-cell-Naive
0.000643454	-2.04802	0.005	0.016	1	IFNG	B-cell-Naive
0.000644435	0.267647	0.202	0.146	1	SEPTIN2	B-cell-Naive
0.000648056	0.405267	0.12	0.079	1	MRPL40	B-cell-Naive
0.000649415	0.232065	0.197	0.142	1	QRSL1	B-cell-Naive
0.00064978	0.586599	0.079	0.047	1	ALDH16A1	B-cell-Naive
0.00065315	0.560432	0.054	0.027	1	MAPK13	B-cell-Naive
0.000653229	0.207423	0.302	0.231	1	MARCKSL1	B-cell-Naive
0.000659209	0.619029	0.036	0.015	1	PASK	B-cell-Naive
0.000659786	0.943287	0.045	0.021	1	UBIAD1	B-cell-Naive
0.000660046	0.132754	0.65	0.545	1	CORO1A	B-cell-Naive
0.000662435	0.713377	0.058	0.031	1	DHRS4L2	B-cell-Naive
0.000666773	0.458573	0.08	0.048	1	SERPINB9P1	B-cell-Naive
0.000672874	0.150187	0.522	0.415	1	LINC-PINT	B-cell-Naive
0.00067328	0.296988	0.121	0.079	1	CEP57	B-cell-Naive
0.000674649	0.470165	0.077	0.046	1	BTLA	B-cell-Naive
0.000675487	0.262256	0.239	0.18	1	SDCBP	B-cell-Naive
0.000678948	0.540865	0.048	0.023	1	CFD	B-cell-Naive
0.000683225	0.200491	0.188	0.135	1	CENPC	B-cell-Naive
0.000688012	0.241302	0.177	0.126	1	GNB5	B-cell-Naive
0.000689866	0.363257	0.104	0.066	1	MED6	B-cell-Naive
0.000694639	0.259515	0.057	0.03	1	TSC2	B-cell-Naive
0.00069677	-1.01725	0.065	0.095	1	RARA	B-cell-Naive
0.000698564	0.273272	0.137	0.093	1	PHC3	B-cell-Naive
0.000706646	0.193019	0.157	0.108	1	SUN2	B-cell-Naive
0.000715084	1.08801	0.036	0.015	1	TMEM101	B-cell-Naive
0.000716225	0.419434	0.119	0.079	1	DAP3	B-cell-Naive
0.000723794	0.751862	0.045	0.021	1	ZNF528-AS1	B-cell-Naive
0.000724507	1.10292	0.041	0.019	1	AC008982.2	B-cell-Naive
0.000725177	0.592866	0.053	0.027	1	TBC1D23	B-cell-Naive
0.000727584	0.231499	0.197	0.142	1	NT5C3A	B-cell-Naive
0.000727975	0.707221	0.053	0.027	1	CTDSP2	B-cell-Naive
0.000729805	0.130144	0.333	0.255	1	GSTK1	B-cell-Naive
0.0007323	0.358199	0.098	0.062	1	SETBP1	B-cell-Naive
0.000734574	0.45773	0.097	0.061	1	RBFA	B-cell-Naive
0.000736399	0.204015	0.181	0.129	1	GPATCH8	B-cell-Naive
0.000737407	0.257697	0.231	0.171	1	RAD21	B-cell-Naive
0.000739246	0.491629	0.112	0.074	1	MCRIP1	B-cell-Naive
0.000745155	0.371028	0.15	0.104	1	ZNF652	B-cell-Naive
0.000750163	0.338128	0.138	0.094	1	TOB1	B-cell-Naive
0.000752419	0.822548	0.071	0.041	1	MOCS2	B-cell-Naive
0.000757484	0.476741	0.099	0.063	1	CDKN2AIP	B-cell-Naive
0.000759414	0.258329	0.189	0.135	1	HDAC1	B-cell-Naive
0.000759987	0.557211	0.043	0.02	1	MYO1E	B-cell-Naive
0.000773548	0.940487	0.033	0.013	1	ZSCAN30	B-cell-Naive
0.000779893	0.458844	0.081	0.049	1	RABL6	B-cell-Naive
0.000780012	-0.722574	0.148	0.184	1	HCST	B-cell-Naive
0.000780936	0.59444	0.081	0.049	1	CLN8	B-cell-Naive
0.000782431	1.07898	0.02	0.005	1	H6PD	B-cell-Naive
0.000783858	0.231669	0.214	0.159	1	OSBPL10	B-cell-Naive
0.000784906	0.141525	0.199	0.145	1	MED13L	B-cell-Naive
0.000786108	0.535897	0.067	0.038	1	RBMX2	B-cell-Naive
0.000787936	0.598168	0.065	0.036	1	MAP9	B-cell-Naive
0.000788747	0.250384	0.107	0.068	1	COA8	B-cell-Naive
0.000791006	0.908683	0.041	0.019	1	ZNF680	B-cell-Naive
0.000794887	0.230403	0.216	0.159	1	SRI	B-cell-Naive
0.000797441	-0.469304	0.183	0.225	1	EIF3J	B-cell-Naive
0.000800708	0.290725	0.127	0.086	1	CCDC82	B-cell-Naive
0.000801674	0.705494	0.055	0.029	1	ZZEF1	B-cell-Naive
0.00080546	0.312809	0.111	0.072	1	ITGB1BP1	B-cell-Naive
0.000809073	0.215215	0.254	0.194	1	ALKBH7	B-cell-Naive
0.000809519	0.596363	0.041	0.019	1	LYRM9	B-cell-Naive
0.00081486	0.544955	0.119	0.08	1	TTC19	B-cell-Naive
0.000817277	0.177529	0.191	0.137	1	HAX1	B-cell-Naive
0.000825205	0.583893	0.088	0.055	1	GOPC	B-cell-Naive
0.000828545	0.842787	0.048	0.024	1	SLC25A53	B-cell-Naive
0.000828935	0.643796	0.057	0.03	1	HSDL2	B-cell-Naive
0.000839201	0.180198	0.28	0.212	1	BCAS4	B-cell-Naive
0.000842189	0.134517	0.287	0.217	1	LAMTOR1	B-cell-Naive
0.000848208	0.146106	0.321	0.247	1	TMEM123	B-cell-Naive
0.000852779	0.50992	0.09	0.056	1	LINC02245	B-cell-Naive
0.000873001	0.751285	0.056	0.03	1	NFIC	B-cell-Naive
0.00087546	0.196532	0.121	0.08	1	SEC63	B-cell-Naive
0.000889899	0.396372	0.142	0.099	1	ZMAT2	B-cell-Naive
0.000897804	0.297937	0.093	0.058	1	ZBTB11	B-cell-Naive
0.000902888	0.590716	0.057	0.031	1	TMEM63A	B-cell-Naive
0.000904199	-0.547955	0.304	0.334	1	TPM4	B-cell-Naive
0.00090758	0.296113	0.115	0.075	1	ARL2BP	B-cell-Naive
0.000913937	0.251333	0.145	0.1	1	RAB4B	B-cell-Naive
0.000919447	0.442501	0.131	0.09	1	CCM2	B-cell-Naive
0.000930463	0.217361	0.286	0.221	1	WASF2	B-cell-Naive
0.000930516	-0.322184	0.581	0.574	1	NSA2	B-cell-Naive
0.00093139	0.480037	0.067	0.038	1	SEMA4B	B-cell-Naive
0.000939781	-0.136936	0.303	0.229	1	SPP1	B-cell-Naive
0.000943368	0.158887	0.248	0.185	1	GADD45GIP1	B-cell-Naive
0.000946072	-0.997622	0.055	0.083	1	BCL3	B-cell-Naive
0.000955227	0.413276	0.134	0.092	1	COA1	B-cell-Naive
0.000957569	0.907176	0.04	0.019	1	SLAMF6	B-cell-Naive
0.000960312	0.219509	0.149	0.103	1	OARD1	B-cell-Naive
0.000960731	0.148796	0.42	0.335	1	MOB1A	B-cell-Naive
0.000963168	0.139724	0.305	0.232	1	NUCKS1	B-cell-Naive
0.0009683	1.07304	0.034	0.014	1	SRP14-AS1	B-cell-Naive
0.000976491	0.28828	0.129	0.087	1	ANXA4	B-cell-Naive
0.000980809	0.42687	0.123	0.083	1	HLA-DOA	B-cell-Naive
0.000980887	0.436382	0.094	0.059	1	TP53TG1	B-cell-Naive
0.000989229	0.900992	0.046	0.023	1	NPRL3	B-cell-Naive
0.000995064	0.864586	0.031	0.012	1	CENPT	B-cell-Naive
0.000999898	0.548441	0.056	0.03	1	AC010642.2	B-cell-Naive
0.00100292	0.525251	0.107	0.071	1	GLUD1	B-cell-Naive
0.00100879	-2.06695	0.009	0.023	1	GRK5-IT1	B-cell-Naive
0.00101533	0.355579	0.149	0.104	1	RNF126	B-cell-Naive
0.00101538	0.282034	0.189	0.137	1	STX16	B-cell-Naive
0.0010165	0.994154	0.043	0.02	1	ABCB8	B-cell-Naive
0.00102394	0.907264	0.057	0.031	1	TNK2	B-cell-Naive
0.00104586	0.173815	0.242	0.18	1	CCDC59	B-cell-Naive
0.00104617	0.541955	0.049	0.025	1	LIG1	B-cell-Naive
0.00104825	0.101041	0.58	0.478	1	FXYD5	B-cell-Naive
0.00105447	0.183625	0.28	0.214	1	UBE2N	B-cell-Naive
0.00105596	0.11557	0.219	0.162	1	NFKBIZ	B-cell-Naive
0.00105906	1.68076	0.017	0.004	1	AC007114.1	B-cell-Naive
0.00106177	0.129058	0.571	0.472	1	SNHG7	B-cell-Naive
0.00106417	-0.382248	0.622	0.608	1	HSPA8	B-cell-Naive
0.001068	0.685006	0.072	0.043	1	DPH5	B-cell-Naive
0.00107391	0.621026	0.065	0.037	1	LMBR1L	B-cell-Naive
0.00108214	0.530953	0.076	0.046	1	OMA1	B-cell-Naive
0.00108314	0.311146	0.094	0.059	1	ZNF274	B-cell-Naive
0.00108888	0.604975	0.071	0.041	1	APC	B-cell-Naive
0.00110758	0.330255	0.215	0.162	1	SNX10	B-cell-Naive
0.00111081	0.406811	0.111	0.073	1	RBL2	B-cell-Naive
0.00111585	0.194236	0.276	0.213	1	ATP5PB	B-cell-Naive
0.00111666	0.261512	0.098	0.063	1	DMAC2L	B-cell-Naive
0.00112136	1.64616	0.023	0.007	1	SMCR8	B-cell-Naive
0.00112585	1.06808	0.04	0.019	1	DNAAF1	B-cell-Naive
0.001129	0.192376	0.209	0.154	1	RALY	B-cell-Naive
0.00114259	0.405835	0.132	0.091	1	IER3IP1	B-cell-Naive
0.0011444	1.28028	0.023	0.007	1	ANKRD10-IT1	B-cell-Naive
0.00116058	0.353502	0.113	0.075	1	ATG3	B-cell-Naive
0.00116771	1.04711	0.031	0.012	1	TMEM245	B-cell-Naive
0.00117578	0.157033	0.474	0.391	1	PLAC8	B-cell-Naive
0.00117632	0.467806	0.114	0.077	1	FNTA	B-cell-Naive
0.00119308	0.382578	0.121	0.083	1	RP9	B-cell-Naive
0.00119609	0.288436	0.185	0.134	1	SOCS1	B-cell-Naive
0.00121875	0.265403	0.15	0.106	1	EIF3B	B-cell-Naive
0.0012254	0.872244	0.032	0.013	1	GIMAP2	B-cell-Naive
0.00123361	0.514994	0.068	0.04	1	PATL2	B-cell-Naive
0.00123394	0.850764	0.046	0.023	1	COX15	B-cell-Naive
0.00124645	0.409098	0.092	0.058	1	ITGB3BP	B-cell-Naive
0.00125386	0.785002	0.025	0.009	1	U2AF1L5	B-cell-Naive
0.00125396	0.298003	0.094	0.06	1	YIF1A	B-cell-Naive
0.00127518	0.226209	0.127	0.086	1	ZNF131	B-cell-Naive
0.00127842	0.371429	0.103	0.067	1	MDFIC	B-cell-Naive
0.00128225	0.822251	0.058	0.033	1	ZNF544	B-cell-Naive
0.00128605	0.52792	0.074	0.044	1	EIF4G1	B-cell-Naive
0.00128799	0.314528	0.386	0.32	1	JCHAIN	B-cell-Naive
0.00129206	1.11564	0.033	0.014	1	CTBP1-DT	B-cell-Naive
0.00129209	0.437521	0.1	0.065	1	IFIT2	B-cell-Naive
0.0012922	0.59554	0.061	0.034	1	DUSP11	B-cell-Naive
0.00129613	0.309516	0.14	0.097	1	ZNF581	B-cell-Naive
0.0013112	0.195932	0.204	0.151	1	GRK2	B-cell-Naive
0.00133152	0.309449	0.12	0.081	1	CCDC167	B-cell-Naive
0.00133566	0.833665	0.044	0.022	1	LRRC47	B-cell-Naive
0.00133605	0.609207	0.057	0.032	1	CREB3L2	B-cell-Naive
0.00134187	0.524385	0.09	0.057	1	NDEL1	B-cell-Naive
0.00134291	0.374423	0.109	0.072	1	DMTF1	B-cell-Naive
0.00134899	-0.727862	0.179	0.211	1	SYAP1	B-cell-Naive
0.00136479	0.756805	0.044	0.022	1	ZMAT5	B-cell-Naive
0.00136757	0.205314	0.278	0.214	1	SSBP1	B-cell-Naive
0.00137642	1.30752	0.03	0.012	1	KLF8	B-cell-Naive
0.00138841	-2.24878	0.004	0.014	1	LATS2	B-cell-Naive
0.00139627	0.223216	0.224	0.167	1	POLR2J	B-cell-Naive
0.00140117	0.17232	0.128	0.087	1	MYO9B	B-cell-Naive
0.00140205	0.259671	0.147	0.104	1	CSNK1D	B-cell-Naive
0.00141061	0.281262	0.113	0.076	1	TERF1	B-cell-Naive
0.00143146	0.247641	0.225	0.171	1	COX14	B-cell-Naive
0.00143182	0.200976	0.271	0.209	1	PRPF40A	B-cell-Naive
0.00144242	-2.13871	0.003	0.012	1	HIST2H4B	B-cell-Naive
0.00144375	0.834339	0.043	0.021	1	COG5	B-cell-Naive
0.00144599	0.214213	0.19	0.139	1	CALM3	B-cell-Naive
0.00145056	0.23475	0.101	0.066	1	NFATC2IP	B-cell-Naive
0.00145823	2.65925	0.014	0.003	1	TMTC3	B-cell-Naive
0.0014618	0.161485	0.217	0.161	1	CARD16	B-cell-Naive
0.00146324	0.700379	0.061	0.034	1	TENT4A	B-cell-Naive
0.00148001	1.74835	0.018	0.004	1	DIPK1B	B-cell-Naive
0.00148275	0.330513	0.067	0.039	1	MGA	B-cell-Naive
0.00148551	0.226628	0.216	0.162	1	RAB30	B-cell-Naive
0.00149084	-0.242143	0.586	0.611	1	CRIP1	B-cell-Naive
0.00150654	2.12299	0.014	0.003	1	RPAP1	B-cell-Naive
0.00150801	0.258365	0.184	0.136	1	TOP1	B-cell-Naive
0.00151482	0.108623	0.846	0.78	1	TOMM7	B-cell-Naive
0.00151953	0.339409	0.081	0.05	1	APP	B-cell-Naive
0.0015267	0.913003	0.03	0.012	1	ADAP2	B-cell-Naive
0.00153025	0.683672	0.058	0.033	1	LINC00909	B-cell-Naive
0.00153502	0.203855	0.268	0.209	1	SINHCAF	B-cell-Naive
0.00154592	0.151634	0.315	0.245	1	ATP2B1-AS1	B-cell-Naive
0.00155058	0.219334	0.19	0.142	1	KAT6B	B-cell-Naive
0.00155412	1.34917	0.018	0.004	1	DSP	B-cell-Naive
0.00155909	0.948029	0.026	0.01	1	DMXL2	B-cell-Naive
0.00157805	1.10186	0.024	0.008	1	HMGCL	B-cell-Naive
0.0015813	0.201339	0.134	0.093	1	ZBTB8OS	B-cell-Naive
0.00158158	1.796	0.013	0.002	1	MYH11	B-cell-Naive
0.00158372	0.341437	0.081	0.05	1	SERPINA1	B-cell-Naive
0.0015868	0.463101	0.112	0.076	1	NUDT16L1	B-cell-Naive
0.00159416	0.511939	0.052	0.028	1	PIGX	B-cell-Naive
0.001609	0.375095	0.116	0.079	1	TIMM10	B-cell-Naive
0.0016097	0.127193	0.224	0.169	1	IER3	B-cell-Naive
0.0016107	1.18788	0.038	0.018	1	MIS12	B-cell-Naive
0.00161578	0.508881	0.083	0.052	1	TXNDC5	B-cell-Naive
0.00162035	-1.0384	0.017	0.034	1	PTMS	B-cell-Naive
0.00162401	0.366952	0.095	0.061	1	HEIH	B-cell-Naive
0.00165016	0.450277	0.083	0.052	1	MED19	B-cell-Naive
0.00165035	0.712285	0.052	0.028	1	C11orf1	B-cell-Naive
0.00165309	0.240434	0.149	0.106	1	LENG8	B-cell-Naive
0.00165818	0.187298	0.185	0.136	1	PRR7	B-cell-Naive
0.00166045	0.332409	0.115	0.078	1	TCF7	B-cell-Naive
0.0016641	0.914365	0.034	0.015	1	ZNF385A	B-cell-Naive
0.00167916	0.282944	0.143	0.1	1	LMAN2	B-cell-Naive
0.00168091	0.190104	0.214	0.161	1	SELENOT	B-cell-Naive
0.00168112	0.376083	0.103	0.068	1	ATF6B	B-cell-Naive
0.00168246	0.644315	0.045	0.023	1	C19orf38	B-cell-Naive
0.00168273	0.277537	0.152	0.109	1	LMO4	B-cell-Naive
0.00168494	0.170472	0.289	0.224	1	ACAP1	B-cell-Naive
0.00169412	0.205018	0.094	0.06	1	SIRT7	B-cell-Naive
0.00170252	0.748409	0.052	0.028	1	ZNF667-AS1	B-cell-Naive
0.00170797	0.295391	0.129	0.089	1	SIGIRR	B-cell-Naive
0.00171178	-1.44263	0.01	0.023	1	HIST2H2AB	B-cell-Naive
0.0017322	0.191748	0.208	0.154	1	STK24	B-cell-Naive
0.00174691	0.492557	0.067	0.04	1	SLC43A2	B-cell-Naive
0.00175382	0.441246	0.091	0.059	1	FBXO21	B-cell-Naive
0.00175414	0.667746	0.086	0.055	1	AC239799.2	B-cell-Naive
0.0017584	0.649513	0.069	0.041	1	JAK3	B-cell-Naive
0.00177549	0.198367	0.392	0.317	1	POLR2L	B-cell-Naive
0.00177727	0.689343	0.034	0.015	1	RAD51D	B-cell-Naive
0.00178296	0.138958	0.57	0.476	1	STK17B	B-cell-Naive
0.0017845	-0.688505	0.114	0.147	1	RPGR	B-cell-Naive
0.00178508	0.30588	0.112	0.075	1	RSBN1	B-cell-Naive
0.00178729	0.25169	0.212	0.161	1	PLEKHF2	B-cell-Naive
0.00178739	0.519645	0.053	0.029	1	MIATNB	B-cell-Naive
0.0017894	0.458134	0.044	0.022	1	GXYLT1	B-cell-Naive
0.0017961	0.459834	0.077	0.048	1	TRIM52-AS1	B-cell-Naive
0.00181149	1.06964	0.036	0.017	1	ANKRD44-IT1	B-cell-Naive
0.00181948	0.642165	0.041	0.02	1	FARSA	B-cell-Naive
0.00182102	0.1608	0.263	0.201	1	NDUFB10	B-cell-Naive
0.00182313	0.233441	0.174	0.127	1	TRAPPC6A	B-cell-Naive
0.00182405	0.225393	0.146	0.102	1	UNC119	B-cell-Naive
0.00185737	0.188483	0.191	0.141	1	GRK6	B-cell-Naive
0.0018767	0.11455	0.397	0.316	1	SWAP70	B-cell-Naive
0.00189805	0.626679	0.062	0.036	1	TCTN1	B-cell-Naive
0.00189926	0.135301	0.219	0.162	1	ERP44	B-cell-Naive
0.00190765	-0.942435	0.049	0.074	1	BID	B-cell-Naive
0.00191007	0.130995	0.209	0.156	1	INPP5D	B-cell-Naive
0.00194089	2.17057	0.014	0.003	1	CSH1	B-cell-Naive
0.00194433	0.534623	0.105	0.071	1	SAR1A	B-cell-Naive
0.0019486	0.188028	0.19	0.141	1	ZBTB20	B-cell-Naive
0.00195018	1.97638	0.014	0.003	1	HLA-DQB2	B-cell-Naive
0.0019674	0.121613	0.321	0.25	1	PPP1CC	B-cell-Naive
0.00197307	0.296106	0.143	0.102	1	BTN3A2	B-cell-Naive
0.00198033	0.830415	0.04	0.019	1	IKBKG	B-cell-Naive
0.00198828	0.17232	0.185	0.135	1	SSBP4	B-cell-Naive
0.00199336	0.325336	0.146	0.104	1	PLAAT4	B-cell-Naive
0.00201428	0.115696	0.22	0.162	1	PTBP3	B-cell-Naive
0.00201626	0.116764	0.118	0.081	1	DOCK11	B-cell-Naive
0.00203011	0.323965	0.198	0.148	1	CDKN1B	B-cell-Naive
0.00203641	0.438613	0.102	0.068	1	IFNGR1	B-cell-Naive
0.00203773	0.130945	0.135	0.094	1	MTIF3	B-cell-Naive
0.00204722	0.151633	0.219	0.163	1	TSPO	B-cell-Naive
0.00206051	0.190362	0.111	0.074	1	PURA	B-cell-Naive
0.00206322	0.200562	0.157	0.113	1	KDM5A	B-cell-Naive
0.0020798	0.352999	0.131	0.092	1	RNF115	B-cell-Naive
0.00208937	0.421784	0.077	0.048	1	MTR	B-cell-Naive
0.00210235	0.386147	0.062	0.036	1	ZNF622	B-cell-Naive
0.0021084	0.487129	0.059	0.034	1	TMEM218	B-cell-Naive
0.00212352	0.118828	0.106	0.071	1	TMBIM1	B-cell-Naive
0.00212927	0.694359	0.06	0.034	1	ZNF720	B-cell-Naive
0.00215549	0.188795	0.232	0.177	1	CDC40	B-cell-Naive
0.00217169	0.198466	0.189	0.14	1	GNA13	B-cell-Naive
0.00217236	0.184425	0.231	0.176	1	TTC14	B-cell-Naive
0.00217737	0.106147	0.394	0.314	1	LY86	B-cell-Naive
0.00217964	0.340767	0.097	0.064	1	TRIM56	B-cell-Naive
0.00221015	0.194853	0.09	0.058	1	NAGK	B-cell-Naive
0.0022111	0.429367	0.088	0.056	1	STX8	B-cell-Naive
0.00221677	0.946995	0.031	0.013	1	PRCD	B-cell-Naive
0.00222026	0.18079	0.284	0.224	1	RBBP6	B-cell-Naive
0.00222078	0.363989	0.063	0.037	1	DIP2B	B-cell-Naive
0.00222899	0.233227	0.267	0.211	1	TRIM22	B-cell-Naive
0.00223039	0.887207	0.043	0.022	1	ARHGEF9	B-cell-Naive
0.00223154	0.744292	0.048	0.026	1	POLG2	B-cell-Naive
0.00223334	0.1497	0.384	0.31	1	RABAC1	B-cell-Naive
0.00225221	1.87919	0.015	0.004	1	ARL10	B-cell-Naive
0.00225593	-0.816489	0.068	0.096	1	METRNL	B-cell-Naive
0.0022629	0.800946	0.036	0.017	1	AC064807.1	B-cell-Naive
0.00227889	0.838133	0.02	0.006	1	SYNPO	B-cell-Naive
0.00228593	0.489315	0.063	0.037	1	TAF8	B-cell-Naive
0.00229708	0.37665	0.071	0.043	1	EHMT2	B-cell-Naive
0.00230933	0.544498	0.044	0.023	1	PRKAG1	B-cell-Naive
0.00234156	0.159931	0.247	0.191	1	PPP2R5C	B-cell-Naive
0.00234315	-1.2603	0.016	0.032	1	CEP126	B-cell-Naive
0.00234547	0.194176	0.25	0.193	1	ADD3	B-cell-Naive
0.00235098	0.342238	0.166	0.122	1	AC092821.3	B-cell-Naive
0.00236235	0.188224	0.319	0.252	1	TMEM59	B-cell-Naive
0.00237066	0.370593	0.062	0.036	1	HTRA2	B-cell-Naive
0.00238026	1.24945	0.021	0.007	1	NOCT	B-cell-Naive
0.00240338	0.175247	0.276	0.214	1	MED10	B-cell-Naive
0.00240819	0.573495	0.077	0.049	1	SIDT1	B-cell-Naive
0.00241495	0.774766	0.027	0.011	1	SRGAP2B	B-cell-Naive
0.00242485	0.367754	0.054	0.03	1	KDM3B	B-cell-Naive
0.00243743	-1.05733	0.026	0.045	1	OTUD6B	B-cell-Naive
0.00244945	0.316655	0.133	0.094	1	BIN2	B-cell-Naive
0.0024524	0.390328	0.081	0.051	1	IFNAR2	B-cell-Naive
0.00246619	0.73419	0.045	0.024	1	RNF135	B-cell-Naive
0.0024722	0.869805	0.042	0.021	1	PAX8-AS1	B-cell-Naive
0.00247824	0.281393	0.084	0.053	1	EIF2D	B-cell-Naive
0.00247869	0.650342	0.043	0.022	1	ZFP62	B-cell-Naive
0.00249949	-0.825984	0.1	0.13	1	H2AFJ	B-cell-Naive
0.00252105	0.194514	0.09	0.058	1	NCK1	B-cell-Naive
0.00252168	0.288763	0.153	0.111	1	SNX17	B-cell-Naive
0.00252753	1.76982	0.014	0.003	1	AC073195.1	B-cell-Naive
0.00253051	0.420146	0.083	0.053	1	SH3GLB2	B-cell-Naive
0.00253842	0.915878	0.042	0.021	1	KLHDC4	B-cell-Naive
0.00255784	0.366326	0.047	0.025	1	KDM3A	B-cell-Naive
0.00255787	0.149547	0.251	0.193	1	FBL	B-cell-Naive
0.00256059	-0.184528	0.814	0.799	1	GNAS	B-cell-Naive
0.00257179	0.687066	0.017	0.004	1	AL031963.3	B-cell-Naive
0.00257508	0.259234	0.182	0.137	1	TMPO	B-cell-Naive
0.00258886	0.339101	0.189	0.142	1	ISG15	B-cell-Naive
0.00259404	0.287754	0.144	0.103	1	KATNBL1	B-cell-Naive
0.00259611	0.219148	0.257	0.199	1	OCIAD2	B-cell-Naive
0.00260981	0.34717	0.112	0.077	1	VBP1	B-cell-Naive
0.00261916	-0.885265	0.116	0.147	1	GNLY	B-cell-Naive
0.00263857	0.310225	0.078	0.049	1	TCIRG1	B-cell-Naive
0.00264129	0.512021	0.078	0.049	1	NFYC	B-cell-Naive
0.00264227	0.182909	0.263	0.206	1	YY1	B-cell-Naive
0.00264764	0.370751	0.071	0.044	1	NLRC5	B-cell-Naive
0.00265767	0.11808	0.181	0.135	1	MAP3K1	B-cell-Naive
0.00266077	0.151141	0.09	0.059	1	WDR26	B-cell-Naive
0.00267245	0.34126	0.103	0.07	1	RPS6KA3	B-cell-Naive
0.00268616	2.41131	0.012	0.002	1	CLLU1OS	B-cell-Naive
0.00273052	0.492517	0.115	0.081	1	NARF	B-cell-Naive
0.00273568	0.225944	0.094	0.062	1	CYP20A1	B-cell-Naive
0.00273729	0.432687	0.079	0.05	1	MIGA1	B-cell-Naive
0.00276189	0.137211	0.219	0.167	1	BCAP31	B-cell-Naive
0.00276294	0.338701	0.095	0.063	1	HACD4	B-cell-Naive
0.00277036	0.864109	0.029	0.012	1	AL591895.1	B-cell-Naive
0.00278886	0.588051	0.044	0.023	1	ATP6V1A	B-cell-Naive
0.00280586	0.197644	0.176	0.13	1	NEMF	B-cell-Naive
0.00281523	-1.00445	0.032	0.052	1	PPP1R16B	B-cell-Naive
0.00282915	0.238218	0.059	0.034	1	POU2F1	B-cell-Naive
0.00282985	0.349007	0.11	0.075	1	ITPA	B-cell-Naive
0.00283323	0.263702	0.081	0.052	1	FGD3	B-cell-Naive
0.00284069	0.111372	0.477	0.387	1	CHCHD10	B-cell-Naive
0.00284504	1.12228	0.028	0.011	1	COQ6	B-cell-Naive
0.00286147	-2.30263	0.004	0.013	1	TNFRSF4	B-cell-Naive
0.00286601	0.807687	0.019	0.006	1	PTPRO	B-cell-Naive
0.00287038	0.318528	0.057	0.033	1	FASTK	B-cell-Naive
0.00287193	0.695446	0.041	0.021	1	RAD51-AS1	B-cell-Naive
0.00289601	0.298101	0.111	0.076	1	UNC93B1	B-cell-Naive
0.00290376	0.50203	0.053	0.03	1	PHF12	B-cell-Naive
0.00291356	0.553544	0.019	0.006	1	ADD2	B-cell-Naive
0.0029178	0.500527	0.062	0.037	1	OXLD1	B-cell-Naive
0.00292015	1.05295	0.033	0.015	1	CKAP4	B-cell-Naive
0.00292228	0.721943	0.034	0.016	1	AGPAT1	B-cell-Naive
0.00293208	1.42633	0.021	0.007	1	MMP17	B-cell-Naive
0.00293302	0.242406	0.069	0.042	1	SLC12A6	B-cell-Naive
0.00293399	0.820609	0.055	0.032	1	VCAN	B-cell-Naive
0.00293417	0.227833	0.234	0.179	1	PELI1	B-cell-Naive
0.00293463	0.439237	0.096	0.064	1	CCDC115	B-cell-Naive
0.0029416	0.137329	0.195	0.147	1	ARHGAP15	B-cell-Naive
0.00295998	0.734856	0.039	0.019	1	AC104162.2	B-cell-Naive
0.00296581	0.244153	0.114	0.078	1	SMIM20	B-cell-Naive
0.0029749	0.45012	0.072	0.045	1	THEMIS2	B-cell-Naive
0.00298348	0.483533	0.078	0.049	1	CCDC137	B-cell-Naive
0.00298519	0.618292	0.06	0.035	1	AC245407.2	B-cell-Naive
0.00298874	0.2531	0.084	0.055	1	PLEKHB2	B-cell-Naive
0.00299765	1.01285	0.036	0.018	1	R3HCC1	B-cell-Naive
0.00299942	0.344484	0.091	0.06	1	UBE2W	B-cell-Naive
0.00300139	0.183817	0.108	0.073	1	PSMD2	B-cell-Naive
0.00300628	0.165356	0.281	0.222	1	ELOVL5	B-cell-Naive
0.00301959	0.131501	0.133	0.094	1	RASGRP3	B-cell-Naive
0.00302172	0.332823	0.088	0.057	1	MYLIP	B-cell-Naive
0.00303437	0.593253	0.062	0.037	1	MAD2L2	B-cell-Naive
0.00303515	0.251289	0.094	0.063	1	GLRX3	B-cell-Naive
0.00303959	0.120564	0.643	0.543	1	TNFRSF13C	B-cell-Naive
0.00307693	0.147066	0.199	0.148	1	TMEM134	B-cell-Naive
0.00307911	0.322754	0.059	0.034	1	C12orf65	B-cell-Naive
0.00313431	0.149104	0.253	0.196	1	PDCD6	B-cell-Naive
0.00314406	-2.52489	0.002	0.01	1	TIMP3	B-cell-Naive
0.00315846	-2.42609	0.003	0.011	1	GPRC5D-AS1	B-cell-Naive
0.00318478	0.527524	0.07	0.043	1	ABRAXAS1	B-cell-Naive
0.0031939	0.273674	0.057	0.034	1	CCDC84	B-cell-Naive
0.00319546	0.140648	0.248	0.191	1	RSF1	B-cell-Naive
0.00320765	0.785137	0.033	0.015	1	SLC27A5	B-cell-Naive
0.00320768	-2.19357	0.003	0.011	1	PIK3CD-AS2	B-cell-Naive
0.00321037	0.281133	0.13	0.092	1	PRPF8	B-cell-Naive
0.00321476	0.128128	0.192	0.145	1	RNH1	B-cell-Naive
0.00323159	0.552581	0.064	0.039	1	DTD1	B-cell-Naive
0.00323226	0.16109	0.276	0.217	1	BBX	B-cell-Naive
0.00325035	0.435233	0.054	0.031	1	AL450998.2	B-cell-Naive
0.00325786	0.505238	0.067	0.041	1	GFER	B-cell-Naive
0.00325871	0.162638	0.39	0.32	1	NPC2	B-cell-Naive
0.00327012	1.84611	0.013	0.003	1	LINC00921	B-cell-Naive
0.00327326	1.68289	0.016	0.004	1	THAP7-AS1	B-cell-Naive
0.00329049	-0.607472	0.132	0.163	1	AP2B1	B-cell-Naive
0.00329458	0.188801	0.162	0.12	1	USP8	B-cell-Naive
0.00329976	0.171995	0.147	0.107	1	PBRM1	B-cell-Naive
0.00330055	0.281779	0.142	0.102	1	ANTKMT	B-cell-Naive
0.00330957	0.27521	0.071	0.044	1	PRRC2A	B-cell-Naive
0.00331352	0.562175	0.061	0.036	1	ZFAND3	B-cell-Naive
0.00331509	0.753625	0.053	0.031	1	CALCOCO1	B-cell-Naive
0.00332086	-1.4999	0.009	0.021	1	LYVE1	B-cell-Naive
0.00334777	0.132486	0.413	0.337	1	NEDD8	B-cell-Naive
0.00334825	0.139874	0.382	0.312	1	MDM4	B-cell-Naive
0.00334835	0.292166	0.065	0.039	1	FYN	B-cell-Naive
0.00335474	0.725134	0.036	0.018	1	CCL28	B-cell-Naive
0.0033662	1.43869	0.018	0.005	1	LILRB2	B-cell-Naive
0.00341862	0.332764	0.048	0.026	1	VPS13D	B-cell-Naive
0.00342363	0.311713	0.11	0.076	1	NDUFS2	B-cell-Naive
0.00346621	0.133823	0.19	0.142	1	PSMC6	B-cell-Naive
0.00348581	0.441876	0.043	0.023	1	TCTA	B-cell-Naive
0.00348791	1.03362	0.032	0.015	1	LCN8	B-cell-Naive
0.00350825	2.694	0.011	0.002	1	SLC9A6	B-cell-Naive
0.00351093	1.05809	0.027	0.011	1	AC099524.1	B-cell-Naive
0.00351828	0.172666	0.26	0.203	1	REEP5	B-cell-Naive
0.00352478	2.53707	0.011	0.002	1	AL356488.3	B-cell-Naive
0.00352731	0.206012	0.131	0.094	1	PFDN6	B-cell-Naive
0.00353704	-0.748309	0.102	0.13	1	DAP	B-cell-Naive
0.00354005	0.309447	0.113	0.079	1	BAZ1B	B-cell-Naive
0.00354118	-0.679159	0.15	0.179	1	RAB8B	B-cell-Naive
0.00355122	0.217831	0.146	0.106	1	MRPL51	B-cell-Naive
0.00355273	0.249615	0.152	0.112	1	STAP1	B-cell-Naive
0.00359137	-1.52336	0.011	0.024	1	CD3E	B-cell-Naive
0.00360503	0.239433	0.142	0.102	1	RPP21	B-cell-Naive
0.00361736	0.137733	0.241	0.188	1	NASP	B-cell-Naive
0.00362692	0.513763	0.068	0.042	1	GEMIN7	B-cell-Naive
0.00362714	0.166462	0.121	0.085	1	ZNHIT3	B-cell-Naive
0.00364404	0.342268	0.081	0.052	1	FAM117A	B-cell-Naive
0.00367902	0.256753	0.143	0.103	1	ADRM1	B-cell-Naive
0.00368817	0.452885	0.073	0.047	1	VAV1	B-cell-Naive
0.0037049	0.624236	0.047	0.026	1	LIMD1	B-cell-Naive
0.00370583	0.267732	0.113	0.079	1	METTL7A	B-cell-Naive
0.00371226	0.1999	0.162	0.12	1	BCL7C	B-cell-Naive
0.00371522	0.861277	0.032	0.015	1	CTSO	B-cell-Naive
0.0037442	0.290229	0.112	0.078	1	ERLEC1	B-cell-Naive
0.00375125	0.426368	0.041	0.021	1	PTPRN2	B-cell-Naive
0.00376085	0.195724	0.073	0.046	1	EXOG	B-cell-Naive
0.0037676	1.6042	0.014	0.004	1	AL139330.1	B-cell-Naive
0.00377822	0.18149	0.182	0.137	1	PHKB	B-cell-Naive
0.00378832	0.895454	0.036	0.018	1	TMOD2	B-cell-Naive
0.003807	1.02661	0.038	0.019	1	YARS2	B-cell-Naive
0.00381877	1.41697	0.014	0.004	1	IFIT1	B-cell-Naive
0.00382429	0.133873	0.107	0.073	1	MICAL3	B-cell-Naive
0.00383081	0.518136	0.113	0.08	1	METTL23	B-cell-Naive
0.00383084	-0.552628	0.12	0.152	1	LINC01857	B-cell-Naive
0.00384456	0.122702	0.305	0.244	1	TENT5C	B-cell-Naive
0.00385092	0.191446	0.141	0.104	1	DDX3Y	B-cell-Naive
0.00385311	0.252289	0.197	0.15	1	KLF13	B-cell-Naive
0.00388342	-0.752737	0.092	0.121	1	PDXDC1	B-cell-Naive
0.00391867	-0.408672	0.276	0.305	1	CASP4	B-cell-Naive
0.00393691	0.583559	0.082	0.055	1	PNP	B-cell-Naive
0.0039433	0.129763	0.373	0.303	1	LAMTOR5	B-cell-Naive
0.00397543	0.281563	0.101	0.069	1	ARFGAP2	B-cell-Naive
0.00398072	-0.932395	0.108	0.135	1	G0S2	B-cell-Naive
0.00398164	0.297608	0.17	0.127	1	AIM2	B-cell-Naive
0.00398846	0.251274	0.257	0.203	1	PTPN6	B-cell-Naive
0.00399045	0.288439	0.083	0.055	1	RLIM	B-cell-Naive
0.00399964	0.117915	0.332	0.266	1	CAPZB	B-cell-Naive
0.00401907	0.271602	0.153	0.111	1	CDK2AP2	B-cell-Naive
0.00404745	0.195657	0.075	0.048	1	AC027097.1	B-cell-Naive
0.00405442	0.866111	0.038	0.019	1	AC139887.2	B-cell-Naive
0.00405494	0.454108	0.134	0.098	1	AL499604.1	B-cell-Naive
0.00412265	0.106947	0.428	0.352	1	TOMM6	B-cell-Naive
0.00414315	-0.157376	0.788	0.77	1	TMA7	B-cell-Naive
0.00414462	2.08019	0.017	0.005	1	SCRN3	B-cell-Naive
0.00418245	1.05269	0.028	0.012	1	NQO2	B-cell-Naive
0.00419149	0.210144	0.107	0.073	1	KLHL5	B-cell-Naive
0.0041954	-1.35385	0.01	0.023	1	ARRDC4	B-cell-Naive
0.00422196	0.211733	0.121	0.085	1	SUPT16H	B-cell-Naive
0.00424133	1.41417	0.025	0.011	1	B3GALT4	B-cell-Naive
0.00425097	1.98311	0.013	0.003	1	ZNF785	B-cell-Naive
0.00427961	0.861305	0.037	0.019	1	MYD88	B-cell-Naive
0.00428676	0.156111	0.2	0.151	1	TSPAN13	B-cell-Naive
0.00429928	0.195642	0.084	0.055	1	AL662844.4	B-cell-Naive
0.0043024	0.27753	0.09	0.061	1	FBXO33	B-cell-Naive
0.00430865	0.377674	0.108	0.075	1	CCNY	B-cell-Naive
0.00433575	-0.540819	0.196	0.227	1	BIRC2	B-cell-Naive
0.00433821	0.385907	0.104	0.071	1	EHD1	B-cell-Naive
0.00434042	0.462429	0.072	0.046	1	ZKSCAN1	B-cell-Naive
0.0044134	1.49482	0.017	0.005	1	AC124248.1	B-cell-Naive
0.00442348	0.487342	0.055	0.033	1	CBFA2T2	B-cell-Naive
0.00443094	0.466129	0.064	0.04	1	SREBF2	B-cell-Naive
0.00443392	0.389005	0.072	0.046	1	KANSL2	B-cell-Naive
0.00445477	0.272982	0.127	0.091	1	CDK12	B-cell-Naive
0.0044641	0.380566	0.117	0.084	1	GATAD1	B-cell-Naive
0.00449559	0.34184	0.066	0.041	1	ADA2	B-cell-Naive
0.00449957	0.450232	0.076	0.049	1	RFX5	B-cell-Naive
0.00450452	1.80057	0.02	0.007	1	BBS2	B-cell-Naive
0.00450983	0.266218	0.111	0.078	1	KRCC1	B-cell-Naive
0.00451584	1.33677	0.019	0.006	1	SPINT1-AS1	B-cell-Naive
0.00455627	0.314697	0.094	0.064	1	SSPN	B-cell-Naive
0.00457247	1.43578	0.021	0.008	1	ZNF564	B-cell-Naive
0.00457287	0.253388	0.181	0.136	1	RABGGTB	B-cell-Naive
0.00457634	0.568923	0.037	0.019	1	STRIP1	B-cell-Naive
0.00460213	0.159054	0.18	0.136	1	NAA10	B-cell-Naive
0.00460621	0.197952	0.272	0.218	1	IK	B-cell-Naive
0.0046249	0.232343	0.093	0.063	1	CCDC66	B-cell-Naive
0.00463641	0.190043	0.048	0.027	1	PAPSS1	B-cell-Naive
0.00464532	0.468207	0.084	0.056	1	SIDT2	B-cell-Naive
0.00464679	0.325284	0.145	0.108	1	RBM7	B-cell-Naive
0.00465935	0.216734	0.102	0.07	1	STX5	B-cell-Naive
0.00466527	2.0073	0.011	0.002	1	DND1	B-cell-Naive
0.0046689	1.94388	0.011	0.002	1	ZNF25	B-cell-Naive
0.00467175	0.119943	0.663	0.568	1	UQCRH	B-cell-Naive
0.00467946	-0.303557	0.474	0.474	1	TBCA	B-cell-Naive
0.00468721	-0.161172	0.675	0.67	1	SET	B-cell-Naive
0.00468758	0.114678	0.264	0.207	1	SLC38A1	B-cell-Naive
0.00468998	0.230516	0.126	0.09	1	FBXW5	B-cell-Naive
0.00469437	1.86461	0.011	0.002	1	AL627422.2	B-cell-Naive
0.00470357	0.346511	0.117	0.084	1	LCOR	B-cell-Naive
0.00470774	0.161986	0.119	0.084	1	DNM1L	B-cell-Naive
0.00473321	0.189007	0.396	0.329	1	PHF20	B-cell-Naive
0.00475398	0.117717	0.181	0.137	1	TMED2	B-cell-Naive
0.00477931	0.526762	0.045	0.025	1	NEIL2	B-cell-Naive
0.00478644	0.678754	0.047	0.026	1	AASDH	B-cell-Naive
0.00481733	0.206081	0.137	0.1	1	ZFX	B-cell-Naive
0.00483651	-0.524073	0.178	0.21	1	KLF10	B-cell-Naive
0.00483698	0.390447	0.08	0.053	1	EXOSC1	B-cell-Naive
0.00484158	0.140443	0.182	0.137	1	PWP1	B-cell-Naive
0.00484913	0.136908	0.204	0.154	1	RAB5C	B-cell-Naive
0.00485226	0.289859	0.096	0.066	1	CASK	B-cell-Naive
0.00486414	0.131953	0.212	0.163	1	DENR	B-cell-Naive
0.00487049	0.710268	0.092	0.064	1	IFI44L	B-cell-Naive
0.0048788	0.546384	0.035	0.018	1	ST7L	B-cell-Naive
0.00489659	0.254692	0.178	0.134	1	EAPP	B-cell-Naive
0.00491439	0.377559	0.077	0.05	1	TSSC4	B-cell-Naive
0.00492051	1.01702	0.028	0.012	1	ADAL	B-cell-Naive
0.00492864	0.302012	0.104	0.072	1	TTC39C	B-cell-Naive
0.00493304	0.218837	0.206	0.159	1	ANKRD10	B-cell-Naive
0.00494384	-0.435481	0.371	0.387	1	SPIB	B-cell-Naive
0.00499652	0.383057	0.116	0.082	1	UBE2G1	B-cell-Naive
0.00499928	0.126004	0.372	0.305	1	PRPF38B	B-cell-Naive
0.00500601	0.235529	0.105	0.073	1	VHL	B-cell-Naive
0.00501176	0.155163	0.247	0.198	1	AC245014.3	B-cell-Naive
0.00501529	0.146756	0.114	0.08	1	CRBN	B-cell-Naive
0.00503393	0.131559	0.495	0.42	1	GNAI2	B-cell-Naive
0.00503973	0.49144	0.079	0.052	1	SLC66A3	B-cell-Naive
0.00505294	0.360227	0.11	0.078	1	ESCO1	B-cell-Naive
0.00507686	0.455143	0.097	0.067	1	MATR3.1	B-cell-Naive
0.00510685	0.433908	0.067	0.042	1	LINC01678	B-cell-Naive
0.00512016	-1.7273	0.019	0.034	1	HIST1H2AE	B-cell-Naive
0.00512426	0.268641	0.115	0.081	1	MRPS31	B-cell-Naive
0.00516348	0.208086	0.182	0.139	1	PTRHD1	B-cell-Naive
0.00519963	0.502366	0.034	0.017	1	LCN10	B-cell-Naive
0.00525209	0.109818	0.16	0.118	1	UBTF	B-cell-Naive
0.00527141	0.237794	0.055	0.033	1	AP3D1	B-cell-Naive
0.00527814	0.420082	0.074	0.048	1	KCNAB2	B-cell-Naive
0.00528698	0.725091	0.078	0.051	1	DOP1B	B-cell-Naive
0.00530257	1.29818	0.015	0.004	1	ASGR1	B-cell-Naive
0.00530409	0.103081	0.6	0.511	1	SFPQ	B-cell-Naive
0.00530591	1.48941	0.015	0.004	1	TRIT1	B-cell-Naive
0.00531465	-0.3918	0.375	0.388	1	CXCL8	B-cell-Naive
0.00534482	0.162197	0.323	0.259	1	SNRPF	B-cell-Naive
0.00535116	0.658416	0.04	0.021	1	SLC5A6	B-cell-Naive
0.00535251	0.194587	0.195	0.149	1	CCDC18-AS1	B-cell-Naive
0.00537943	0.248702	0.073	0.047	1	PTS	B-cell-Naive
0.00540046	0.147123	0.199	0.153	1	PDCD10	B-cell-Naive
0.00540129	0.537257	0.048	0.027	1	PITPNA-AS1	B-cell-Naive
0.00542091	-0.948843	0.058	0.081	1	ZNF267	B-cell-Naive
0.00543246	0.129431	0.439	0.365	1	TCF25	B-cell-Naive
0.00544479	0.148763	0.088	0.059	1	PLK3	B-cell-Naive
0.00545421	1.5048	0.017	0.005	1	AC037487.2	B-cell-Naive
0.00548949	-1.07349	0.011	0.024	1	CD2	B-cell-Naive
0.00549639	0.409975	0.075	0.049	1	PLRG1	B-cell-Naive
0.0055194	0.514513	0.026	0.011	1	AC110611.2	B-cell-Naive
0.0055356	1.7734	0.012	0.003	1	ITGA6-AS1	B-cell-Naive
0.00554434	-0.353157	0.4	0.41	1	TAGAP	B-cell-Naive
0.00556197	0.30193	0.159	0.119	1	ESD	B-cell-Naive
0.00557139	0.360725	0.044	0.025	1	ARL11	B-cell-Naive
0.00559926	1.09732	0.024	0.01	1	CSF3R	B-cell-Naive
0.00566193	0.700004	0.041	0.022	1	NDUFV2-AS1	B-cell-Naive
0.00568958	0.216629	0.234	0.183	1	ARL5A	B-cell-Naive
0.00569935	0.671241	0.048	0.027	1	RPUSD3	B-cell-Naive
0.00570582	0.27245	0.109	0.077	1	TUG1	B-cell-Naive
0.00572344	0.147433	0.213	0.163	1	SRPK2	B-cell-Naive
0.00572775	0.30691	0.078	0.051	1	THYN1	B-cell-Naive
0.00573007	0.39678	0.072	0.047	1	MSL1	B-cell-Naive
0.00575261	0.374075	0.097	0.067	1	MS4A7	B-cell-Naive
0.00584297	-0.787885	0.08	0.106	1	SAMSN1	B-cell-Naive
0.00584867	0.877166	0.037	0.019	1	VCPIP1	B-cell-Naive
0.00587123	0.673441	0.048	0.028	1	CKS1B	B-cell-Naive
0.00588824	0.145803	0.132	0.095	1	ORAI1	B-cell-Naive
0.00593191	0.211912	0.143	0.105	1	RRAS2	B-cell-Naive
0.00593199	0.957217	0.029	0.013	1	COG1	B-cell-Naive
0.0059514	0.318551	0.069	0.044	1	FBH1	B-cell-Naive
0.00597797	0.205765	0.181	0.139	1	OSER1	B-cell-Naive
0.00599092	0.195772	0.068	0.043	1	NLRP1	B-cell-Naive
0.00601973	0.283666	0.097	0.067	1	LFNG	B-cell-Naive
0.00604345	0.21573	0.155	0.117	1	MKRN1	B-cell-Naive
0.00605842	-0.290241	0.56	0.555	1	DDX21	B-cell-Naive
0.00607355	0.274696	0.109	0.077	1	LINC01215	B-cell-Naive
0.00609704	0.846229	0.032	0.016	1	CRELD1	B-cell-Naive
0.00610347	0.163868	0.113	0.079	1	DNAAF2	B-cell-Naive
0.00610581	0.464245	0.041	0.022	1	SCML4	B-cell-Naive
0.00611869	0.388325	0.061	0.038	1	LASP1	B-cell-Naive
0.00612697	2.05475	0.01	0.002	1	TBC1D31	B-cell-Naive
0.0061317	1.1826	0.01	0.002	1	PELO	B-cell-Naive
0.00618224	0.339325	0.063	0.04	1	LAS1L	B-cell-Naive
0.00625644	0.616462	0.051	0.03	1	AC012236.1	B-cell-Naive
0.00628347	0.104261	0.551	0.472	1	EIF4A1	B-cell-Naive
0.00629153	0.771617	0.036	0.019	1	AL022328.3	B-cell-Naive
0.00631293	0.616463	0.038	0.02	1	POGLUT1	B-cell-Naive
0.00631582	0.512043	0.064	0.041	1	PWWP2A	B-cell-Naive
0.00633295	0.167659	0.098	0.068	1	TTN	B-cell-Naive
0.00633515	0.191595	0.059	0.036	1	HAGHL	B-cell-Naive
0.00633893	0.205938	0.253	0.2	1	MDH2	B-cell-Naive
0.00634497	0.170152	0.182	0.139	1	PDCD6IP	B-cell-Naive
0.00635829	0.334011	0.075	0.049	1	PIK3CD	B-cell-Naive
0.00639996	0.106976	0.253	0.196	1	ERH	B-cell-Naive
0.00640202	0.216766	0.107	0.076	1	ATR	B-cell-Naive
0.00640668	-0.891517	0.07	0.094	1	CFL2	B-cell-Naive
0.00642447	0.244475	0.119	0.086	1	C12orf75	B-cell-Naive
0.00643982	-0.58397	0.236	0.261	1	LGALS1	B-cell-Naive
0.00644273	0.318602	0.077	0.051	1	PUS7L	B-cell-Naive
0.00649255	0.249445	0.14	0.103	1	DUSP22	B-cell-Naive
0.00650272	0.104647	0.267	0.21	1	TTC3	B-cell-Naive
0.00650578	-1.86652	0.004	0.011	1	THAP9	B-cell-Naive
0.00651143	0.191872	0.192	0.148	1	SCP2	B-cell-Naive
0.00652259	0.371976	0.054	0.033	1	PGRMC2	B-cell-Naive
0.00652353	0.315336	0.105	0.074	1	OXR1	B-cell-Naive
0.00652511	0.294305	0.091	0.063	1	GCA	B-cell-Naive
0.00657383	-0.313272	0.427	0.438	1	MARCKS	B-cell-Naive
0.00658835	-0.547588	0.129	0.157	1	TRAF4	B-cell-Naive
0.00659713	0.192923	0.084	0.056	1	LIME1	B-cell-Naive
0.00661926	0.45885	0.086	0.058	1	MEA1	B-cell-Naive
0.00663502	0.274362	0.138	0.101	1	OXA1L	B-cell-Naive
0.0066816	0.550496	0.052	0.031	1	EI24	B-cell-Naive
0.00673341	0.131026	0.102	0.071	1	DIAPH1	B-cell-Naive
0.00674732	0.36889	0.076	0.05	1	ZBP1	B-cell-Naive
0.00676114	0.101254	0.325	0.263	1	CDC42SE1	B-cell-Naive
0.00679068	0.157116	0.133	0.097	1	DYNC1H1	B-cell-Naive
0.00682658	0.395049	0.07	0.045	1	VSIR	B-cell-Naive
0.00683106	0.211198	0.159	0.118	1	DNAJC19	B-cell-Naive
0.00685997	0.243216	0.171	0.132	1	C16orf74	B-cell-Naive
0.00686169	0.189399	0.124	0.089	1	AKAP8L	B-cell-Naive
0.00687656	0.471486	0.064	0.041	1	H2AFX	B-cell-Naive
0.00690224	-1.41842	0.01	0.022	1	GIN1	B-cell-Naive
0.00690287	0.286313	0.048	0.027	1	RNPEP	B-cell-Naive
0.00692039	0.351207	0.086	0.058	1	EXOC6	B-cell-Naive
0.00694141	0.123069	0.15	0.111	1	BAZ2A	B-cell-Naive
0.0069862	0.379343	0.079	0.053	1	SHARPIN	B-cell-Naive
0.00699233	0.252984	0.096	0.067	1	CTR9	B-cell-Naive
0.00702004	1.52668	0.016	0.005	1	LAMC1	B-cell-Naive
0.00703119	0.296733	0.06	0.037	1	HMGXB4	B-cell-Naive
0.00706731	-1.69034	0.006	0.016	1	MYLPF	B-cell-Naive
0.00707646	0.367232	0.023	0.01	1	MTMR3	B-cell-Naive
0.00711845	0.265561	0.093	0.064	1	SPPL2B	B-cell-Naive
0.00712399	2.2564	0.012	0.003	1	PPP5D1	B-cell-Naive
0.00714344	0.110616	0.495	0.414	1	MZT2B	B-cell-Naive
0.00714409	0.367937	0.078	0.052	1	ARL2	B-cell-Naive
0.00715356	0.103508	0.204	0.157	1	SEC11C	B-cell-Naive
0.00718911	0.109907	0.176	0.132	1	MRPL42	B-cell-Naive
0.00720337	0.67319	0.022	0.009	1	LDLR	B-cell-Naive
0.00720775	0.279868	0.11	0.078	1	TOPORS	B-cell-Naive
0.00723315	0.302423	0.063	0.04	1	TRIM69	B-cell-Naive
0.0072406	1.82918	0.012	0.003	1	RPP40	B-cell-Naive
0.0072406	1.77323	0.012	0.003	1	LINC02132	B-cell-Naive
0.0072406	1.79679	0.012	0.003	1	AL606834.2	B-cell-Naive
0.00726303	0.163633	0.106	0.076	1	AKNA	B-cell-Naive
0.0072648	0.601553	0.049	0.029	1	ECSIT	B-cell-Naive
0.00727642	1.61253	0.012	0.003	1	AC004556.3	B-cell-Naive
0.00735075	0.289856	0.099	0.069	1	FAM172A	B-cell-Naive
0.00736162	0.326649	0.082	0.056	1	FLOT2	B-cell-Naive
0.00737321	0.181811	0.057	0.035	1	TOLLIP	B-cell-Naive
0.0073888	-0.171741	0.662	0.666	1	NCL	B-cell-Naive
0.00738905	0.479686	0.037	0.019	1	CEP68	B-cell-Naive
0.0074142	0.427699	0.037	0.019	1	DPP9	B-cell-Naive
0.00742688	0.110625	0.196	0.151	1	DNAJC21	B-cell-Naive
0.00747095	-0.473741	0.266	0.289	1	MKNK2	B-cell-Naive
0.0074728	0.283337	0.078	0.052	1	IREB2	B-cell-Naive
0.00747436	1.00297	0.027	0.012	1	MINCR	B-cell-Naive
0.00749536	0.182671	0.085	0.057	1	NUP153	B-cell-Naive
0.00751382	0.10654	0.039	0.021	1	MED27	B-cell-Naive
0.00752119	0.147083	0.217	0.169	1	TRAM1	B-cell-Naive
0.00752131	0.422488	0.07	0.046	1	NSUN5	B-cell-Naive
0.00754448	0.19346	0.137	0.102	1	SNRPA1	B-cell-Naive
0.00759339	0.492824	0.086	0.059	1	PILRB	B-cell-Naive
0.00760956	0.566327	0.069	0.045	1	MRNIP	B-cell-Naive
0.0076346	-0.172191	0.755	0.72	1	MYL6	B-cell-Naive
0.00763992	0.280328	0.053	0.032	1	GAPVD1	B-cell-Naive
0.00769091	0.511941	0.041	0.023	1	FKBP15	B-cell-Naive
0.00769472	0.190232	0.198	0.154	1	MED30	B-cell-Naive
0.00770375	0.105543	0.392	0.319	1	CUTA	B-cell-Naive
0.00773212	0.435245	0.048	0.028	1	RASA3	B-cell-Naive
0.00773402	0.316514	0.057	0.035	1	NCOA2	B-cell-Naive
0.00777287	0.128208	0.053	0.032	1	RRP36	B-cell-Naive
0.00777929	0.450069	0.054	0.033	1	MTMR9	B-cell-Naive
0.00778257	0.4572	0.059	0.037	1	MARCH3	B-cell-Naive
0.00783406	0.158952	0.302	0.245	1	TRIM38	B-cell-Naive
0.00784371	0.514148	0.055	0.034	1	WDR13	B-cell-Naive
0.00785001	1.98314	0.013	0.004	1	TSPYL5	B-cell-Naive
0.00789031	0.240458	0.124	0.091	1	USP47	B-cell-Naive
0.00789081	-0.475182	0.191	0.216	1	DNAJB14	B-cell-Naive
0.00790147	0.146961	0.404	0.331	1	MTDH	B-cell-Naive
0.00791083	0.403683	0.064	0.041	1	S1PR1	B-cell-Naive
0.00791856	0.688566	0.034	0.018	1	TMEM106A	B-cell-Naive
0.00793979	0.129742	0.35	0.283	1	UFC1	B-cell-Naive
0.00796444	0.261482	0.078	0.052	1	SLC2A6	B-cell-Naive
0.00797334	2.22044	0.01	0.002	1	SLC45A3	B-cell-Naive
0.00797555	0.49366	0.027	0.012	1	LRP2BP	B-cell-Naive
0.00799366	0.128866	0.26	0.205	1	BRD4	B-cell-Naive
0.00800056	0.498224	0.056	0.034	1	ARMH3	B-cell-Naive
0.00802699	0.322079	0.093	0.064	1	TMUB2	B-cell-Naive
0.00803471	1.66989	0.01	0.002	1	AC010632.2	B-cell-Naive
0.00805074	0.143401	0.161	0.121	1	AC245297.3	B-cell-Naive
0.00807673	0.207682	0.063	0.04	1	ARHGEF6	B-cell-Naive
0.00808861	0.68335	0.047	0.027	1	PWWP2B	B-cell-Naive
0.00810345	0.347467	0.049	0.029	1	AP3M2	B-cell-Naive
0.00810858	0.17566	0.137	0.102	1	PPP2R5E	B-cell-Naive
0.00816547	0.164223	0.14	0.103	1	CD27	B-cell-Naive
0.00818693	0.265565	0.065	0.041	1	UBA3	B-cell-Naive
0.0082422	0.133001	0.392	0.327	1	PCBP1	B-cell-Naive
0.00829236	0.767501	0.041	0.023	1	SLC16A1-AS1	B-cell-Naive
0.00831088	0.476823	0.043	0.025	1	ENTPD1-AS1	B-cell-Naive
0.00835715	0.602021	0.044	0.026	1	DMWD	B-cell-Naive
0.00837517	1.88524	0.014	0.004	1	ARMC5	B-cell-Naive
0.0083825	0.164725	0.237	0.186	1	ATP5MC1	B-cell-Naive
0.00840278	0.973437	0.023	0.01	1	TPM1	B-cell-Naive
0.00842155	0.235552	0.185	0.143	1	DMXL1	B-cell-Naive
0.00843986	0.826931	0.035	0.019	1	NTHL1	B-cell-Naive
0.00846889	-0.588421	0.157	0.184	1	FYTTD1	B-cell-Naive
0.0085052	0.34702	0.04	0.022	1	AC092068.3	B-cell-Naive
0.00853539	0.233759	0.062	0.04	1	AGGF1	B-cell-Naive
0.00854834	-0.463963	0.195	0.221	1	FRG1	B-cell-Naive
0.0085556	1.01734	0.028	0.013	1	TP53INP2	B-cell-Naive
0.0085595	0.414778	0.051	0.031	1	SNX15	B-cell-Naive
0.00859516	0.11714	0.173	0.132	1	PIN1	B-cell-Naive
0.00860352	0.118074	0.279	0.223	1	APBB1IP	B-cell-Naive
0.00863796	0.638295	0.038	0.021	1	UBE2O	B-cell-Naive
0.00864089	0.329731	0.095	0.066	1	SNRNP25	B-cell-Naive
0.00865446	0.281893	0.071	0.047	1	HAGH	B-cell-Naive
0.00866625	0.250401	0.14	0.104	1	PPCS	B-cell-Naive
0.00867019	0.628334	0.062	0.04	1	STK16	B-cell-Naive
0.00867176	-0.703588	0.086	0.112	1	HRK	B-cell-Naive
0.0086951	0.934754	0.014	0.004	1	HSPA14	B-cell-Naive
0.00870742	0.971216	0.031	0.016	1	ZNF266	B-cell-Naive
0.008709	0.384219	0.072	0.048	1	AL161781.2	B-cell-Naive
0.00871113	0.201785	0.188	0.145	1	CAMK1D	B-cell-Naive
0.00871155	0.280946	0.076	0.05	1	POGZ	B-cell-Naive
0.00873919	0.126203	0.154	0.116	1	ARID4A	B-cell-Naive
0.00875282	0.270391	0.095	0.066	1	CCNQ	B-cell-Naive
0.00876712	0.102676	0.123	0.089	1	SHMT2	B-cell-Naive
0.00879588	0.535748	0.047	0.027	1	ZNF33B	B-cell-Naive
0.00879997	0.254276	0.07	0.046	1	HDAC5	B-cell-Naive
0.00880295	0.150804	0.292	0.237	1	PA2G4	B-cell-Naive
0.00887106	-0.695009	0.166	0.195	1	SOX4	B-cell-Naive
0.00888183	0.490188	0.045	0.026	1	NRM	B-cell-Naive
0.00888301	0.661542	0.038	0.021	1	CDK16	B-cell-Naive
0.00890367	0.425735	0.021	0.009	1	OR11G2	B-cell-Naive
0.00890778	-1.02431	0.044	0.064	1	INTS1	B-cell-Naive
0.00891803	-1.21923	0.011	0.023	1	MACC1	B-cell-Naive
0.00895414	0.237794	0.044	0.026	1	PLEKHG2	B-cell-Naive
0.00897212	1.33254	0.02	0.008	1	AC018607.1	B-cell-Naive
0.00898232	0.562908	0.045	0.026	1	THAP11	B-cell-Naive
0.00898803	0.440189	0.059	0.037	1	MAPK14	B-cell-Naive
0.00901026	0.693178	0.035	0.019	1	DHFR	B-cell-Naive
0.00902104	0.363095	0.052	0.032	1	LPIN2	B-cell-Naive
0.00904709	0.14142	0.087	0.059	1	BANP	B-cell-Naive
0.00908213	-1.26843	0.005	0.014	1	CNTROB	B-cell-Naive
0.00912533	0.258898	0.081	0.056	1	WDR45	B-cell-Naive
0.00913828	0.995335	0.019	0.007	1	AC097382.3	B-cell-Naive
0.00916516	0.690575	0.031	0.016	1	CARMIL2	B-cell-Naive
0.00916727	0.800506	0.033	0.018	1	COQ9	B-cell-Naive
0.00923041	0.193102	0.229	0.181	1	FAAP20	B-cell-Naive
0.00926685	1.02819	0.017	0.006	1	RBM26-AS1	B-cell-Naive
0.0092758	0.161991	0.243	0.193	1	MAP2K2	B-cell-Naive
0.00929436	1.91743	0.011	0.003	1	SH3RF1	B-cell-Naive
0.0093313	0.175013	0.171	0.132	1	NDUFS8	B-cell-Naive
0.00933491	0.699425	0.033	0.018	1	HIBADH	B-cell-Naive
0.00935988	0.111042	0.098	0.069	1	CAB39	B-cell-Naive
0.00938448	0.331325	0.067	0.043	1	TOMM40	B-cell-Naive
0.00942982	0.657799	0.037	0.02	1	SBNO1-AS1	B-cell-Naive
0.00943543	0.338559	0.06	0.038	1	UTP3	B-cell-Naive
0.00947405	0.10465	0.793	0.709	1	UQCRB	B-cell-Naive
0.00947689	0.108667	0.171	0.131	1	CCDC107	B-cell-Naive
0.00948036	0.144235	0.183	0.139	1	M6PR	B-cell-Naive
0.00948884	0.705554	0.033	0.018	1	AC024560.5	B-cell-Naive
0.00951237	0.672121	0.04	0.023	1	AC004889.1	B-cell-Naive
0.00959969	0.146643	0.246	0.194	1	DUT	B-cell-Naive
0.00960675	-0.529254	0.137	0.166	1	DYNC1I2	B-cell-Naive
0.00962787	0.369074	0.076	0.052	1	AC093157.1	B-cell-Naive
0.00965156	0.586265	0.057	0.036	1	CASD1	B-cell-Naive
0.00968027	0.286545	0.067	0.044	1	NLRP3	B-cell-Naive
0.00969216	-0.576331	0.211	0.234	1	ANP32E	B-cell-Naive
0.00973851	0.654128	0.025	0.011	1	HDHD3	B-cell-Naive
0.00980971	0.335322	0.099	0.071	1	PMF1	B-cell-Naive
0.00981247	0.256233	0.068	0.045	1	TOGARAM1	B-cell-Naive
0.0098368	0.424298	0.066	0.043	1	GABPB1	B-cell-Naive
0.00984338	0.109504	0.069	0.046	1	AGO3	B-cell-Naive
0.0098752	0.274672	0.075	0.05	1	ORMDL3	B-cell-Naive
0.00988439	0.219633	0.15	0.115	1	ESF1	B-cell-Naive
0.00990304	0.52446	0.039	0.022	1	UGT8	B-cell-Naive
0.00990319	0.43802	0.09	0.063	1	FBXO3	B-cell-Naive
0.00993771	0.272001	0.1	0.071	1	CBFB	B-cell-Naive
0.0099475	0.144638	0.03	0.015	1	AL355075.4	B-cell-Naive
0.00995496	0.185389	0.053	0.033	1	CAPRIN2	B-cell-Naive
0.0100045	0.128947	0.149	0.113	1	WDR43	B-cell-Naive
0.0100121	0.426879	0.055	0.034	1	TRIM52	B-cell-Naive
0.0101136	0.200119	0.065	0.042	1	SDR39U1	B-cell-Naive
0.0101287	0.125997	0.109	0.078	1	IARS2	B-cell-Naive
0.0101628	0.178505	0.183	0.143	1	PCGF5	B-cell-Naive
0.0101668	0.4183	0.055	0.034	1	LINC01588	B-cell-Naive
0.0101896	-0.717322	0.077	0.101	1	CDC42EP3	B-cell-Naive
0.0102146	0.306244	0.053	0.033	1	MAP3K11	B-cell-Naive
0.010279	0.468002	0.032	0.017	1	ARRDC1-AS1	B-cell-Naive
0.0103132	0.293638	0.08	0.055	1	SCAPER	B-cell-Naive
0.0103136	0.493585	0.096	0.069	1	TRPM7	B-cell-Naive
0.0103667	1.31658	0.013	0.004	1	ZNF765	B-cell-Naive
0.0103737	0.889139	0.031	0.016	1	CPSF4	B-cell-Naive
0.010408	0.469895	0.049	0.03	1	ZNF26	B-cell-Naive
0.010428	-0.962332	0.025	0.041	1	DOK2	B-cell-Naive
0.0104607	0.805797	0.031	0.016	1	GEMIN6	B-cell-Naive
0.0104731	0.881354	0.031	0.016	1	ABL2	B-cell-Naive
0.0105031	0.106243	0.186	0.142	1	CSNK1G2	B-cell-Naive
0.0105151	1.07544	0.013	0.004	1	MMP11	B-cell-Naive
0.0105229	0.136115	0.179	0.139	1	CHCHD7	B-cell-Naive
0.0105307	0.152204	0.107	0.077	1	ARHGAP9	B-cell-Naive
0.0105497	0.40939	0.038	0.021	1	HOOK2	B-cell-Naive
0.0106093	0.350319	0.059	0.038	1	GAR1	B-cell-Naive
0.0106296	0.360232	0.071	0.048	1	NUBP2	B-cell-Naive
0.010633	0.348661	0.099	0.071	1	CRIPT	B-cell-Naive
0.0106824	0.425421	0.051	0.031	1	TAX1BP3	B-cell-Naive
0.0107112	0.699722	0.034	0.019	1	GPM6B	B-cell-Naive
0.0107514	-2.21515	0.005	0.012	1	IGFBP2	B-cell-Naive
0.0107614	0.709388	0.034	0.019	1	VIM-AS1	B-cell-Naive
0.0107807	0.143934	0.119	0.086	1	MRPL21	B-cell-Naive
0.0108049	0.352441	0.07	0.047	1	YIPF3	B-cell-Naive
0.0108267	0.431476	0.045	0.026	1	CERNA1	B-cell-Naive
0.0108314	0.298401	0.081	0.056	1	NIT2	B-cell-Naive
0.0108332	0.232811	0.096	0.068	1	ZNF22	B-cell-Naive
0.0108369	0.31866	0.066	0.043	1	KLF16	B-cell-Naive
0.0108603	2.09852	0.014	0.004	1	POLR1A	B-cell-Naive
0.0108862	0.303267	0.08	0.055	1	CAPN7	B-cell-Naive
0.0109161	0.194121	0.171	0.131	1	LYSMD2	B-cell-Naive
0.0109629	0.589368	0.026	0.012	1	RBSN	B-cell-Naive
0.0109861	1.28285	0.014	0.004	1	KAT14	B-cell-Naive
0.0110069	0.610451	0.031	0.016	1	TMEM191B	B-cell-Naive
0.0110096	-2.05782	0.005	0.012	1	LINC00271	B-cell-Naive
0.0110967	0.200768	0.074	0.049	1	TMEM35B	B-cell-Naive
0.0111017	-0.290109	0.357	0.374	1	RBM8A	B-cell-Naive
0.0111099	0.549425	0.045	0.026	1	ENDOD1	B-cell-Naive
0.0111251	0.231957	0.149	0.114	1	LGALS9	B-cell-Naive
0.0111281	0.298408	0.071	0.048	1	ARMC10	B-cell-Naive
0.0111434	0.134841	0.178	0.138	1	LPGAT1	B-cell-Naive
0.0111645	1.43974	0.015	0.005	1	AL035071.1	B-cell-Naive
0.0111784	0.683924	0.033	0.018	1	Z93930.2	B-cell-Naive
0.0112179	-0.439057	0.209	0.237	1	C17orf49	B-cell-Naive
0.0112297	0.337711	0.081	0.056	1	CYTH4	B-cell-Naive
0.011238	-0.181378	0.75	0.73	1	RPL36AL	B-cell-Naive
0.0112443	0.244969	0.099	0.071	1	DDOST	B-cell-Naive
0.0112526	0.764104	0.035	0.019	1	OAT	B-cell-Naive
0.0112688	0.279318	0.103	0.074	1	IFI6	B-cell-Naive
0.0112943	0.204335	0.105	0.077	1	UQCRC1	B-cell-Naive
0.0113129	1.42296	0.015	0.005	1	TULP3	B-cell-Naive
0.0113309	0.392807	0.056	0.035	1	FYB1	B-cell-Naive
0.0113318	0.33257	0.059	0.038	1	RETREG2	B-cell-Naive
0.0113344	0.18953	0.13	0.097	1	COMMD3	B-cell-Naive
0.0113427	0.282824	0.116	0.086	1	APOBEC3C	B-cell-Naive
0.0113878	1.27011	0.017	0.006	1	NAGA	B-cell-Naive
0.0114061	0.605979	0.044	0.026	1	ACOT8	B-cell-Naive
0.0114105	1.27027	0.015	0.005	1	ZNF569	B-cell-Naive
0.0114537	0.201361	0.168	0.129	1	LRMP	B-cell-Naive
0.0114607	0.568235	0.062	0.041	1	MICAL1	B-cell-Naive
0.0114627	0.866007	0.026	0.012	1	MOSPD3	B-cell-Naive
0.0114816	1.16441	0.017	0.006	1	FAM89A	B-cell-Naive
0.0114915	-0.661127	0.071	0.094	1	AP1B1	B-cell-Naive
0.0114976	0.111922	0.472	0.391	1	ACTR3	B-cell-Naive
0.0115008	0.221796	0.13	0.097	1	BFAR	B-cell-Naive
0.0115091	0.18004	0.124	0.092	1	TRIP11	B-cell-Naive
0.0115192	0.972112	0.017	0.006	1	RFC5	B-cell-Naive
0.0115586	0.339696	0.07	0.047	1	ZMAT1	B-cell-Naive
0.0115732	-1.27849	0.014	0.026	1	SMUG1	B-cell-Naive
0.0115867	0.616198	0.032	0.017	1	COQ8B	B-cell-Naive
0.0116323	0.268044	0.056	0.035	1	ATF2	B-cell-Naive
0.0116674	0.145723	0.343	0.278	1	EIF3M	B-cell-Naive
0.0117016	0.342898	0.072	0.049	1	KIDINS220	B-cell-Naive
0.0117188	0.383959	0.062	0.041	1	DPEP2	B-cell-Naive
0.0117212	0.285482	0.091	0.064	1	ZBED5	B-cell-Naive
0.0117417	0.531552	0.057	0.037	1	SLF1	B-cell-Naive
0.0117585	0.304182	0.08	0.055	1	ASAP1	B-cell-Naive
0.0117669	0.780341	0.017	0.006	1	AC012645.3	B-cell-Naive
0.0118303	0.152465	0.229	0.184	1	AC004687.1	B-cell-Naive
0.0118575	0.271324	0.104	0.074	1	AC016831.5	B-cell-Naive
0.0118792	0.364214	0.05	0.031	1	ZNF518B	B-cell-Naive
0.0119222	-1.0115	0.014	0.026	1	TM2D2	B-cell-Naive
0.0119593	0.266196	0.085	0.059	1	OSBPL11	B-cell-Naive
0.0119952	0.116048	0.2	0.157	1	RIOK3	B-cell-Naive
0.0120013	2.00348	0.011	0.003	1	ZNF773	B-cell-Naive
0.0120093	0.382441	0.055	0.034	1	ZBED5-AS1	B-cell-Naive
0.0120104	0.258376	0.1	0.071	1	NDUFAF4	B-cell-Naive
0.0120345	2.27704	0.011	0.003	1	PSTPIP2	B-cell-Naive
0.0120859	0.119359	0.239	0.191	1	WAC	B-cell-Naive
0.0121009	0.188548	0.082	0.056	1	MRPS18B	B-cell-Naive
0.0121011	0.430398	0.052	0.033	1	TIMP2	B-cell-Naive
0.0121828	-1.3277	0.014	0.026	1	CARMIL1	B-cell-Naive
0.0121977	0.180853	0.143	0.109	1	IMP3	B-cell-Naive
0.0122325	-0.762094	0.038	0.056	1	SLC25A25	B-cell-Naive
0.0122742	0.399621	0.046	0.027	1	STK40	B-cell-Naive
0.0122906	0.14218	0.574	0.497	1	SP100	B-cell-Naive
0.0122976	0.447885	0.043	0.026	1	DPYD	B-cell-Naive
0.0123036	1.47141	0.011	0.003	1	FAM227B	B-cell-Naive
0.012318	0.127742	0.134	0.101	1	SAMD9L	B-cell-Naive
0.012377	-0.870868	0.057	0.078	1	NKG7	B-cell-Naive
0.0124011	0.467301	0.057	0.037	1	AC027097.2	B-cell-Naive
0.0124112	0.202525	0.095	0.067	1	IL27RA	B-cell-Naive
0.0125011	0.397861	0.071	0.048	1	ZNF32	B-cell-Naive
0.0125017	0.368601	0.034	0.019	1	SUPT7L	B-cell-Naive
0.012505	0.101562	0.427	0.357	1	DDT	B-cell-Naive
0.0125091	0.435574	0.048	0.029	1	THAP7	B-cell-Naive
0.0125356	1.07045	0.027	0.013	1	CEP89	B-cell-Naive
0.0125834	0.289103	0.047	0.028	1	ZNF236	B-cell-Naive
0.0125924	0.264575	0.097	0.07	1	BLCAP	B-cell-Naive
0.012608	0.510375	0.036	0.02	1	ANKFY1	B-cell-Naive
0.0126083	0.150629	0.09	0.064	1	SCNM1	B-cell-Naive
0.0126464	0.748387	0.035	0.019	1	FAM98A	B-cell-Naive
0.012659	0.231672	0.069	0.046	1	ZNF493	B-cell-Naive
0.0126702	0.954531	0.027	0.013	1	FBXL12	B-cell-Naive
0.0127665	0.333547	0.06	0.039	1	HACD2	B-cell-Naive
0.0127991	0.227442	0.105	0.076	1	TLK2	B-cell-Naive
0.0128041	0.718387	0.038	0.022	1	SPOUT1	B-cell-Naive
0.0128261	0.584153	0.03	0.016	1	SMIM25	B-cell-Naive
0.0128331	0.147775	0.169	0.13	1	RAD23B	B-cell-Naive
0.0128424	0.137084	0.126	0.094	1	IQSEC1	B-cell-Naive
0.0128717	0.199056	0.038	0.021	1	SPATC1L	B-cell-Naive
0.0129165	0.82465	0.03	0.016	1	MVB12A	B-cell-Naive
0.012963	0.143368	0.16	0.124	1	BUB3	B-cell-Naive
0.0129928	0.788976	0.036	0.02	1	PCBD2	B-cell-Naive
0.0129941	0.388633	0.086	0.061	1	RSU1	B-cell-Naive
0.0130228	0.55654	0.036	0.02	1	HIST3H2A	B-cell-Naive
0.0130638	0.215873	0.043	0.026	1	OAS2	B-cell-Naive
0.0130722	0.104615	0.304	0.248	1	TAF10	B-cell-Naive
0.0131005	0.60032	0.038	0.022	1	HEMK1	B-cell-Naive
0.0131036	0.70185	0.035	0.019	1	VPS33A	B-cell-Naive
0.0131115	1.8965	0.012	0.004	1	LANCL2	B-cell-Naive
0.0131199	1.87065	0.012	0.004	1	C20orf194	B-cell-Naive
0.0131558	0.639619	0.035	0.019	1	PLXNA3	B-cell-Naive
0.0131766	-0.499111	0.159	0.188	1	HIST1H1D	B-cell-Naive
0.0131773	-1.76106	0.008	0.018	1	CD200R1	B-cell-Naive
0.0131784	1.13892	0.02	0.009	1	C15orf39	B-cell-Naive
0.0132396	0.669306	0.022	0.01	1	COPG1	B-cell-Naive
0.0132514	0.381037	0.061	0.04	1	VPS26C	B-cell-Naive
0.0132812	0.151089	0.207	0.164	1	IRF9	B-cell-Naive
0.0132827	0.260175	0.022	0.01	1	C2orf76	B-cell-Naive
0.0132887	1.67059	0.012	0.004	1	METTL22	B-cell-Naive
0.013291	-0.36986	0.15	0.178	1	LMNA	B-cell-Naive
0.0133352	0.692951	0.035	0.019	1	PAIP2B	B-cell-Naive
0.0133409	0.1827	0.086	0.06	1	NMI	B-cell-Naive
0.0133463	0.18533	0.117	0.086	1	PRKRA	B-cell-Naive
0.0133775	0.676078	0.033	0.018	1	ASTE1	B-cell-Naive
0.0133955	0.556992	0.027	0.013	1	AL356512.1	B-cell-Naive
0.0134122	0.335282	0.068	0.046	1	USO1	B-cell-Naive
0.0134707	0.232533	0.13	0.098	1	ARID1A	B-cell-Naive
0.0134977	0.919711	0.031	0.017	1	CENPV	B-cell-Naive
0.0135213	0.263496	0.11	0.081	1	REXO4	B-cell-Naive
0.0135356	0.209979	0.063	0.041	1	FIG4	B-cell-Naive
0.0135627	0.323772	0.073	0.049	1	LRCH4	B-cell-Naive
0.0135976	0.108324	0.334	0.278	1	CSNK2B	B-cell-Naive
0.0136025	0.39732	0.063	0.041	1	KLHL36	B-cell-Naive
0.0136822	-0.747553	0.083	0.106	1	DEDD2	B-cell-Naive
0.0136964	1.21145	0.019	0.008	1	IGHMBP2	B-cell-Naive
0.0137515	-1.07689	0.021	0.035	1	CDC37L1	B-cell-Naive
0.0137955	0.106905	0.069	0.047	1	SLC9A7	B-cell-Naive
0.0138099	0.239376	0.072	0.049	1	MIB2	B-cell-Naive
0.0138143	0.181429	0.129	0.096	1	LYRM2	B-cell-Naive
0.0138996	0.121955	0.102	0.074	1	HADHB	B-cell-Naive
0.0139029	-0.560981	0.118	0.143	1	PLIN2	B-cell-Naive
0.013923	0.221491	0.036	0.02	1	DCAF17	B-cell-Naive
0.0139282	0.755399	0.029	0.015	1	NDUFAF1	B-cell-Naive
0.0139364	0.448704	0.035	0.019	1	RPA1	B-cell-Naive
0.0139656	1.47515	0.014	0.004	1	GPR180	B-cell-Naive
0.0140066	0.140354	0.155	0.119	1	MALT1	B-cell-Naive
0.0140067	0.63685	0.02	0.009	1	FBXO2	B-cell-Naive
0.0140187	1.54024	0.015	0.005	1	WDR19	B-cell-Naive
0.0140366	0.101085	0.567	0.493	1	SLC2A3	B-cell-Naive
0.0140607	0.169105	0.114	0.084	1	POLR2C	B-cell-Naive
0.0140804	1.10378	0.039	0.023	1	GAB1	B-cell-Naive
0.0140833	0.140069	0.081	0.056	1	NPIPB5	B-cell-Naive
0.0140997	1.0663	0.014	0.004	1	ZNF280B	B-cell-Naive
0.0141151	0.787074	0.031	0.017	1	JDP2	B-cell-Naive
0.0141309	0.513763	0.052	0.033	1	CCDC97	B-cell-Naive
0.0141425	0.13187	0.174	0.135	1	POLR2G	B-cell-Naive
0.014151	0.499046	0.066	0.044	1	RREB1	B-cell-Naive
0.014156	0.310074	0.069	0.047	1	SDHAF3	B-cell-Naive
0.0141675	0.417431	0.105	0.078	1	PDCD7	B-cell-Naive
0.0141931	0.431875	0.05	0.031	1	ATPAF1	B-cell-Naive
0.0142183	0.331291	0.055	0.035	1	VKORC1	B-cell-Naive
0.0142252	0.710741	0.018	0.007	1	NOTCH2NLC	B-cell-Naive
0.0142455	1.35829	0.016	0.006	1	CABP4	B-cell-Naive
0.0142762	1.23607	0.016	0.006	1	BEST1	B-cell-Naive
0.0143007	0.985383	0.024	0.011	1	SLC8B1	B-cell-Naive
0.0143061	0.860622	0.028	0.014	1	CYB5D1	B-cell-Naive
0.0143414	0.226568	0.058	0.038	1	AL627171.1	B-cell-Naive
0.0143434	-0.777673	0.046	0.065	1	SOCS4	B-cell-Naive
0.0143515	-0.324415	0.461	0.47	1	LRRFIP1	B-cell-Naive
0.0143694	0.483662	0.039	0.023	1	FAM215B	B-cell-Naive
0.0144171	0.99932	0.018	0.007	1	PEX11B	B-cell-Naive
0.0144208	-1.6328	0.011	0.022	1	HIST2H2BF	B-cell-Naive
0.0144336	0.313485	0.07	0.048	1	ARMCX6	B-cell-Naive
0.0144764	0.450126	0.046	0.028	1	TP53BP1	B-cell-Naive
0.0145049	0.409232	0.093	0.067	1	TAPT1	B-cell-Naive
0.0145091	0.226175	0.103	0.075	1	TSNAX	B-cell-Naive
0.0145331	0.330441	0.072	0.049	1	DAXX	B-cell-Naive
0.0145734	0.542479	0.048	0.03	1	ANKH	B-cell-Naive
0.0145901	0.318835	0.035	0.019	1	LINC00324	B-cell-Naive
0.0145972	-1.58646	0.006	0.014	1	TBCE.1	B-cell-Naive
0.0146517	0.160088	0.229	0.181	1	NHP2	B-cell-Naive
0.0147793	-1.82496	0.006	0.014	1	LINC00863	B-cell-Naive
0.0147894	0.124117	0.106	0.078	1	CDC123	B-cell-Naive
0.0147926	0.468689	0.057	0.037	1	RANBP6	B-cell-Naive
0.0148207	0.398326	0.109	0.08	1	CCAR1	B-cell-Naive
0.0148373	0.186034	0.128	0.096	1	GIT2	B-cell-Naive
0.0148551	0.431798	0.037	0.021	1	C19orf12	B-cell-Naive
0.0148982	1.13251	0.023	0.011	1	CPTP	B-cell-Naive
0.0148982	0.681746	0.023	0.011	1	FTO	B-cell-Naive
0.0149112	0.676819	0.031	0.017	1	DDX60	B-cell-Naive
0.0149181	0.100548	0.093	0.066	1	NSFL1C	B-cell-Naive
0.0150259	0.718427	0.04	0.024	1	MKNK1	B-cell-Naive
0.015039	0.142457	0.156	0.121	1	PFDN1	B-cell-Naive
0.0150612	0.385715	0.037	0.021	1	MSH2	B-cell-Naive
0.0150725	-0.126835	0.949	0.925	1	RPS26	B-cell-Naive
0.0151321	0.473185	0.049	0.031	1	NAA25	B-cell-Naive
0.0151493	-1.74935	0.008	0.017	1	TXLNB	B-cell-Naive
0.0151822	0.124279	0.11	0.08	1	NOC3L	B-cell-Naive
0.0152036	0.633614	0.05	0.032	1	DENND1C	B-cell-Naive
0.015209	0.643083	0.037	0.021	1	RAVER1	B-cell-Naive
0.0152282	0.969892	0.023	0.011	1	PILRA	B-cell-Naive
0.0153364	-0.754935	0.049	0.069	1	TNFRSF18	B-cell-Naive
0.0153979	0.188388	0.12	0.09	1	RAB11B	B-cell-Naive
0.0154203	0.110679	0.212	0.171	1	AREG	B-cell-Naive
0.0154624	0.355424	0.1	0.073	1	NUCB1	B-cell-Naive
0.0155305	0.138214	0.046	0.028	1	C21orf91	B-cell-Naive
0.0155426	0.229664	0.066	0.044	1	RPRD1A	B-cell-Naive
0.0156264	0.117078	0.471	0.403	1	C12orf57	B-cell-Naive
0.0156272	0.759315	0.032	0.018	1	FBXO4	B-cell-Naive
0.0156479	0.630264	0.023	0.011	1	AC078846.1	B-cell-Naive
0.0156872	0.607748	0.04	0.024	1	LIAS	B-cell-Naive
0.0157009	0.113632	0.101	0.073	1	CLN5	B-cell-Naive
0.0157128	1.79711	0.01	0.003	1	SPINK2	B-cell-Naive
0.0157298	1.0431	0.021	0.01	1	AL353708.3	B-cell-Naive
0.0157807	0.628763	0.023	0.011	1	TEX261	B-cell-Naive
0.0158117	-2.69156	0.102	0.126	1	IGHG1	B-cell-Naive
0.0158213	0.182679	0.08	0.056	1	ATXN7	B-cell-Naive
0.0158413	0.662114	0.041	0.025	1	TRIM39	B-cell-Naive
0.0158637	0.270303	0.077	0.053	1	SDAD1	B-cell-Naive
0.015914	0.260175	0.1	0.072	1	BBC3	B-cell-Naive
0.0159278	-0.49148	0.158	0.183	1	UIMC1	B-cell-Naive
0.015948	0.722178	0.021	0.01	1	TACO1	B-cell-Naive
0.0160268	0.716503	0.01	0.003	1	TIGD2	B-cell-Naive
0.0161326	0.142671	0.049	0.031	1	RFC2	B-cell-Naive
0.0161518	-0.750954	0.032	0.049	1	UBAP1	B-cell-Naive
0.016206	0.149005	0.111	0.082	1	SAP30BP	B-cell-Naive
0.0163518	0.239225	0.059	0.039	1	LILRB1	B-cell-Naive
0.0163671	0.98986	0.025	0.012	1	CAMTA2	B-cell-Naive
0.0164202	0.508338	0.051	0.033	1	TMEM138	B-cell-Naive
0.016492	-0.631484	0.136	0.161	1	FBXW11	B-cell-Naive
0.0165364	0.299969	0.07	0.048	1	PTPRJ	B-cell-Naive
0.0165831	0.152698	0.081	0.056	1	SLC16A7	B-cell-Naive
0.0165875	0.309465	0.07	0.048	1	MAPKAPK5	B-cell-Naive
0.0165899	0.13134	0.432	0.362	1	GNG7	B-cell-Naive
0.0166323	0.176418	0.133	0.102	1	NUP58	B-cell-Naive
0.0166812	0.51437	0.037	0.021	1	ZYG11B	B-cell-Naive
0.0166884	0.244304	0.128	0.097	1	SMIM10L1	B-cell-Naive
0.0167057	0.536334	0.029	0.015	1	AC093323.1	B-cell-Naive
0.0167191	0.158523	0.06	0.04	1	SNX14	B-cell-Naive
0.016801	0.882846	0.02	0.009	1	CLEC12A	B-cell-Naive
0.0169054	0.275251	0.073	0.05	1	DIDO1	B-cell-Naive
0.0169616	-0.946601	0.026	0.041	1	ULK1	B-cell-Naive
0.0169751	0.169614	0.156	0.121	1	TAF15	B-cell-Naive
0.0170256	-0.831968	0.08	0.101	1	STIP1	B-cell-Naive
0.0170457	0.37876	0.041	0.025	1	CSTF3	B-cell-Naive
0.0170487	1.67361	0.012	0.004	1	FKBP14	B-cell-Naive
0.0170741	0.276617	0.058	0.038	1	EFR3A	B-cell-Naive
0.0171082	0.165267	0.173	0.136	1	SRP19	B-cell-Naive
0.017113	0.736378	0.02	0.009	1	FUT7	B-cell-Naive
0.0171143	0.401408	0.051	0.033	1	CBX7	B-cell-Naive
0.0171261	0.845731	0.033	0.019	1	MTHFR	B-cell-Naive
0.0171632	1.41959	0.017	0.007	1	SMPD1	B-cell-Naive
0.0171701	0.829741	0.019	0.008	1	AC040970.1	B-cell-Naive
0.0172249	0.473978	0.025	0.012	1	MED26	B-cell-Naive
0.0173125	1.33816	0.017	0.007	1	ALG9	B-cell-Naive
0.0173537	-0.589499	0.036	0.053	1	VAPB	B-cell-Naive
0.0173821	0.375949	0.067	0.046	1	ANAPC13	B-cell-Naive
0.0173849	-1.37047	0.009	0.019	1	GPR107	B-cell-Naive
0.0174585	0.196444	0.094	0.068	1	TM2D1	B-cell-Naive
0.0174683	0.544548	0.047	0.029	1	FTSJ3	B-cell-Naive
0.0174733	0.573103	0.031	0.017	1	KLHL8	B-cell-Naive
0.0174798	0.789026	0.031	0.017	1	ARHGAP19	B-cell-Naive
0.0175137	0.834921	0.024	0.011	1	ULK4	B-cell-Naive
0.0175499	0.415803	0.105	0.078	1	SNHG14	B-cell-Naive
0.0176186	0.352034	0.048	0.03	1	MAN1A1	B-cell-Naive
0.0176338	0.124979	0.062	0.041	1	ELOA	B-cell-Naive
0.0176344	-0.721682	0.094	0.117	1	GPR65	B-cell-Naive
0.0176593	0.830582	0.017	0.007	1	PUS3	B-cell-Naive
0.0177132	0.543429	0.017	0.007	1	KDM5D	B-cell-Naive
0.017717	0.328331	0.086	0.062	1	UBE2Z	B-cell-Naive
0.017777	0.334249	0.056	0.036	1	SPTSSA	B-cell-Naive
0.0177838	0.683712	0.027	0.014	1	CD1D	B-cell-Naive
0.0178156	0.778134	0.029	0.016	1	TRUB2	B-cell-Naive
0.0178541	0.233959	0.065	0.044	1	LINC00662	B-cell-Naive
0.0178545	0.328503	0.051	0.033	1	CD320	B-cell-Naive
0.0178561	-0.255504	0.59	0.572	1	SLC25A5	B-cell-Naive
0.0178965	0.90722	0.013	0.004	1	AL137060.3	B-cell-Naive
0.0179038	0.884349	0.016	0.006	1	AC104024.1	B-cell-Naive
0.017922	-0.796206	0.046	0.064	1	SLC25A26	B-cell-Naive
0.0179419	1.13098	0.016	0.006	1	EFCAB7	B-cell-Naive
0.0179459	0.226175	0.108	0.079	1	ANXA2R	B-cell-Naive
0.0179581	-0.514201	0.138	0.162	1	SNN	B-cell-Naive
0.017961	0.412878	0.049	0.031	1	RNF8	B-cell-Naive
0.0179666	0.737553	0.017	0.007	1	MYLK-AS1	B-cell-Naive
0.0180339	-1.39841	0.007	0.016	1	LIX1-AS1	B-cell-Naive
0.0180574	0.375838	0.07	0.048	1	MPPE1	B-cell-Naive
0.0180876	0.22577	0.05	0.032	1	SWI5	B-cell-Naive
0.0181067	0.296144	0.059	0.039	1	SMIM12	B-cell-Naive
0.0181142	1.25366	0.014	0.005	1	AL365361.1	B-cell-Naive
0.0181343	1.24419	0.014	0.005	1	NUDT7	B-cell-Naive
0.0181679	0.218936	0.092	0.066	1	TP53I13	B-cell-Naive
0.0182555	0.312167	0.031	0.017	1	NIBAN1	B-cell-Naive
0.0182618	0.513181	0.027	0.014	1	AC003681.1	B-cell-Naive
0.0182807	0.459879	0.055	0.036	1	LYAR	B-cell-Naive
0.0183026	0.570329	0.024	0.011	1	FCGR1A	B-cell-Naive
0.0183032	0.10395	0.312	0.257	1	DRAM2	B-cell-Naive
0.0183226	0.185123	0.09	0.065	1	HPRT1	B-cell-Naive
0.0183677	0.900243	0.014	0.005	1	SPRYD4	B-cell-Naive
0.0183864	0.611844	0.042	0.026	1	DDX51	B-cell-Naive
0.0184328	0.264411	0.016	0.006	1	PHF7	B-cell-Naive
0.0184596	0.182273	0.117	0.087	1	CLASRP	B-cell-Naive
0.0184627	0.17142	0.089	0.064	1	WIPI2	B-cell-Naive
0.0184674	0.108127	0.138	0.106	1	CNDP2	B-cell-Naive
0.0184814	-0.216468	0.456	0.475	1	NR4A1	B-cell-Naive
0.0185277	0.320921	0.081	0.057	1	POLM	B-cell-Naive
0.0185298	-0.513473	0.146	0.171	1	ALOX5	B-cell-Naive
0.0185604	-0.827733	0.012	0.023	1	TUBB3	B-cell-Naive
0.0186025	0.226992	0.038	0.022	1	PRAF2	B-cell-Naive
0.0186518	0.16609	0.317	0.265	1	PCED1B-AS1	B-cell-Naive
0.0186892	0.309547	0.038	0.022	1	BCAT2	B-cell-Naive
0.018732	0.17155	0.132	0.101	1	ST3GAL5	B-cell-Naive
0.0188484	0.159095	0.212	0.17	1	RTN4	B-cell-Naive
0.0189284	0.79971	0.036	0.021	1	LINC00494	B-cell-Naive
0.0189613	1.12025	0.021	0.01	1	EEF1AKNMT	B-cell-Naive
0.0190006	0.174531	0.124	0.094	1	MRPS26	B-cell-Naive
0.0190287	0.349062	0.066	0.045	1	AL121603.2	B-cell-Naive
0.019065	0.14552	0.258	0.212	1	CLEC2B	B-cell-Naive
0.0190997	0.658447	0.032	0.018	1	AC068338.3	B-cell-Naive
0.019133	0.365065	0.083	0.06	1	MTHFD2L	B-cell-Naive
0.0191786	0.535331	0.029	0.016	1	APOOL	B-cell-Naive
0.0192284	0.658549	0.047	0.03	1	MCRS1	B-cell-Naive
0.0192396	0.519145	0.041	0.025	1	ASF1A	B-cell-Naive
0.0192481	0.383791	0.044	0.027	1	CCDC92	B-cell-Naive
0.0192804	0.30829	0.068	0.047	1	MED25	B-cell-Naive
0.0193406	0.591854	0.038	0.023	1	KIAA0319L	B-cell-Naive
0.0193817	0.115101	0.264	0.214	1	ECH1	B-cell-Naive
0.0194025	0.655164	0.032	0.018	1	PIGK	B-cell-Naive
0.0194446	0.337576	0.034	0.019	1	TEDC1	B-cell-Naive
0.0196029	-0.280213	0.465	0.456	1	RBMX	B-cell-Naive
0.0197317	0.417978	0.062	0.041	1	PRORP	B-cell-Naive
0.0197506	0.174642	0.081	0.057	1	LINC00623	B-cell-Naive
0.0197597	0.164468	0.158	0.124	1	RNF181	B-cell-Naive
0.0198068	0.876852	0.024	0.012	1	IRAK3	B-cell-Naive
0.0199045	0.654969	0.021	0.01	1	ERLIN2	B-cell-Naive
0.0199652	0.173326	0.105	0.078	1	MSL2	B-cell-Naive
0.0199653	0.557481	0.049	0.032	1	PANK3	B-cell-Naive
0.0200618	0.223719	0.089	0.064	1	UBL7	B-cell-Naive
0.0200978	-0.861527	0.066	0.086	1	RALGAPA1	B-cell-Naive
0.0201074	-0.477276	0.151	0.175	1	CKS2	B-cell-Naive
0.020157	0.383882	0.055	0.036	1	BCKDHA	B-cell-Naive
0.020183	0.169077	0.053	0.034	1	ZFYVE16	B-cell-Naive
0.0202133	0.103331	0.077	0.054	1	ICE2	B-cell-Naive
0.0202545	0.109838	0.082	0.058	1	SBNO1	B-cell-Naive
0.0203324	1.77311	0.01	0.003	1	PPM1L	B-cell-Naive
0.0203853	0.191061	0.11	0.082	1	THAP12	B-cell-Naive
0.020422	0.762067	0.03	0.017	1	APOBEC3F	B-cell-Naive
0.02047	1.69101	0.01	0.003	1	CIDEB	B-cell-Naive
0.0204708	0.110759	0.066	0.045	1	VEZF1	B-cell-Naive
0.0204838	1.56228	0.01	0.003	1	ERMN	B-cell-Naive
0.0205126	1.1838	0.023	0.011	1	AP003717.4	B-cell-Naive
0.0205231	0.311702	0.103	0.077	1	ZNF33A	B-cell-Naive
0.0205253	0.275326	0.036	0.021	1	CDC42-IT1	B-cell-Naive
0.0205405	0.527175	0.021	0.01	1	TRG-AS1	B-cell-Naive
0.0205535	0.378889	0.03	0.017	1	CC2D1A	B-cell-Naive
0.0205767	0.348765	0.054	0.035	1	EDRF1	B-cell-Naive
0.0206076	0.118165	0.115	0.086	1	VMA21	B-cell-Naive
0.0206687	0.401638	0.034	0.019	1	NIPAL2	B-cell-Naive
0.0206974	-0.13824	0.805	0.764	1	SRP14	B-cell-Naive
0.0207123	0.162544	0.067	0.046	1	ARMC8	B-cell-Naive
0.0207243	0.404485	0.072	0.051	1	SIPA1L3	B-cell-Naive
0.0207395	0.101478	0.112	0.084	1	ZNF394	B-cell-Naive
0.0207489	0.207378	0.045	0.028	1	SH2B1	B-cell-Naive
0.0207753	0.252797	0.138	0.108	1	FIP1L1	B-cell-Naive
0.0207834	0.607014	0.033	0.019	1	GCSH	B-cell-Naive
0.0208183	-0.76143	0.055	0.074	1	IRF2BPL	B-cell-Naive
0.0208694	0.559469	0.045	0.028	1	CASP10	B-cell-Naive
0.0209162	0.222895	0.148	0.117	1	GNAI3	B-cell-Naive
0.0210069	0.383588	0.038	0.023	1	FXN	B-cell-Naive
0.0210094	-0.215206	0.5	0.499	1	ATP5ME	B-cell-Naive
0.0210111	0.224332	0.087	0.063	1	DYNLL2	B-cell-Naive
0.0210114	0.697741	0.027	0.014	1	IBA57	B-cell-Naive
0.021065	0.263786	0.088	0.064	1	MAPKAPK5-AS1	B-cell-Naive
0.0211467	0.118863	0.809	0.733	1	SAT1	B-cell-Naive
0.0211647	0.855579	0.018	0.008	1	AL162458.1	B-cell-Naive
0.0211804	0.529275	0.039	0.024	1	UBXN11	B-cell-Naive
0.0212176	0.880921	0.027	0.014	1	SCAMP1-AS1	B-cell-Naive
0.0212349	-1.40804	0.013	0.024	1	GTF3C2	B-cell-Naive
0.0212403	-0.772401	0.081	0.102	1	C1QC	B-cell-Naive
0.021259	0.505628	0.027	0.014	1	PAN2	B-cell-Naive
0.0212609	-0.796863	0.021	0.034	1	SYNGR1	B-cell-Naive
0.0212756	0.404941	0.044	0.027	1	UBE3C	B-cell-Naive
0.021277	0.465124	0.018	0.008	1	AC010168.2	B-cell-Naive
0.0213538	0.784673	0.029	0.016	1	ACTL6A	B-cell-Naive
0.0214092	0.136436	0.104	0.077	1	TWF2	B-cell-Naive
0.0214115	0.937166	0.023	0.011	1	MAN2C1	B-cell-Naive
0.0214304	0.136439	0.065	0.044	1	PCMTD2	B-cell-Naive
0.0214337	0.831323	0.029	0.016	1	AC006141.1	B-cell-Naive
0.0215032	0.216923	0.058	0.039	1	EIF4EBP2	B-cell-Naive
0.0215232	0.33183	0.058	0.039	1	LYRM7	B-cell-Naive
0.0215362	1.78213	0.011	0.004	1	TMEM8B	B-cell-Naive
0.0215643	0.218942	0.08	0.056	1	CSNK1E	B-cell-Naive
0.0216173	1.11059	0.025	0.013	1	OASL	B-cell-Naive
0.021625	0.183799	0.126	0.096	1	CAMK2D	B-cell-Naive
0.0216656	0.177574	0.082	0.058	1	ACSF3	B-cell-Naive
0.021667	0.477914	0.058	0.039	1	TAF1	B-cell-Naive
0.0216833	0.130196	0.096	0.071	1	TRAPPC2L	B-cell-Naive
0.02172	0.697594	0.033	0.019	1	TAF5L	B-cell-Naive
0.0217377	-0.407227	0.48	0.47	1	DNAJA1	B-cell-Naive
0.02175	0.813379	0.033	0.019	1	B9D2	B-cell-Naive
0.0218357	0.396002	0.018	0.008	1	ZDHHC16	B-cell-Naive
0.0218552	0.621678	0.027	0.014	1	APOC2	B-cell-Naive
0.0218569	-0.744694	0.05	0.069	1	EZH2	B-cell-Naive
0.0218786	0.403406	0.109	0.082	1	NUP88	B-cell-Naive
0.0218963	-0.660522	0.11	0.132	1	TNIP2	B-cell-Naive
0.0219123	0.559462	0.037	0.022	1	AC025171.2	B-cell-Naive
0.0219144	0.625722	0.018	0.008	1	CREB3L4	B-cell-Naive
0.021977	0.119124	0.118	0.089	1	SDF4	B-cell-Naive
0.0220095	-0.905275	0.017	0.029	1	ELK1	B-cell-Naive
0.0220343	0.579529	0.027	0.014	1	BTD	B-cell-Naive
0.0220785	0.974739	0.017	0.007	1	EIF1B-AS1	B-cell-Naive
0.02208	0.154696	0.11	0.081	1	C22orf39	B-cell-Naive
0.0221528	0.47063	0.048	0.031	1	RNF144B	B-cell-Naive
0.0221586	0.478488	0.033	0.019	1	NOL10	B-cell-Naive
0.0221651	0.146322	0.081	0.058	1	FRA10AC1	B-cell-Naive
0.0222666	0.180734	0.109	0.081	1	ABCE1	B-cell-Naive
0.0222933	1.27715	0.015	0.006	1	SOBP	B-cell-Naive
0.0223291	1.48736	0.013	0.004	1	DUSP18	B-cell-Naive
0.0223555	0.210104	0.017	0.007	1	PGPEP1	B-cell-Naive
0.0223696	0.37005	0.043	0.026	1	TACC3	B-cell-Naive
0.0223842	1.07107	0.03	0.017	1	LENG9	B-cell-Naive
0.0224679	0.268235	0.076	0.054	1	UBE2J2	B-cell-Naive
0.0225365	-2.07741	0.008	0.017	1	SLAMF7	B-cell-Naive
0.0225427	1.33165	0.014	0.005	1	HYLS1	B-cell-Naive
0.022545	0.169531	0.101	0.074	1	CORO7	B-cell-Naive
0.0225965	0.141825	0.136	0.105	1	EIF4G3	B-cell-Naive
0.0226188	0.154821	0.077	0.055	1	HTATIP2	B-cell-Naive
0.0227107	0.126638	0.303	0.252	1	ANXA6	B-cell-Naive
0.0227272	0.15693	0.126	0.097	1	SPTBN1	B-cell-Naive
0.022782	0.567107	0.031	0.018	1	GLMN	B-cell-Naive
0.0227986	0.755516	0.015	0.006	1	HERC6	B-cell-Naive
0.0228003	0.165134	0.013	0.004	1	TMEM187	B-cell-Naive
0.0228574	0.117047	0.092	0.067	1	TERF2	B-cell-Naive
0.0228772	-0.769193	0.043	0.06	1	MCM7	B-cell-Naive
0.0229036	0.891028	0.014	0.005	1	AC008608.2	B-cell-Naive
0.0229131	0.64681	0.033	0.019	1	PGM2	B-cell-Naive
0.0229223	0.205935	0.082	0.058	1	EXOC4	B-cell-Naive
0.022946	0.931455	0.013	0.004	1	ZNF337-AS1	B-cell-Naive
0.022967	0.336684	0.056	0.037	1	RETREG3	B-cell-Naive
0.0230544	0.760087	0.014	0.005	1	TMEM38A	B-cell-Naive
0.0230758	0.157949	0.208	0.169	1	AKAP17A	B-cell-Naive
0.0231053	0.261785	0.061	0.041	1	RAP2B	B-cell-Naive
0.0232044	0.172719	0.182	0.145	1	URI1	B-cell-Naive
0.0233346	0.486358	0.022	0.011	1	AC093010.2	B-cell-Naive
0.0233535	0.492438	0.046	0.029	1	AC015871.7	B-cell-Naive
0.023371	-2.21081	0.004	0.011	1	LINC00649	B-cell-Naive
0.0234171	0.332547	0.08	0.057	1	PPP6R1	B-cell-Naive
0.0234549	0.185855	0.074	0.052	1	C16orf54	B-cell-Naive
0.0235056	-1.24063	0.008	0.017	1	RARA-AS1	B-cell-Naive
0.0235101	0.779234	0.03	0.017	1	FRS2	B-cell-Naive
0.0235256	0.12538	0.506	0.437	1	RBM38	B-cell-Naive
0.0235426	0.631154	0.031	0.018	1	TMEM273	B-cell-Naive
0.023586	0.463969	0.043	0.027	1	TELO2	B-cell-Naive
0.0236466	0.86309	0.024	0.012	1	TPCN1	B-cell-Naive
0.0236656	0.454117	0.033	0.019	1	NIPSNAP3A	B-cell-Naive
0.0237025	0.829962	0.03	0.017	1	PLCB2	B-cell-Naive
0.0237226	0.146924	0.103	0.076	1	HINT2	B-cell-Naive
0.0237249	0.607752	0.025	0.013	1	AC147067.1	B-cell-Naive
0.0237572	0.126925	0.055	0.036	1	PRKAR2A	B-cell-Naive
0.0237724	0.255524	0.064	0.044	1	CD2BP2	B-cell-Naive
0.0237965	0.272014	0.086	0.063	1	E2F4	B-cell-Naive
0.023916	0.151392	0.251	0.205	1	CXXC5	B-cell-Naive
0.0239435	0.449599	0.043	0.027	1	GALT	B-cell-Naive
0.023994	0.130508	0.101	0.075	1	CLIP1	B-cell-Naive
0.0239987	0.526534	0.033	0.019	1	DUSP23	B-cell-Naive
0.0240102	0.532777	0.028	0.015	1	GTPBP10	B-cell-Naive
0.0240805	0.913301	0.02	0.01	1	SBF2-AS1	B-cell-Naive
0.0241583	0.664243	0.039	0.024	1	CNBD2	B-cell-Naive
0.0241711	0.201092	0.063	0.043	1	FCN1	B-cell-Naive
0.024172	0.177622	0.112	0.084	1	CNST	B-cell-Naive
0.0242239	0.24135	0.084	0.061	1	MIF4GD	B-cell-Naive
0.0242352	0.173436	0.086	0.063	1	VPS4A	B-cell-Naive
0.0242421	0.252629	0.067	0.047	1	EPB41L2	B-cell-Naive
0.0243237	0.344727	0.042	0.026	1	AC008969.1	B-cell-Naive
0.0243322	0.511455	0.041	0.026	1	LRRC57	B-cell-Naive
0.0244068	0.200968	0.108	0.08	1	XPA	B-cell-Naive
0.0244715	0.125409	0.109	0.081	1	SDHB	B-cell-Naive
0.0244718	0.148828	0.091	0.067	1	SIN3A	B-cell-Naive
0.0246065	0.179786	0.091	0.066	1	NBN	B-cell-Naive
0.0246547	0.438208	0.034	0.02	1	AC015912.3	B-cell-Naive
0.0246768	0.229239	0.113	0.086	1	CLPP	B-cell-Naive
0.024694	0.360281	0.098	0.073	1	VCPKMT	B-cell-Naive
0.0246961	0.210575	0.093	0.069	1	CRTC3	B-cell-Naive
0.024704	-0.64325	0.116	0.139	1	UHRF2	B-cell-Naive
0.0247658	-0.662099	0.104	0.125	1	BTG3	B-cell-Naive
0.0248401	0.124598	0.379	0.32	1	NDUFA11	B-cell-Naive
0.0248615	0.29403	0.034	0.02	1	DMAC2	B-cell-Naive
0.0248644	0.285101	0.028	0.015	1	NCLN	B-cell-Naive
0.0248803	0.380131	0.032	0.019	1	MOSPD2	B-cell-Naive
0.0249288	0.415923	0.041	0.026	1	USP53	B-cell-Naive
0.0249428	0.153342	0.119	0.092	1	ING3	B-cell-Naive
0.0249517	0.186683	0.117	0.088	1	ZNF800	B-cell-Naive
0.0249838	0.530034	0.032	0.019	1	TMEM14A	B-cell-Naive
0.0250395	0.26705	0.063	0.043	1	UBAC1	B-cell-Naive
0.025073	-0.627729	0.082	0.104	1	CXCL3	B-cell-Naive
0.0251256	0.177672	0.1	0.074	1	COMMD8	B-cell-Naive
0.0251482	0.494938	0.024	0.012	1	COMTD1	B-cell-Naive
0.025187	0.601706	0.026	0.014	1	LINC02709	B-cell-Naive
0.0252075	-1.37421	0.015	0.026	1	CST7	B-cell-Naive
0.0252564	0.260759	0.065	0.045	1	ACTR6	B-cell-Naive
0.0253269	0.311861	0.151	0.12	1	MRPL43	B-cell-Naive
0.0253458	0.715085	0.019	0.009	1	FES	B-cell-Naive
0.0253802	0.161975	0.106	0.079	1	TSR3	B-cell-Naive
0.0253921	0.629184	0.019	0.009	1	MSANTD4	B-cell-Naive
0.0254054	0.154852	0.13	0.1	1	NDUFV1	B-cell-Naive
0.0254149	-0.390513	0.255	0.273	1	SMARCB1	B-cell-Naive
0.0255848	0.294311	0.052	0.034	1	RMC1	B-cell-Naive
0.0255996	0.334224	0.037	0.022	1	ABR	B-cell-Naive
0.0256014	0.228231	0.085	0.062	1	KYNU	B-cell-Naive
0.0256209	0.81959	0.029	0.016	1	AC009812.1	B-cell-Naive
0.02564	0.36474	0.1	0.075	1	BRIX1	B-cell-Naive
0.0256663	0.145157	0.131	0.102	1	ZNF451	B-cell-Naive
0.0256986	0.555831	0.042	0.026	1	MAP3K3	B-cell-Naive
0.0257391	0.173017	0.144	0.112	1	HIKESHI	B-cell-Naive
0.0257811	0.297952	0.047	0.03	1	BTN3A3	B-cell-Naive
0.0258918	0.109704	0.135	0.103	1	ACADM	B-cell-Naive
0.0259412	0.976716	0.025	0.013	1	NBPF9	B-cell-Naive
0.0259552	1.05505	0.018	0.008	1	DAGLB	B-cell-Naive
0.0259721	0.332343	0.047	0.03	1	RAE1	B-cell-Naive
0.0259954	0.15865	0.072	0.051	1	TIMMDC1	B-cell-Naive
0.0260904	0.625546	0.023	0.011	1	SARS2	B-cell-Naive
0.0261803	0.358043	0.039	0.024	1	UNC50	B-cell-Naive
0.0262029	0.136628	0.223	0.182	1	SRSF6	B-cell-Naive
0.0262365	0.456361	0.023	0.011	1	PGRMC1	B-cell-Naive
0.0262536	0.10112	0.376	0.316	1	EIF3G	B-cell-Naive
0.0262634	0.686111	0.033	0.019	1	TYSND1	B-cell-Naive
0.0262731	1.74979	0.01	0.003	1	AC092428.1	B-cell-Naive
0.0262759	0.416075	0.1	0.075	1	AC008875.3	B-cell-Naive
0.0262906	2.05787	0.01	0.003	1	AC093462.1	B-cell-Naive
0.026293	0.266521	0.035	0.021	1	BSCL2	B-cell-Naive
0.0263256	1.80503	0.01	0.003	1	ZNF724	B-cell-Naive
0.0263446	1.10919	0.018	0.008	1	THAP3	B-cell-Naive
0.0263607	1.82337	0.01	0.003	1	B3GALT5-AS1	B-cell-Naive
0.0264151	0.25418	0.057	0.039	1	CDIPT	B-cell-Naive
0.0264267	0.316105	0.051	0.034	1	RAB11FIP2	B-cell-Naive
0.0264443	0.26948	0.018	0.008	1	MAP3K10	B-cell-Naive
0.0264452	0.750979	0.025	0.013	1	AL022328.4	B-cell-Naive
0.0264661	1.74602	0.01	0.003	1	PLCG1-AS1	B-cell-Naive
0.0264787	0.228326	0.034	0.02	1	FARS2	B-cell-Naive
0.0264803	0.268325	0.097	0.072	1	TTC28-AS1	B-cell-Naive
0.026504	0.470666	0.04	0.025	1	UBN2	B-cell-Naive
0.0265161	0.160952	0.138	0.107	1	YTHDF2	B-cell-Naive
0.0265305	1.38933	0.016	0.007	1	AC006333.2	B-cell-Naive
0.0265561	0.4191	0.029	0.016	1	AC104794.3	B-cell-Naive
0.0265712	0.137034	0.202	0.164	1	SSH2	B-cell-Naive
0.0265921	0.417689	0.037	0.022	1	MIAT	B-cell-Naive
0.0266505	0.247952	0.047	0.03	1	FAM193A	B-cell-Naive
0.0266828	0.395579	0.062	0.042	1	SLC25A32	B-cell-Naive
0.0267156	0.454148	0.038	0.023	1	PPP1R12C	B-cell-Naive
0.0268141	0.111534	0.222	0.181	1	ACAP2	B-cell-Naive
0.0268258	0.147228	0.051	0.034	1	EFCAB13	B-cell-Naive
0.0268336	0.270642	0.018	0.008	1	ACOX1	B-cell-Naive
0.0268471	0.282693	0.062	0.043	1	MFSD12	B-cell-Naive
0.0268749	0.284579	0.052	0.034	1	AC008555.4	B-cell-Naive
0.0268898	-1.26303	0.006	0.013	1	ESAM	B-cell-Naive
0.0269396	0.152916	0.054	0.036	1	CTPS1	B-cell-Naive
0.0269703	0.355492	0.059	0.041	1	ID1	B-cell-Naive
0.0270479	0.17085	0.059	0.041	1	PIK3C2A	B-cell-Naive
0.0271066	0.207004	0.068	0.048	1	NIP7	B-cell-Naive
0.0271289	0.411129	0.035	0.021	1	NUP93	B-cell-Naive
0.0271624	-1.45631	0.011	0.02	1	PNPO	B-cell-Naive
0.0271725	0.395887	0.054	0.036	1	MINDY2	B-cell-Naive
0.0272442	1.13252	0.016	0.007	1	UAP1L1	B-cell-Naive
0.0273513	0.136267	0.079	0.056	1	BICD2	B-cell-Naive
0.0273868	0.253979	0.055	0.037	1	DCLRE1C	B-cell-Naive
0.0274011	0.257219	0.082	0.06	1	PPID	B-cell-Naive
0.0274181	0.206873	0.049	0.032	1	PMS1	B-cell-Naive
0.0274403	0.393085	0.031	0.018	1	RUNDC1	B-cell-Naive
0.0275536	0.448547	0.025	0.013	1	AC104530.1	B-cell-Naive
0.0275685	0.273901	0.076	0.055	1	USP4	B-cell-Naive
0.0275947	0.107984	0.097	0.072	1	GLG1	B-cell-Naive
0.0276322	0.161777	0.021	0.011	1	KCNH8	B-cell-Naive
0.0276502	1.38756	0.015	0.006	1	ZSCAN2	B-cell-Naive
0.027713	0.350387	0.067	0.047	1	RNF214	B-cell-Naive
0.0277164	0.108832	0.179	0.143	1	CYFIP2	B-cell-Naive
0.0277358	1.56866	0.011	0.004	1	C1QTNF6	B-cell-Naive
0.0277497	0.781907	0.015	0.006	1	LRRC8C	B-cell-Naive
0.027788	0.185432	0.07	0.049	1	AC027644.3	B-cell-Naive
[truncated: 173,208 more rows]

## Sheet: DEG OUD_HCV+ vs Control
p_val	avg_log2FC	pct.1	pct.2	p_val_adj	gene	cluster
1.14455e-123	2.38603	0.688	0.196	4.37492e-119	CCL4L2	B-cell-Naive
6.99095e-71	0.740362	0.981	0.929	2.67222e-66	HLA-DRB1	B-cell-Naive
2.49745e-68	2.22693	0.464	0.123	9.54625e-64	CCL3L1	B-cell-Naive
8.05392e-56	-0.571469	0.913	0.945	3.07853e-51	RPS10	B-cell-Naive
4.42109e-34	-1.93575	0.121	0.323	1.68992e-29	HLA-DQA2	B-cell-Naive
1.01635e-29	-1.31809	0.286	0.48	3.88489e-25	HLA-DRB5	B-cell-Naive
6.95469e-23	-1.01975	0.412	0.557	2.65836e-18	MTRNR2L12	B-cell-Naive
1.23199e-21	-0.150833	0.376	0.636	4.70916e-17	IGLC2	B-cell-Naive
5.46114e-21	0.264696	0.994	0.985	2.08747e-16	FTL	B-cell-Naive
2.06805e-20	-0.22443	0.983	0.991	7.90492e-16	RPL10	B-cell-Naive
5.69363e-20	-0.212858	0.988	0.994	2.17633e-15	EEF1A1	B-cell-Naive
3.84059e-18	-0.349532	0.919	0.944	1.46803e-13	PABPC1	B-cell-Naive
5.56896e-17	0.641155	0.635	0.446	2.12868e-12	STK4	B-cell-Naive
2.32798e-16	-0.168003	0.981	0.989	8.89848e-12	RPL39	B-cell-Naive
5.67336e-16	0.869262	0.324	0.168	2.16858e-11	APOE	B-cell-Naive
5.4855e-15	0.795443	0.503	0.336	2.09678e-10	ZNF331	B-cell-Naive
1.08485e-14	-0.36354	0.953	0.966	4.14674e-10	ACTB	B-cell-Naive
6.3123e-14	0.753488	0.379	0.224	2.41281e-09	CALHM6	B-cell-Naive
2.20454e-13	0.147006	0.973	0.985	8.42665e-09	RPL13	B-cell-Naive
2.717e-13	0.390184	0.924	0.925	1.03855e-08	RPS26	B-cell-Naive
3.58008e-13	-0.482979	0.707	0.771	1.36845e-08	ACTG1	B-cell-Naive
5.01075e-13	2.33241	0.08	0.015	1.91531e-08	LCN8	B-cell-Naive
1.25009e-12	-0.641299	0.251	0.372	4.77833e-08	S100A8	B-cell-Naive
1.62e-12	-0.204012	0.943	0.964	6.19228e-08	RPL5	B-cell-Naive
2.03834e-12	0.453235	0.845	0.763	7.79135e-08	CD83	B-cell-Naive
2.5968e-12	0.231908	0.916	0.92	9.92602e-08	RPS9	B-cell-Naive
5.14913e-12	-0.623967	0.517	0.608	1.9682e-07	HSPA8	B-cell-Naive
7.10879e-12	-0.161775	0.97	0.981	2.71726e-07	RPS28	B-cell-Naive
4.06905e-11	0.61281	0.433	0.291	1.55535e-06	GABPB1-AS1	B-cell-Naive
6.16815e-11	-0.192591	0.947	0.96	2.35771e-06	RPL22	B-cell-Naive
8.20088e-11	-0.195422	0.955	0.969	3.1347e-06	RPS29	B-cell-Naive
1.46788e-10	0.220935	0.988	0.989	5.61081e-06	JUND	B-cell-Naive
1.00055e-09	0.698392	0.227	0.124	3.82449e-05	PTGER4	B-cell-Naive
1.19937e-09	-0.156105	0.971	0.981	4.58446e-05	RPL30	B-cell-Naive
2.04558e-09	0.655789	0.343	0.222	7.81904e-05	FCMR	B-cell-Naive
3.05597e-09	0.60184	0.388	0.26	0.000116812	RASGEF1B	B-cell-Naive
3.44022e-09	-0.839365	0.239	0.33	0.000131499	SNHG25	B-cell-Naive
4.05302e-09	0.29976	0.89	0.85	0.000154923	CD79A	B-cell-Naive
5.69968e-09	0.198597	0.948	0.941	0.000217864	CD37	B-cell-Naive
5.9822e-09	0.391215	0.742	0.598	0.000228664	CCL3	B-cell-Naive
7.19936e-09	0.385227	0.807	0.751	0.000275188	LTB	B-cell-Naive
7.94605e-09	0.349686	0.703	0.598	0.00030373	SRSF5	B-cell-Naive
9.99962e-09	-0.143126	0.965	0.985	0.000382226	RPS8	B-cell-Naive
1.50975e-08	0.375523	0.714	0.591	0.000577085	BTG2	B-cell-Naive
1.85065e-08	-0.425407	0.669	0.715	0.000707394	GAPDH	B-cell-Naive
2.50125e-08	-1.30786	0.076	0.147	0.000956076	GNLY	B-cell-Naive
2.66193e-08	0.38586	0.66	0.537	0.0010175	EMP3	B-cell-Naive
2.75045e-08	0.383331	0.733	0.623	0.00105133	EZR	B-cell-Naive
2.84911e-08	1.91948	0.05	0.01	0.00108904	CNTNAP2	B-cell-Naive
4.00721e-08	-0.32054	0.843	0.851	0.00153172	HLA-DQB1	B-cell-Naive
4.13196e-08	0.204262	0.936	0.917	0.0015794	CD52	B-cell-Naive
4.44236e-08	-1.02987	0.091	0.166	0.00169805	MT2A	B-cell-Naive
4.75456e-08	0.111413	0.966	0.981	0.00181738	RPLP2	B-cell-Naive
5.12688e-08	-0.944977	0.134	0.214	0.0019597	HIST1H4C	B-cell-Naive
8.44457e-08	0.237837	0.892	0.823	0.00322785	HLA-A	B-cell-Naive
1.02855e-07	0.172835	0.929	0.93	0.00393152	RPL35	B-cell-Naive
1.03099e-07	0.34363	0.62	0.483	0.00394086	HLA-DMA	B-cell-Naive
1.05952e-07	-0.14354	0.966	0.975	0.0040499	RPS13	B-cell-Naive
1.06327e-07	0.351673	0.942	0.931	0.00406425	BTG1	B-cell-Naive
1.3109e-07	0.548155	0.318	0.212	0.0050108	CLEC2B	B-cell-Naive
1.45202e-07	-0.383022	0.659	0.68	0.00555019	PSME1	B-cell-Naive
1.51644e-07	-0.11753	0.972	0.983	0.00579643	RPL11	B-cell-Naive
1.64553e-07	0.248778	0.992	0.982	0.00628986	MT-CYB	B-cell-Naive
1.66939e-07	0.160508	0.978	0.977	0.00638109	TMSB4X	B-cell-Naive
1.71554e-07	0.118709	0.973	0.983	0.00655749	TPT1	B-cell-Naive
1.77965e-07	0.914267	0.199	0.117	0.00680252	APOC1	B-cell-Naive
1.8176e-07	0.326118	0.755	0.648	0.00694761	SF1	B-cell-Naive
2.41978e-07	0.690005	0.226	0.136	0.00924936	PRR7	B-cell-Naive
3.42626e-07	0.642146	0.216	0.132	0.0130965	C16orf74	B-cell-Naive
3.59737e-07	-0.303473	0.797	0.824	0.0137506	DUSP1	B-cell-Naive
4.08826e-07	3.6072	0.029	0.003	0.015627	HLA-DQB2	B-cell-Naive
4.20065e-07	1.03197	0.155	0.084	0.0160566	CCL20	B-cell-Naive
5.16126e-07	-6.83135	0	0.023	0.0197284	CXCL13	B-cell-Naive
6.71729e-07	0.239757	0.843	0.812	0.0256762	RPL27A	B-cell-Naive
7.37124e-07	0.332995	0.646	0.524	0.0281758	SRRM2	B-cell-Naive
7.40272e-07	0.359846	0.622	0.493	0.0282962	SLC2A3	B-cell-Naive
7.93084e-07	3.2886	0.03	0.004	0.0303149	ENTPD3-AS1	B-cell-Naive
8.23651e-07	0.633929	0.213	0.132	0.0314832	MRFAP1	B-cell-Naive
8.25648e-07	0.125327	0.961	0.976	0.0315596	RPS18	B-cell-Naive
8.37697e-07	0.333775	0.518	0.39	0.0320201	RIPOR2	B-cell-Naive
9.13553e-07	2.34589	0.036	0.006	0.0349197	BEST1	B-cell-Naive
1.08435e-06	0.218586	0.997	0.981	0.0414481	MT-ND3	B-cell-Naive
1.11527e-06	0.267516	0.77	0.689	0.04263	YPEL5	B-cell-Naive
1.16474e-06	0.317277	0.399	0.278	0.044521	TSTD1	B-cell-Naive
1.17479e-06	-0.134112	0.958	0.98	0.0449053	RPS21	B-cell-Naive
1.60756e-06	-0.61906	0.493	0.542	0.0614472	AC103591.3	B-cell-Naive
1.62827e-06	0.531472	0.509	0.411	0.0622388	LY9	B-cell-Naive
2.16413e-06	0.699874	0.238	0.153	0.0827219	SEL1L3	B-cell-Naive
2.52298e-06	-0.223269	0.822	0.853	0.0964384	BTF3	B-cell-Naive
2.53725e-06	2.21517	0.034	0.006	0.0969839	AC104024.1	B-cell-Naive
2.62386e-06	0.561271	0.3	0.21	0.100294	ARL4C	B-cell-Naive
2.72129e-06	0.280844	0.642	0.541	0.104019	TLE5	B-cell-Naive
2.83467e-06	0.206731	0.89	0.829	0.108352	PNRC1	B-cell-Naive
3.25281e-06	0.303034	0.583	0.47	0.124335	RNMT	B-cell-Naive
3.35575e-06	0.22249	0.927	0.876	0.12827	CYBA	B-cell-Naive
5.00607e-06	-1.81825	0.018	0.055	0.191352	GBP1	B-cell-Naive
5.02008e-06	-0.309566	0.71	0.73	0.191887	RPL36AL	B-cell-Naive
5.2308e-06	0.651373	0.157	0.09	0.199942	BNIP2	B-cell-Naive
5.34995e-06	-0.760155	0.169	0.238	0.204496	ITM2C	B-cell-Naive
5.51838e-06	1.11444	0.072	0.029	0.210935	FXYD1	B-cell-Naive
5.60313e-06	0.713787	0.146	0.083	0.214174	CYB5A	B-cell-Naive
5.83937e-06	0.106182	0.961	0.974	0.223204	RPL26	B-cell-Naive
6.12049e-06	0.460389	0.346	0.251	0.23395	ZCCHC7	B-cell-Naive
6.20279e-06	0.445832	0.258	0.171	0.237095	RAD21	B-cell-Naive
6.53129e-06	0.131052	0.933	0.944	0.249652	RPL10A	B-cell-Naive
6.65756e-06	0.251066	0.971	0.975	0.254479	H3F3B	B-cell-Naive
7.06249e-06	1.26711	0.074	0.031	0.269957	ZNF83	B-cell-Naive
7.06271e-06	0.360229	0.253	0.168	0.269965	ZNF791	B-cell-Naive
8.651e-06	0.672335	0.162	0.098	0.330676	HES1	B-cell-Naive
8.78215e-06	0.478856	0.247	0.165	0.335689	MZT2A	B-cell-Naive
9.62178e-06	-0.445096	0.387	0.452	0.367783	LYZ	B-cell-Naive
9.64982e-06	0.356312	0.463	0.358	0.368855	SELL	B-cell-Naive
1.01534e-05	-0.46022	0.296	0.374	0.388103	LINC01781	B-cell-Naive
1.08065e-05	0.324633	0.576	0.468	0.413068	REL	B-cell-Naive
1.1869e-05	1.7034	0.04	0.011	0.453681	VAV3-AS1	B-cell-Naive
1.309e-05	-0.137572	0.946	0.951	0.500351	RPL36	B-cell-Naive
1.41264e-05	0.40112	0.367	0.277	0.539969	BCAS2	B-cell-Naive
1.58231e-05	-0.998219	0.141	0.201	0.604824	RNGTT	B-cell-Naive
1.60395e-05	0.264262	0.72	0.614	0.613095	LINC01578	B-cell-Naive
1.68284e-05	0.508563	0.149	0.086	0.64325	PACS1	B-cell-Naive
1.69372e-05	-0.311321	0.32	0.427	0.647406	IGLC3	B-cell-Naive
1.73721e-05	-0.224789	0.796	0.801	0.664031	SNHG29	B-cell-Naive
1.81923e-05	1.0581	0.097	0.049	0.695384	LIMS2	B-cell-Naive
1.93906e-05	0.475769	0.18	0.111	0.741188	CIITA	B-cell-Naive
2.20835e-05	0.383764	0.186	0.115	0.844118	KANSL1	B-cell-Naive
2.21086e-05	0.564907	0.167	0.1	0.845078	LMAN2	B-cell-Naive
2.29097e-05	0.350512	0.354	0.255	0.875701	CSTB	B-cell-Naive
2.55196e-05	0.369314	0.242	0.164	0.97546	FAM30A	B-cell-Naive
2.62932e-05	0.376476	0.478	0.378	1	ARL4A	B-cell-Naive
2.70071e-05	0.268724	0.665	0.574	1	CCNL1	B-cell-Naive
2.72261e-05	0.375003	0.249	0.168	1	EAF2	B-cell-Naive
2.72341e-05	0.398697	0.267	0.181	1	LAPTM4A	B-cell-Naive
2.74756e-05	-0.77897	0.193	0.252	1	CPNE5	B-cell-Naive
2.94617e-05	0.616733	0.169	0.104	1	CXCL3	B-cell-Naive
2.96459e-05	0.262969	0.988	0.974	1	MT-ATP6	B-cell-Naive
3.1336e-05	-1.02965	0.076	0.128	1	STAG3	B-cell-Naive
3.35571e-05	-0.126357	0.952	0.969	1	RPL7A	B-cell-Naive
3.41499e-05	-0.944238	0.112	0.169	1	MTRNR2L1	B-cell-Naive
3.53024e-05	4.01665	0.017	0.001	1	IGFBP3	B-cell-Naive
4.05684e-05	0.298288	0.541	0.437	1	RBM38	B-cell-Naive
4.11469e-05	0.52479	0.212	0.14	1	GNA13	B-cell-Naive
4.24425e-05	0.290966	0.424	0.327	1	MAP3K8	B-cell-Naive
4.66206e-05	0.378186	0.318	0.23	1	IDI1	B-cell-Naive
4.90794e-05	-0.555686	0.243	0.305	1	CASP4	B-cell-Naive
5.13092e-05	-0.662813	0.119	0.177	1	S100A9	B-cell-Naive
5.61695e-05	2.29508	0.025	0.004	1	CRADD	B-cell-Naive
5.61943e-05	-0.133719	0.943	0.951	1	NACA	B-cell-Naive
5.67189e-05	0.584872	0.169	0.108	1	APLP2	B-cell-Naive
5.71527e-05	-2.43825	0.006	0.027	1	CD163	B-cell-Naive
5.81437e-05	0.5427	0.196	0.129	1	CXCL2	B-cell-Naive
6.0003e-05	1.50002	0.048	0.018	1	AC024560.5	B-cell-Naive
6.39605e-05	-0.187535	0.885	0.894	1	ATP5F1E	B-cell-Naive
6.53371e-05	-0.40487	0.412	0.456	1	RBMX	B-cell-Naive
6.57639e-05	0.320942	0.287	0.204	1	ATF7IP	B-cell-Naive
6.63342e-05	0.465465	0.338	0.25	1	GRASP	B-cell-Naive
6.65423e-05	0.377783	0.157	0.096	1	DYNLT3	B-cell-Naive
6.78238e-05	0.789832	0.09	0.047	1	HAGH	B-cell-Naive
6.85484e-05	0.915618	0.067	0.03	1	AC010642.2	B-cell-Naive
6.99863e-05	0.596888	0.227	0.157	1	KLF3	B-cell-Naive
7.11123e-05	0.754889	0.107	0.059	1	OSBPL11	B-cell-Naive
7.75083e-05	0.60549	0.141	0.086	1	SAMD9	B-cell-Naive
7.76116e-05	0.442296	0.19	0.122	1	ZBTB1	B-cell-Naive
7.77912e-05	0.28976	0.469	0.365	1	NFKBID	B-cell-Naive
8.09539e-05	0.423494	0.301	0.221	1	BRI3	B-cell-Naive
8.2218e-05	0.488144	0.168	0.106	1	LENG8	B-cell-Naive
8.29137e-05	1.39412	0.049	0.019	1	AC087190.1	B-cell-Naive
8.29584e-05	0.409708	0.221	0.15	1	ADK	B-cell-Naive
8.53083e-05	-1.28782	0.188	0.249	1	IGHG3	B-cell-Naive
8.53985e-05	0.163387	0.885	0.853	1	PFDN5	B-cell-Naive
8.84032e-05	0.877839	0.074	0.035	1	RRP1B	B-cell-Naive
8.92135e-05	0.346964	0.198	0.131	1	R3HDM4	B-cell-Naive
9.09666e-05	0.192431	0.883	0.839	1	PPP1R15A	B-cell-Naive
9.30814e-05	0.114881	0.935	0.951	1	RPS5	B-cell-Naive
0.000101433	0.131696	0.998	0.996	1	FTH1	B-cell-Naive
0.000102916	-0.22915	0.741	0.754	1	SLC25A6	B-cell-Naive
0.000111181	0.514381	0.159	0.102	1	SNRPA1	B-cell-Naive
0.000111871	0.330558	0.23	0.159	1	TMED10	B-cell-Naive
0.000114758	-0.241225	0.72	0.748	1	EEF2	B-cell-Naive
0.000120893	-1.53602	0.03	0.064	1	INTS1	B-cell-Naive
0.000120948	0.39999	0.442	0.35	1	NSD3	B-cell-Naive
0.000122397	1.92825	0.029	0.007	1	NOCT	B-cell-Naive
0.000127598	0.308087	0.722	0.69	1	IGHM	B-cell-Naive
0.000129932	0.370097	0.303	0.221	1	WASF2	B-cell-Naive
0.00013236	0.104708	0.961	0.971	1	RPS19	B-cell-Naive
0.000135743	0.324136	0.24	0.168	1	ARRDC2	B-cell-Naive
0.000136168	-2.39906	0.007	0.029	1	CXCL9	B-cell-Naive
0.00013764	-1.43128	0.041	0.078	1	GBP4	B-cell-Naive
0.000146207	1.12995	0.064	0.03	1	CCDC141	B-cell-Naive
0.000146697	0.522729	0.177	0.116	1	C15orf48	B-cell-Naive
0.000148193	2.23806	0.019	0.003	1	AC073195.1	B-cell-Naive
0.000155786	0.464726	0.181	0.12	1	USP36	B-cell-Naive
0.000156688	0.582067	0.139	0.087	1	TCP11L2	B-cell-Naive
0.000165095	0.747771	0.084	0.044	1	CHD3	B-cell-Naive
0.000168802	0.370236	0.134	0.081	1	MEX3C	B-cell-Naive
0.000169203	0.420811	0.271	0.197	1	ASXL1	B-cell-Naive
0.000170379	0.671202	0.114	0.067	1	LFNG	B-cell-Naive
0.000170741	0.331373	0.366	0.276	1	AC044849.1	B-cell-Naive
0.000172295	0.886707	0.065	0.031	1	FOPNL	B-cell-Naive
0.000174273	0.803036	0.073	0.036	1	MAP9	B-cell-Naive
0.000177292	0.258856	0.442	0.348	1	LINC00926	B-cell-Naive
0.000178172	-0.561362	0.168	0.221	1	FRG1	B-cell-Naive
0.000181501	-1.68223	0.017	0.045	1	MYBL2	B-cell-Naive
0.000191837	0.510924	0.121	0.071	1	TMEM18	B-cell-Naive
0.000196718	0.283627	0.472	0.374	1	PRDM2	B-cell-Naive
0.000204883	0.315919	0.63	0.547	1	ITM2B	B-cell-Naive
0.000207763	0.347198	0.215	0.147	1	ZBTB10	B-cell-Naive
0.000208836	0.655391	0.116	0.069	1	HPS1	B-cell-Naive
0.000222081	5.6789	0.012	0	1	LERFS	B-cell-Naive
0.000225501	0.267105	0.504	0.403	1	NR4A2	B-cell-Naive
0.000232111	0.683298	0.086	0.046	1	KLF11	B-cell-Naive
0.000237505	0.3718	0.285	0.208	1	GAPT	B-cell-Naive
0.000239227	-0.195091	0.789	0.823	1	PFN1	B-cell-Naive
0.000242259	2.08495	0.024	0.005	1	ZNF569	B-cell-Naive
0.00025861	0.444767	0.174	0.116	1	PIK3IP1	B-cell-Naive
0.000263653	0.307098	0.102	0.058	1	AC011939.2	B-cell-Naive
0.000263845	0.259516	0.329	0.245	1	ATP2B1-AS1	B-cell-Naive
0.000264678	0.83938	0.076	0.04	1	SLC43A2	B-cell-Naive
0.000273822	1.14317	0.043	0.017	1	GLA	B-cell-Naive
0.000274415	-0.582797	0.186	0.24	1	CHORDC1	B-cell-Naive
0.000282499	-0.720336	0.06	0.101	1	GOLGA8A	B-cell-Naive
0.000292879	0.260664	0.318	0.239	1	CLEC2D	B-cell-Naive
0.00029311	0.173977	0.849	0.837	1	RPS20	B-cell-Naive
0.000309167	0.458913	0.163	0.109	1	CXCR5	B-cell-Naive
0.000314353	0.474554	0.224	0.16	1	CREM	B-cell-Naive
0.000327929	0.510707	0.209	0.147	1	NIN	B-cell-Naive
0.000328469	0.281316	0.356	0.268	1	NKTR	B-cell-Naive
0.000339717	1.43041	0.048	0.02	1	CFAP410	B-cell-Naive
0.000342295	0.254839	0.452	0.361	1	DAZAP2	B-cell-Naive
0.000342509	0.600428	0.15	0.098	1	SMARCA2	B-cell-Naive
0.000355338	-0.607375	0.226	0.273	1	SMARCB1	B-cell-Naive
0.000365185	0.337134	0.218	0.153	1	PDCD10	B-cell-Naive
0.000377572	-0.517115	0.125	0.177	1	CTSB	B-cell-Naive
0.00038229	-1.63106	0.006	0.024	1	CD2	B-cell-Naive
0.000383467	0.277663	0.166	0.109	1	IGFLR1	B-cell-Naive
0.000384713	0.26442	0.488	0.389	1	GRB2	B-cell-Naive
0.000389946	5.56103	0.011	0	1	BRMS1L	B-cell-Naive
0.000398494	0.364308	0.516	0.442	1	IGHD	B-cell-Naive
0.000403859	0.398739	0.223	0.157	1	PLPP5	B-cell-Naive
0.000421456	0.562681	0.154	0.101	1	TSC22D2	B-cell-Naive
0.000423435	1.07731	0.063	0.031	1	AL450998.2	B-cell-Naive
0.000428802	0.315993	0.116	0.07	1	AL139246.5	B-cell-Naive
0.000439705	0.173304	0.261	0.191	1	EPB41	B-cell-Naive
0.000445447	0.392443	0.122	0.073	1	KLHL5	B-cell-Naive
0.000450929	-0.219455	0.384	0.444	1	S100A10	B-cell-Naive
0.000458509	-0.396007	0.21	0.267	1	IGHA1	B-cell-Naive
0.000471225	0.249996	0.502	0.41	1	RSL24D1	B-cell-Naive
0.000489647	0.26852	0.506	0.41	1	HNRNPA0	B-cell-Naive
0.000524864	-1.23157	0.083	0.126	1	IGHG4	B-cell-Naive
0.000538096	0.714578	0.072	0.038	1	CCDC88A	B-cell-Naive
0.000555715	0.502776	0.23	0.169	1	IER3	B-cell-Naive
0.000564403	3.20944	0.013	0.001	1	RAB40B	B-cell-Naive
0.000565338	0.427151	0.1	0.059	1	ZNF274	B-cell-Naive
0.000566199	0.296853	0.268	0.194	1	VAMP8	B-cell-Naive
0.000587049	0.32794	0.156	0.104	1	DDX3Y	B-cell-Naive
0.000596018	0.230839	0.437	0.342	1	EDF1	B-cell-Naive
0.000600289	0.83997	0.057	0.027	1	GPANK1	B-cell-Naive
0.000605155	0.635497	0.088	0.05	1	RFTN1	B-cell-Naive
0.000605667	0.505218	0.171	0.117	1	SETD2	B-cell-Naive
0.000605853	-3.97246	0.001	0.013	1	LAMP5	B-cell-Naive
0.000609626	2.34669	0.022	0.005	1	AC037487.2	B-cell-Naive
0.000622298	0.893682	0.048	0.021	1	SNX11	B-cell-Naive
0.000635222	0.634743	0.12	0.076	1	COL19A1	B-cell-Naive
0.000641962	0.252001	0.424	0.331	1	ARF6	B-cell-Naive
0.000642384	0.26457	0.346	0.26	1	ISCU	B-cell-Naive
0.000667311	-0.117815	0.949	0.964	1	RPL6	B-cell-Naive
0.000668966	3.38678	0.015	0.002	1	GPR35	B-cell-Naive
0.000674217	0.410534	0.157	0.105	1	AC017104.1	B-cell-Naive
0.000680545	2.36133	0.015	0.002	1	AXIN2	B-cell-Naive
0.000681173	0.310198	0.19	0.131	1	LYL1	B-cell-Naive
0.000686262	5.61486	0.01	0	1	CXCL14	B-cell-Naive
0.000686262	5.46561	0.01	0	1	PBX4	B-cell-Naive
0.000688003	0.272424	0.237	0.169	1	TMEM14B	B-cell-Naive
0.000698905	1.07666	0.06	0.03	1	ZNF880	B-cell-Naive
0.000703576	1.17667	0.037	0.014	1	LINC02709	B-cell-Naive
0.000708057	0.687403	0.078	0.043	1	GZF1	B-cell-Naive
0.000714981	2.65056	0.017	0.003	1	IGHV3-23	B-cell-Naive
0.000721443	0.499867	0.137	0.088	1	AL118516.1	B-cell-Naive
0.000725575	1.91009	0.018	0.004	1	AC006504.5	B-cell-Naive
0.000733905	-0.334187	0.773	0.783	1	HSP90AA1	B-cell-Naive
0.000785556	0.265601	0.203	0.142	1	KAT6B	B-cell-Naive
0.000806624	0.447608	0.209	0.148	1	CDKN1B	B-cell-Naive
0.000816443	0.622733	0.11	0.068	1	CHIC2	B-cell-Naive
0.000829738	0.497457	0.156	0.106	1	CD1C	B-cell-Naive
0.000836403	0.922105	0.057	0.028	1	TP53BP1	B-cell-Naive
0.000845039	0.500953	0.132	0.086	1	KLHL18	B-cell-Naive
0.000851303	-0.226938	0.728	0.729	1	PPIA	B-cell-Naive
0.000851849	0.46698	0.194	0.136	1	SETX	B-cell-Naive
0.000873582	-0.362912	0.333	0.374	1	RBM8A	B-cell-Naive
0.000895133	0.355363	0.275	0.206	1	BDP1	B-cell-Naive
0.000921866	0.308855	0.547	0.475	1	NR4A1	B-cell-Naive
0.000939736	-0.310642	0.473	0.506	1	ST13	B-cell-Naive
0.000947406	-1.49376	0.017	0.04	1	TCL1B	B-cell-Naive
0.000949578	0.35853	0.252	0.188	1	NFE2L2	B-cell-Naive
0.00097251	0.758288	0.054	0.026	1	TACC3	B-cell-Naive
0.000973444	0.40918	0.098	0.058	1	PDXK	B-cell-Naive
0.00100334	0.995672	0.054	0.026	1	GSR	B-cell-Naive
0.00101323	0.623016	0.249	0.189	1	MTRNR2L8	B-cell-Naive
0.00101478	0.337662	0.287	0.219	1	BTK	B-cell-Naive
0.00102347	0.2707	0.344	0.264	1	EML4	B-cell-Naive
0.00103425	0.245714	0.365	0.285	1	YPEL3	B-cell-Naive
0.00104526	0.756974	0.085	0.049	1	KMT2B	B-cell-Naive
0.00106695	0.311867	0.251	0.184	1	NAA38	B-cell-Naive
0.00108779	0.438733	0.149	0.1	1	EHMT1	B-cell-Naive
0.00109607	1.03566	0.056	0.028	1	CXorf21	B-cell-Naive
0.00109805	0.315481	0.193	0.137	1	C1orf162	B-cell-Naive
0.00110167	1.91983	0.019	0.004	1	DIPK1B	B-cell-Naive
0.00110192	0.15906	0.563	0.472	1	IQGAP1	B-cell-Naive
0.00110348	0.706741	0.088	0.052	1	TET2	B-cell-Naive
0.00110952	0.512405	0.036	0.014	1	ACSM3	B-cell-Naive
0.00112036	0.104423	0.983	0.979	1	EIF1	B-cell-Naive
0.00112194	0.218455	0.343	0.262	1	TRAPPC5	B-cell-Naive
0.00113084	0.576453	0.114	0.072	1	HIPK1	B-cell-Naive
0.00113727	-5.78829	0	0.01	1	AC021752.1	B-cell-Naive
0.00113816	1.87355	0.019	0.004	1	THAP7-AS1	B-cell-Naive
0.00114246	0.228004	0.57	0.478	1	FXYD5	B-cell-Naive
0.00114883	0.39434	0.411	0.335	1	PHACTR1	B-cell-Naive
0.0011546	1.69154	0.029	0.01	1	ENDOV	B-cell-Naive
0.00116004	0.772145	0.076	0.042	1	LINC01678	B-cell-Naive
0.00116312	1.05128	0.069	0.038	1	RIN3	B-cell-Naive
0.00117379	-1.40594	0.021	0.046	1	HIST1H1B	B-cell-Naive
0.00117975	1.01675	0.04	0.017	1	UBR5-AS1	B-cell-Naive
0.00120547	0.670884	0.066	0.035	1	VKORC1	B-cell-Naive
0.00121502	0.248932	0.39	0.312	1	AC253572.2	B-cell-Naive
0.00122105	0.31472	0.153	0.102	1	SPOCK2	B-cell-Naive
0.00123628	1.12024	0.046	0.021	1	TAF13	B-cell-Naive
0.00126201	1.65336	0.024	0.007	1	MMP17	B-cell-Naive
0.00127057	0.356154	0.136	0.089	1	SIGIRR	B-cell-Naive
0.00127447	-0.939995	0.043	0.075	1	MRPL44	B-cell-Naive
0.00127558	0.145047	0.666	0.581	1	RALGPS2	B-cell-Naive
0.00130242	0.397819	0.071	0.039	1	MGA	B-cell-Naive
0.00130258	0.410672	0.209	0.154	1	HLA-DOB	B-cell-Naive
0.00130337	0.309778	0.217	0.155	1	TCOF1	B-cell-Naive
0.0013043	0.943826	0.046	0.021	1	ZDHHC14	B-cell-Naive
0.0013047	1.07686	0.037	0.015	1	DAPK3	B-cell-Naive
0.0013083	1.07449	0.05	0.024	1	HELLS	B-cell-Naive
0.00131026	0.53476	0.143	0.097	1	HCG18	B-cell-Naive
0.00134103	0.188159	0.403	0.313	1	IL1B	B-cell-Naive
0.00135261	0.502718	0.081	0.047	1	ZMAT1	B-cell-Naive
0.00138867	0.310381	0.145	0.097	1	ZFAND2A	B-cell-Naive
0.00139044	-2.80183	0.003	0.016	1	LIX1-AS1	B-cell-Naive
0.00139121	0.143999	0.319	0.243	1	CDKN1A	B-cell-Naive
0.00142094	0.235947	0.209	0.151	1	CDCA7L	B-cell-Naive
0.00142894	0.486362	0.184	0.132	1	NCK2	B-cell-Naive
0.00143009	0.325929	0.321	0.25	1	NXT1	B-cell-Naive
0.00143177	0.252362	0.25	0.183	1	UBE2M	B-cell-Naive
0.00144992	0.852446	0.059	0.031	1	DHRS4L2	B-cell-Naive
0.00147315	0.530088	0.138	0.094	1	SURF1	B-cell-Naive
0.00147627	0.796232	0.032	0.012	1	RNF170	B-cell-Naive
0.00150477	0.478304	0.162	0.112	1	PRXL2C	B-cell-Naive
0.00154705	0.589819	0.115	0.074	1	DUSP10	B-cell-Naive
0.00155147	0.240112	0.226	0.167	1	PHIP	B-cell-Naive
0.00156256	0.488276	0.171	0.12	1	INSIG1	B-cell-Naive
0.00157681	0.451326	0.149	0.102	1	SP3	B-cell-Naive
0.00160002	0.874003	0.091	0.056	1	ZNF141	B-cell-Naive
0.00163865	0.261108	0.176	0.123	1	MARCH9	B-cell-Naive
0.00163884	-0.773947	0.118	0.159	1	NUTM2A-AS1	B-cell-Naive
0.00163899	0.257789	0.325	0.251	1	BLK	B-cell-Naive
0.00165755	0.942758	0.048	0.023	1	CFD	B-cell-Naive
0.00166321	0.20461	0.306	0.232	1	NUCKS1	B-cell-Naive
0.0016754	0.406042	0.084	0.049	1	KMT5A	B-cell-Naive
0.00168286	0.349493	0.564	0.49	1	GPR183	B-cell-Naive
0.00171041	0.322895	0.192	0.139	1	CYSLTR1	B-cell-Naive
0.00176357	1.63757	0.028	0.01	1	CSF3R	B-cell-Naive
0.00177754	-1.77678	0.017	0.038	1	GBP5	B-cell-Naive
0.00177828	0.264096	0.242	0.179	1	GABPB1-IT1	B-cell-Naive
0.00178572	0.150875	0.717	0.641	1	CALM1	B-cell-Naive
0.00178769	0.709736	0.064	0.034	1	N4BP3	B-cell-Naive
0.00182617	0.393099	0.189	0.139	1	OSER1	B-cell-Naive
0.00182782	0.249307	0.662	0.586	1	CYCS	B-cell-Naive
0.0018297	0.705825	0.064	0.035	1	PAGR1	B-cell-Naive
0.00183651	0.458724	0.14	0.094	1	BRD1	B-cell-Naive
0.00186748	-0.48542	0.279	0.323	1	CD24	B-cell-Naive
0.00187976	0.528036	0.118	0.077	1	CDS2	B-cell-Naive
0.00188462	0.552631	0.08	0.047	1	EPB41L2	B-cell-Naive
0.00189129	0.289713	0.19	0.137	1	TMPO	B-cell-Naive
0.00195808	0.368266	0.232	0.176	1	MRPL54	B-cell-Naive
0.00196487	0.863049	0.053	0.027	1	PWWP2B	B-cell-Naive
0.00197673	0.422591	0.27	0.211	1	ADAM28	B-cell-Naive
0.00198499	0.239954	0.471	0.38	1	EIF5A	B-cell-Naive
0.00205284	0.297599	0.117	0.076	1	KIAA0040	B-cell-Naive
0.00208866	-0.841876	0.047	0.078	1	NKG7	B-cell-Naive
0.00211448	0.253446	0.247	0.184	1	BRD2	B-cell-Naive
0.00221195	0.438958	0.095	0.058	1	EXOC4	B-cell-Naive
0.00222001	1.22359	0.031	0.012	1	NXT2	B-cell-Naive
0.0022243	0.305157	0.239	0.18	1	CCDC59	B-cell-Naive
0.00223566	1.13313	0.029	0.011	1	KATNAL1	B-cell-Naive
0.00224036	0.78685	0.063	0.034	1	CHM	B-cell-Naive
0.00225305	0.675299	0.088	0.054	1	AC009950.1	B-cell-Naive
0.00227068	-2.55427	0.003	0.015	1	FAM184B	B-cell-Naive
0.0022961	0.305532	0.15	0.104	1	A1BG	B-cell-Naive
0.00233587	0.467573	0.075	0.043	1	CR1	B-cell-Naive
0.00234865	0.226215	0.362	0.283	1	NDUFS5	B-cell-Naive
0.00235309	0.581885	0.089	0.055	1	RLIM	B-cell-Naive
0.00239416	-1.80142	0.004	0.017	1	PHKG1	B-cell-Naive
0.00244181	0.259733	0.499	0.415	1	LINC-PINT	B-cell-Naive
0.00244365	0.256082	0.371	0.29	1	TMBIM4	B-cell-Naive
0.00244628	0.753599	0.055	0.029	1	NT5E	B-cell-Naive
0.00245505	0.842145	0.076	0.045	1	EGR3	B-cell-Naive
0.0025244	-0.483387	0.243	0.285	1	MT-ATP8	B-cell-Naive
0.00254358	-0.219486	0.517	0.557	1	EIF3H	B-cell-Naive
0.00254366	1.95498	0.019	0.005	1	NUMBL	B-cell-Naive
0.00255178	0.37256	0.285	0.222	1	C9orf78	B-cell-Naive
0.00256277	0.218079	0.186	0.132	1	AL121944.1	B-cell-Naive
0.00257714	0.391691	0.117	0.078	1	NOC2L	B-cell-Naive
0.00258626	-0.504798	0.307	0.336	1	TPI1	B-cell-Naive
0.00262692	1.75961	0.019	0.005	1	ZDHHC8	B-cell-Naive
0.00263248	0.412214	0.229	0.172	1	LYST	B-cell-Naive
0.00263599	0.436634	0.175	0.126	1	GPCPD1	B-cell-Naive
0.00263863	-0.393889	0.329	0.361	1	PSME2	B-cell-Naive
0.00265899	0.425034	0.148	0.103	1	DSTN	B-cell-Naive
0.00267987	0.503937	0.111	0.072	1	DMTF1	B-cell-Naive
0.00268074	0.716204	0.041	0.019	1	CNKSR2	B-cell-Naive
0.00269414	0.799727	0.061	0.034	1	ZFPL1	B-cell-Naive
0.00271394	0.562649	0.055	0.029	1	TMX2	B-cell-Naive
0.00275181	0.149155	0.048	0.024	1	CDC14A	B-cell-Naive
0.00276837	1.02687	0.045	0.022	1	NDUFV2-AS1	B-cell-Naive
0.00280358	0.355611	0.166	0.117	1	TWISTNB	B-cell-Naive
0.002814	0.168924	0.47	0.376	1	KRT10	B-cell-Naive
0.00282964	0.815988	0.062	0.034	1	TENT4A	B-cell-Naive
0.00283607	-3.95157	0.001	0.011	1	AC008443.8	B-cell-Naive
0.00284764	0.137894	0.791	0.746	1	RBM39	B-cell-Naive
0.00289005	0.318959	0.261	0.198	1	P2RY10	B-cell-Naive
0.00289026	0.331379	0.141	0.096	1	CAMK2D	B-cell-Naive
0.00292779	0.558018	0.09	0.056	1	GSK3B	B-cell-Naive
0.00296548	0.478563	0.149	0.107	1	CEMIP2	B-cell-Naive
0.00297169	0.51956	0.074	0.043	1	ITGB2-AS1	B-cell-Naive
0.00297997	0.403893	0.111	0.073	1	MICAL3	B-cell-Naive
0.00298271	0.235186	0.109	0.071	1	TMBIM1	B-cell-Naive
0.00301501	0.692049	0.065	0.037	1	IL1RN	B-cell-Naive
0.00302231	0.260344	0.136	0.092	1	PCIF1	B-cell-Naive
0.0030321	0.244967	0.082	0.049	1	RAD17	B-cell-Naive
0.00308111	-0.108892	0.874	0.898	1	HSP90AB1	B-cell-Naive
0.0031169	0.238058	0.236	0.178	1	LSM14A	B-cell-Naive
0.0031506	0.310684	0.239	0.181	1	NGLY1	B-cell-Naive
0.003156	0.227964	0.904	0.858	1	MT-ND2	B-cell-Naive
0.00316565	-1.41236	0.019	0.041	1	ULK1	B-cell-Naive
0.00317153	-0.513654	0.302	0.327	1	ENO1	B-cell-Naive
0.00317481	-0.405666	0.326	0.357	1	PGK1	B-cell-Naive
0.0032013	1.38874	0.043	0.021	1	COG5	B-cell-Naive
0.00321623	0.26182	0.412	0.329	1	PHF20	B-cell-Naive
0.00322398	0.126692	0.133	0.089	1	MANBA	B-cell-Naive
0.00326445	0.535235	0.052	0.027	1	PITPNA-AS1	B-cell-Naive
0.00330664	0.148845	0.209	0.153	1	ATXN7L3B	B-cell-Naive
0.00332673	0.239109	0.123	0.083	1	RRAGC	B-cell-Naive
0.00333345	0.179406	0.27	0.205	1	SSU72	B-cell-Naive
0.00339488	-1.42585	0.028	0.051	1	DHX8	B-cell-Naive
0.00340375	0.553321	0.083	0.051	1	PUS7L	B-cell-Naive
0.0034065	2.2278	0.014	0.003	1	TMTC3	B-cell-Naive
0.00346664	1.28849	0.028	0.011	1	ZNF577	B-cell-Naive
0.00349168	0.470513	0.058	0.032	1	STRADB	B-cell-Naive
0.00349275	-0.971316	0.006	0.019	1	MXRA7	B-cell-Naive
0.00353221	0.483268	0.133	0.091	1	HDAC9	B-cell-Naive
0.00354197	0.761983	0.03	0.012	1	LINC01089	B-cell-Naive
0.00356096	-2.45997	0.005	0.018	1	TRBC1	B-cell-Naive
0.0035743	-0.704955	0.194	0.234	1	CACYBP	B-cell-Naive
0.00358328	0.164385	0.806	0.748	1	YWHAZ	B-cell-Naive
0.00359221	0.393153	0.11	0.072	1	BBC3	B-cell-Naive
0.00361688	0.479443	0.12	0.081	1	RAB29	B-cell-Naive
0.00365698	0.504799	0.103	0.067	1	TAPT1	B-cell-Naive
0.00366656	0.7073	0.059	0.033	1	PRKAA1	B-cell-Naive
0.0036694	0.419738	0.234	0.18	1	SDCBP	B-cell-Naive
0.00370419	0.251432	0.104	0.067	1	ANKRD13D	B-cell-Naive
0.00370652	0.637735	0.06	0.034	1	POLB	B-cell-Naive
0.00371144	0.630001	0.075	0.045	1	RPP30	B-cell-Naive
0.00371925	-2.47251	0.003	0.014	1	EID2B	B-cell-Naive
0.0037234	0.373891	0.176	0.127	1	PAXX	B-cell-Naive
0.00372833	0.70063	0.037	0.017	1	LCN10	B-cell-Naive
0.00373726	0.709757	0.069	0.041	1	MMD	B-cell-Naive
0.00374374	0.238537	0.223	0.167	1	SMAD7	B-cell-Naive
0.00374888	0.202003	0.213	0.157	1	RIOK3	B-cell-Naive
0.00377276	0.392804	0.123	0.084	1	ZNF394	B-cell-Naive
0.00378172	1.81536	0.023	0.008	1	CDK5R1	B-cell-Naive
0.0037914	-0.10005	0.949	0.962	1	RPL36A	B-cell-Naive
0.00379889	0.827124	0.041	0.019	1	APPL2	B-cell-Naive
0.00382075	0.192082	0.251	0.192	1	NFKB1	B-cell-Naive
0.00384539	0.216374	0.23	0.171	1	TSPYL2	B-cell-Naive
0.00385767	-0.49841	0.255	0.289	1	COX7A2L	B-cell-Naive
0.00391217	0.491481	0.097	0.062	1	CYP20A1	B-cell-Naive
0.00392684	1.30718	0.023	0.008	1	KCNK12	B-cell-Naive
0.00394	0.729009	0.088	0.056	1	AL139020.1	B-cell-Naive
0.00397892	0.398545	0.117	0.078	1	GTPBP1	B-cell-Naive
0.00399616	0.250315	0.194	0.141	1	UPF3A	B-cell-Naive
0.00400646	0.62262	0.034	0.015	1	PASK	B-cell-Naive
0.00400782	0.299113	0.098	0.063	1	VPS4A	B-cell-Naive
0.00402808	0.223829	0.534	0.447	1	HLA-DMB	B-cell-Naive
0.00404243	0.157015	0.307	0.244	1	TENT5C	B-cell-Naive
0.00404997	0.354947	0.343	0.277	1	ARID5B	B-cell-Naive
0.00408097	-1.04748	0.035	0.061	1	UCHL3	B-cell-Naive
0.00409338	-0.125327	0.938	0.946	1	HLA-DPA1	B-cell-Naive
0.00413368	-0.604904	0.149	0.188	1	HIST1H1D	B-cell-Naive
0.00415255	1.45895	0.018	0.005	1	AC009053.2	B-cell-Naive
0.00416413	0.334598	0.14	0.097	1	BFAR	B-cell-Naive
0.00419023	-1.33923	0.021	0.042	1	ZNF609	B-cell-Naive
0.0041992	0.210832	0.169	0.12	1	BCL7C	B-cell-Naive
0.00420053	-0.696196	0.092	0.127	1	RC3H1	B-cell-Naive
0.00423699	0.385148	0.145	0.102	1	KMT2E-AS1	B-cell-Naive
0.00423707	1.04671	0.038	0.018	1	CCL2	B-cell-Naive
0.00425097	-0.415548	0.288	0.327	1	PAX5	B-cell-Naive
0.0043272	0.4358	0.084	0.052	1	IREB2	B-cell-Naive
0.00433914	0.800347	0.108	0.073	1	VCPKMT	B-cell-Naive
0.0043681	0.29494	0.216	0.163	1	SRPK2	B-cell-Naive
0.00437843	1.10658	0.035	0.016	1	MVB12A	B-cell-Naive
0.00438637	-0.29294	0.572	0.572	1	SLC25A5	B-cell-Naive
0.00438777	0.588975	0.093	0.06	1	OTUD5	B-cell-Naive
0.00442028	0.18659	0.247	0.187	1	BACH1	B-cell-Naive
0.00445043	0.297342	0.331	0.265	1	CSRNP1	B-cell-Naive
0.00448507	0.406979	0.095	0.061	1	RBFA	B-cell-Naive
0.00451861	0.839965	0.058	0.033	1	MED15	B-cell-Naive
0.00454882	0.164386	0.164	0.117	1	EIF2AK2	B-cell-Naive
0.00455759	0.261309	0.241	0.184	1	BIN1	B-cell-Naive
0.00457634	0.220641	0.296	0.231	1	FOXN3	B-cell-Naive
0.0045766	0.774086	0.074	0.045	1	KNOP1	B-cell-Naive
0.00459907	-1.76925	0.006	0.02	1	OSTN-AS1	B-cell-Naive
0.00470808	0.359667	0.213	0.162	1	AC025164.1	B-cell-Naive
0.00472593	0.48695	0.078	0.048	1	WDR54	B-cell-Naive
0.00475397	-1.45414	0.006	0.02	1	GPR89B	B-cell-Naive
0.00476424	1.67602	0.017	0.004	1	DUSP18	B-cell-Naive
0.00483348	0.327723	0.099	0.064	1	INO80	B-cell-Naive
0.00483434	-2.27385	0.001	0.01	1	TTC38	B-cell-Naive
0.00485069	1.62082	0.029	0.012	1	TPCN1	B-cell-Naive
0.00497826	0.136188	0.517	0.427	1	NDUFA13	B-cell-Naive
0.00498143	0.335581	0.159	0.114	1	ZBTB24	B-cell-Naive
0.00500999	0.256165	0.252	0.193	1	ADD3	B-cell-Naive
0.0050331	0.216996	0.182	0.134	1	MACF1	B-cell-Naive
0.00514159	0.416819	0.1	0.066	1	LHPP	B-cell-Naive
0.00519187	0.117649	0.263	0.199	1	RERE	B-cell-Naive
0.00519851	0.200007	0.237	0.182	1	AFF4	B-cell-Naive
0.0052086	0.425282	0.126	0.087	1	MYO9B	B-cell-Naive
0.00521912	0.418186	0.139	0.099	1	ZMAT2	B-cell-Naive
0.00525352	0.509909	0.104	0.069	1	OLR1	B-cell-Naive
0.00525421	0.660945	0.052	0.028	1	C11orf1	B-cell-Naive
0.00525572	0.567682	0.09	0.058	1	ICOSLG	B-cell-Naive
0.00526393	0.174478	0.206	0.153	1	ACBD3	B-cell-Naive
0.00529357	0.172109	0.273	0.207	1	ASAH1	B-cell-Naive
0.00533774	1.76989	0.015	0.004	1	IGHGP	B-cell-Naive
0.00534029	-1.05225	0.03	0.054	1	SCN3A	B-cell-Naive
0.00541066	-2.46825	0.005	0.017	1	HOXB2	B-cell-Naive
0.00542199	0.582345	0.059	0.034	1	TMEM218	B-cell-Naive
0.00550297	-0.479515	0.159	0.196	1	ILF2	B-cell-Naive
0.00563666	-2.60935	0.002	0.011	1	SLC37A3	B-cell-Naive
0.00564333	-0.369821	0.338	0.369	1	AMD1	B-cell-Naive
0.00565283	-2.66021	0.002	0.011	1	PYROXD2	B-cell-Naive
0.00565377	-0.817045	0.026	0.048	1	U62317.4	B-cell-Naive
0.00566247	-1.23389	0.005	0.017	1	TOP2A	B-cell-Naive
0.00566864	1.06527	0.03	0.013	1	AL022328.4	B-cell-Naive
0.00568034	0.322703	0.117	0.079	1	TRMT10C	B-cell-Naive
0.00568572	0.916685	0.019	0.006	1	PTPRO	B-cell-Naive
0.00572038	2.29922	0.013	0.003	1	ZNF724	B-cell-Naive
0.00575055	-2.29092	0.004	0.015	1	AL359636.2	B-cell-Naive
0.00576859	0.623223	0.06	0.034	1	BTBD6	B-cell-Naive
0.00579004	-0.947399	0.068	0.098	1	MORF4L2	B-cell-Naive
0.00582189	-1.28263	0.019	0.039	1	ANKRD26	B-cell-Naive
0.00584314	2.13123	0.011	0.002	1	KRTAP5-AS1	B-cell-Naive
0.00593387	-2.07613	0.003	0.013	1	AL449106.1	B-cell-Naive
0.00595166	0.260228	0.282	0.226	1	ORMDL1	B-cell-Naive
0.00596966	0.606809	0.08	0.05	1	IBTK	B-cell-Naive
0.005989	1.44875	0.022	0.008	1	ZNF564	B-cell-Naive
0.00599619	0.607021	0.057	0.033	1	TIMP2	B-cell-Naive
0.00600153	0.109469	0.321	0.247	1	MSN	B-cell-Naive
0.00603231	0.163613	0.824	0.779	1	MT-ND5	B-cell-Naive
0.00605881	0.370316	0.265	0.208	1	YWHAH	B-cell-Naive
0.00606416	0.186325	0.286	0.223	1	LMBRD1	B-cell-Naive
0.00612846	-0.515104	0.196	0.231	1	CTSH	B-cell-Naive
0.00615014	0.447518	0.145	0.103	1	KATNBL1	B-cell-Naive
0.00618828	0.951447	0.022	0.008	1	LINC01353	B-cell-Naive
0.00619156	0.386118	0.113	0.078	1	ESCO1	B-cell-Naive
0.00624864	0.386145	0.091	0.059	1	WDR26	B-cell-Naive
0.00637655	0.801043	0.077	0.049	1	CLN8	B-cell-Naive
0.0064135	-0.429209	0.216	0.253	1	EIF3I	B-cell-Naive
0.00643251	0.181245	0.343	0.274	1	SF3B2	B-cell-Naive
0.00645529	0.548005	0.045	0.024	1	NDST2	B-cell-Naive
0.00646426	0.341286	0.232	0.178	1	PLAUR	B-cell-Naive
0.00648515	1.13166	0.025	0.01	1	TRG-AS1	B-cell-Naive
0.00648619	0.62961	0.045	0.024	1	WDR73	B-cell-Naive
0.00652925	1.05603	0.017	0.005	1	H6PD	B-cell-Naive
0.00653352	-0.381759	0.37	0.395	1	SLC25A3	B-cell-Naive
0.00655076	1.69137	0.017	0.005	1	AC124248.1	B-cell-Naive
0.00655839	-0.208235	0.733	0.729	1	HNRNPA1	B-cell-Naive
0.006561	0.245585	0.203	0.152	1	BCL10	B-cell-Naive
0.00658282	-0.68118	0.229	0.266	1	HSPH1	B-cell-Naive
0.00671163	0.153865	0.48	0.403	1	C12orf57	B-cell-Naive
0.0067703	0.379872	0.263	0.208	1	IRF2BP2	B-cell-Naive
0.00677383	0.404172	0.145	0.104	1	AP001059.3	B-cell-Naive
0.00679524	0.489457	0.115	0.079	1	MRPL40	B-cell-Naive
0.00683788	-1.5642	0.018	0.037	1	CTSW	B-cell-Naive
0.00686254	0.32731	0.103	0.069	1	CAB39	B-cell-Naive
0.00692738	0.25316	0.077	0.049	1	PRKX	B-cell-Naive
0.0069609	0.242422	0.174	0.127	1	CHRAC1	B-cell-Naive
0.00698917	0.260484	0.631	0.564	1	CXCR4	B-cell-Naive
0.0070059	0.367214	0.143	0.102	1	PPP4R3B	B-cell-Naive
0.00708355	-0.464058	0.189	0.226	1	ATP5F1B	B-cell-Naive
0.00711145	1.13045	0.029	0.012	1	WDR44	B-cell-Naive
0.0072257	0.462366	0.046	0.025	1	KDM3A	B-cell-Naive
0.00725098	0.612683	0.054	0.031	1	PRCC	B-cell-Naive
0.00725154	0.362442	0.104	0.07	1	ACBD6	B-cell-Naive
0.00728109	0.857881	0.029	0.012	1	COMTD1	B-cell-Naive
0.00731685	-0.14677	0.759	0.764	1	SRP14	B-cell-Naive
0.00733174	0.42175	0.054	0.031	1	WNT10A	B-cell-Naive
0.0073369	0.45999	0.091	0.06	1	YIF1A	B-cell-Naive
0.00735405	-0.422565	0.358	0.395	1	DNAJB1	B-cell-Naive
0.00737447	0.259659	0.222	0.169	1	FCHSD2	B-cell-Naive
0.00739106	1.41858	0.048	0.026	1	PRG2	B-cell-Naive
0.00744592	0.156677	0.259	0.203	1	UTRN	B-cell-Naive
0.00745599	0.14096	0.55	0.472	1	DDX17	B-cell-Naive
0.00747902	-0.289197	0.36	0.398	1	POMP	B-cell-Naive
0.00748951	0.664626	0.05	0.027	1	GGA3	B-cell-Naive
0.00749364	1.94861	0.016	0.004	1	ALG10B	B-cell-Naive
0.00749481	0.937258	0.026	0.011	1	MIR4458HG	B-cell-Naive
0.00752145	0.884849	0.023	0.009	1	BBS7	B-cell-Naive
0.00756038	0.720149	0.062	0.037	1	SLF1	B-cell-Naive
0.00758442	0.313225	0.331	0.276	1	KDM6B	B-cell-Naive
0.00759785	1.86823	0.016	0.004	1	AC090061.1	B-cell-Naive
0.00763407	-0.865097	0.083	0.115	1	FAM32A	B-cell-Naive
0.00764711	0.228097	0.227	0.174	1	NGRN	B-cell-Naive
0.00765541	-0.306712	0.452	0.474	1	TBCA	B-cell-Naive
0.00765552	0.203976	0.482	0.402	1	VAMP2	B-cell-Naive
0.00765964	-0.710922	0.157	0.195	1	SOX4	B-cell-Naive
0.00766877	0.944531	0.032	0.015	1	ZNF385A	B-cell-Naive
0.00770076	0.299228	0.08	0.051	1	SMAGP	B-cell-Naive
0.00771178	0.394961	0.102	0.069	1	KBTBD2	B-cell-Naive
0.00778905	0.107829	0.181	0.133	1	MAP4	B-cell-Naive
0.00781142	0.240147	0.041	0.021	1	BRAP	B-cell-Naive
0.00781299	1.34228	0.04	0.02	1	PRR5	B-cell-Naive
0.0078228	0.459415	0.023	0.009	1	PALB2	B-cell-Naive
0.00785558	0.419407	0.106	0.072	1	SUN1	B-cell-Naive
0.0078843	0.566797	0.056	0.033	1	WASHC2C	B-cell-Naive
0.007888	0.119981	0.696	0.604	1	ARGLU1	B-cell-Naive
0.00791408	0.119479	0.13	0.092	1	CCDC191	B-cell-Naive
0.00792325	0.183032	0.458	0.372	1	APRT	B-cell-Naive
0.0079265	-0.255216	0.584	0.581	1	MYL12A	B-cell-Naive
0.00793803	-1.89301	0.008	0.022	1	POLR1C	B-cell-Naive
0.00794439	0.247221	0.278	0.215	1	BAX	B-cell-Naive
0.00796002	0.880337	0.036	0.018	1	ASTE1	B-cell-Naive
0.00797874	0.245181	0.111	0.076	1	CCDC32	B-cell-Naive
0.00798603	0.185034	0.432	0.351	1	CHD2	B-cell-Naive
0.00800783	0.345182	0.134	0.095	1	DDHD1	B-cell-Naive
0.00801022	0.597483	0.023	0.009	1	GBP3	B-cell-Naive
0.00805572	0.186657	0.089	0.058	1	TAP2	B-cell-Naive
0.00805773	0.14753	0.135	0.094	1	KDELR2	B-cell-Naive
0.00807403	0.607767	0.047	0.026	1	ESYT2	B-cell-Naive
0.00811594	0.247729	0.223	0.17	1	PCSK7	B-cell-Naive
0.00813471	0.454337	0.122	0.086	1	MAML2	B-cell-Naive
0.0081427	0.303782	0.097	0.064	1	BTAF1	B-cell-Naive
0.00817794	0.148191	0.139	0.098	1	GUCD1	B-cell-Naive
0.00818255	0.778902	0.047	0.026	1	DMWD	B-cell-Naive
0.00824379	0.167526	0.262	0.201	1	NDUFB10	B-cell-Naive
0.00825337	0.319976	0.148	0.108	1	MARCH7	B-cell-Naive
0.00827093	1.3988	0.027	0.011	1	ITGAM	B-cell-Naive
0.00828008	0.40508	0.061	0.036	1	WDR60	B-cell-Naive
0.00828768	0.319017	0.139	0.101	1	RNF141	B-cell-Naive
0.00829608	0.847532	0.04	0.02	1	DNAJC27	B-cell-Naive
0.00829655	0.321726	0.032	0.015	1	LMF1	B-cell-Naive
0.00833075	0.167959	0.484	0.412	1	SELENOK	B-cell-Naive
0.00834775	0.324716	0.118	0.082	1	SHISA5	B-cell-Naive
0.0083629	0.18848	0.117	0.081	1	DOCK11	B-cell-Naive
0.00841443	0.32268	0.258	0.208	1	RGCC	B-cell-Naive
0.00844862	1.10105	0.041	0.021	1	PAX8-AS1	B-cell-Naive
0.00850324	0.371384	0.124	0.088	1	USP7	B-cell-Naive
0.0086459	0.255234	0.162	0.119	1	MALT1	B-cell-Naive
0.00865815	1.77411	0.014	0.004	1	ARL10	B-cell-Naive
0.00866716	1.02084	0.018	0.006	1	AC020656.1	B-cell-Naive
0.00870276	1.41725	0.018	0.006	1	FBXO10	B-cell-Naive
0.00870892	0.240103	0.254	0.198	1	CD82	B-cell-Naive
0.00872074	0.486369	0.138	0.099	1	DYRK1A	B-cell-Naive
0.00873457	1.09674	0.027	0.011	1	SLC8B1	B-cell-Naive
0.00882607	-1.49231	0.005	0.016	1	CATSPER2	B-cell-Naive
0.00893666	0.216993	0.869	0.871	1	IGKC	B-cell-Naive
0.00896227	-1.57227	0.014	0.03	1	AC009522.1	B-cell-Naive
0.00896994	0.297264	0.136	0.096	1	LYRM2	B-cell-Naive
0.00903316	0.280862	0.189	0.142	1	ISCA1	B-cell-Naive
0.00904952	-0.415809	0.278	0.305	1	CCT4	B-cell-Naive
0.00905547	0.900366	0.041	0.021	1	CD27-AS1	B-cell-Naive
0.00906329	1.67921	0.021	0.008	1	IGHMBP2	B-cell-Naive
0.00906386	1.04941	0.027	0.011	1	TMEM67	B-cell-Naive
0.00910674	0.230754	0.261	0.206	1	YY1	B-cell-Naive
0.0091217	0.489647	0.056	0.033	1	HSPA13	B-cell-Naive
0.0091364	0.429722	0.093	0.062	1	TRADD	B-cell-Naive
0.00915793	0.281446	0.188	0.139	1	RICTOR	B-cell-Naive
0.00922969	0.175478	0.279	0.22	1	FCRL1	B-cell-Naive
0.00923438	-2.51402	0.002	0.011	1	STX18-AS1	B-cell-Naive
0.00926521	1.14727	0.024	0.01	1	LACC1	B-cell-Naive
0.00929025	0.368396	0.151	0.111	1	ABHD17A	B-cell-Naive
0.00938329	0.201316	0.168	0.124	1	MARCH6	B-cell-Naive
0.00938545	2.36461	0.012	0.003	1	TMEM91	B-cell-Naive
0.00938913	0.364163	0.142	0.105	1	CLECL1	B-cell-Naive
0.00940114	0.431572	0.076	0.049	1	TAF3	B-cell-Naive
0.0094102	2.30524	0.012	0.003	1	RHOBTB3	B-cell-Naive
0.00941601	0.311176	0.169	0.126	1	GNB5	B-cell-Naive
0.00949729	2.23812	0.012	0.003	1	RGS3	B-cell-Naive
0.00955795	0.163465	0.217	0.166	1	AIDA	B-cell-Naive
0.00956961	0.428227	0.077	0.049	1	CCDC137	B-cell-Naive
0.00957251	1.83077	0.012	0.003	1	ITGA6-AS1	B-cell-Naive
0.00960277	0.542783	0.092	0.062	1	KYNU	B-cell-Naive
0.00963559	1.56023	0.012	0.003	1	ZNF665	B-cell-Naive
0.0096733	0.329233	0.076	0.049	1	PURB	B-cell-Naive
0.00967455	0.71724	0.063	0.038	1	SEMA4B	B-cell-Naive
0.00967824	0.305257	0.166	0.124	1	PCDH9	B-cell-Naive
0.00969154	-0.808669	0.025	0.045	1	CETN3	B-cell-Naive
0.00969895	0.23121	0.357	0.289	1	CDC37	B-cell-Naive
0.00972912	0.333285	0.21	0.161	1	NDUFC2	B-cell-Naive
0.00973779	0.250243	0.188	0.143	1	AKIRIN2	B-cell-Naive
0.00977096	2.76096	0.01	0.002	1	GPR15	B-cell-Naive
0.00984198	0.650113	0.03	0.014	1	PAN2	B-cell-Naive
0.00985	0.220366	0.253	0.199	1	NSMCE3	B-cell-Naive
0.00985652	2.8784	0.01	0.002	1	ZNF546	B-cell-Naive
0.00987085	2.24366	0.01	0.002	1	EVI5L	B-cell-Naive
0.00987085	2.63201	0.01	0.002	1	AL353152.2	B-cell-Naive
0.00988519	1.94196	0.01	0.002	1	AL161421.1	B-cell-Naive
0.00991296	0.203859	0.214	0.162	1	RILPL2	B-cell-Naive
0.00994275	2.13466	0.01	0.002	1	XRCC3	B-cell-Naive
0.00995467	0.339982	0.077	0.049	1	AC027644.3	B-cell-Naive
0.00997164	1.58626	0.01	0.002	1	RPGRIP1L	B-cell-Naive
0.00997241	0.930534	0.034	0.017	1	WDR59	B-cell-Naive
0.0100151	1.76499	0.01	0.002	1	RNF185	B-cell-Naive
0.0100235	0.431237	0.128	0.092	1	COA1	B-cell-Naive
0.0100329	0.338339	0.058	0.034	1	C12orf65	B-cell-Naive
0.0100335	1.08846	0.028	0.012	1	KLF8	B-cell-Naive
0.010043	0.795361	0.034	0.017	1	ZNF587	B-cell-Naive
0.0100632	0.466492	0.03	0.014	1	COG6	B-cell-Naive
0.0100822	0.409018	0.092	0.062	1	RASA2	B-cell-Naive
0.0101062	0.380833	0.08	0.052	1	PARN	B-cell-Naive
0.0101541	0.530132	0.099	0.069	1	TASOR2	B-cell-Naive
0.0102286	0.323665	0.11	0.076	1	EIF4E2	B-cell-Naive
0.0102984	0.897435	0.046	0.026	1	C4orf33	B-cell-Naive
0.0103138	0.564836	0.078	0.05	1	ZBP1	B-cell-Naive
0.0103161	0.6465	0.061	0.037	1	OXLD1	B-cell-Naive
0.0103923	1.4414	0.017	0.005	1	IGHV3-30	B-cell-Naive
0.0104064	0.669431	0.063	0.039	1	TSTA3	B-cell-Naive
0.0104517	0.249894	0.187	0.143	1	PCGF5	B-cell-Naive
0.0105171	0.15472	0.2	0.149	1	TMED4	B-cell-Naive
0.0105215	0.49429	0.07	0.044	1	RCOR1	B-cell-Naive
0.0105276	0.456958	0.06	0.036	1	ZNF622	B-cell-Naive
0.0105695	0.361786	0.138	0.1	1	POLR2I	B-cell-Naive
0.0105712	0.282077	0.098	0.066	1	MED6	B-cell-Naive
0.0105817	0.185674	0.498	0.427	1	CYTIP	B-cell-Naive
0.0106223	-0.683361	0.006	0.019	1	UTF1	B-cell-Naive
0.0106482	0.290201	0.232	0.181	1	ACAP2	B-cell-Naive
0.010654	0.57642	0.082	0.054	1	NEDD9	B-cell-Naive
0.0106552	-0.971642	0.009	0.023	1	HIST2H2AB	B-cell-Naive
0.010836	0.459161	0.054	0.032	1	GAPVD1	B-cell-Naive
0.0109739	1.27943	0.019	0.007	1	UQCC1	B-cell-Naive
0.0110032	0.145145	0.209	0.158	1	SNX29	B-cell-Naive
0.0110272	0.148506	0.261	0.202	1	CD22	B-cell-Naive
0.0110325	-0.610577	0.096	0.127	1	COPS5	B-cell-Naive
0.0110691	0.199599	0.187	0.141	1	GRK6	B-cell-Naive
0.0110742	0.299509	0.042	0.023	1	AC005670.3	B-cell-Naive
0.0111706	0.164661	0.399	0.327	1	SOD1	B-cell-Naive
0.011204	0.320628	0.109	0.075	1	STAG1	B-cell-Naive
0.0112225	-0.143334	0.594	0.607	1	NME2	B-cell-Naive
0.0112599	0.26823	0.124	0.09	1	EGR1	B-cell-Naive
0.0112714	0.784406	0.031	0.015	1	LUCAT1	B-cell-Naive
0.0112738	0.869773	0.019	0.007	1	AC006449.6	B-cell-Naive
0.0114256	0.140925	0.575	0.49	1	PRRC2C	B-cell-Naive
0.011445	0.498831	0.047	0.026	1	ANAPC1	B-cell-Naive
0.011452	0.316326	0.076	0.049	1	COCH	B-cell-Naive
0.011501	0.14984	0.115	0.08	1	CRBN	B-cell-Naive
0.0115037	0.247759	0.121	0.086	1	LRPPRC	B-cell-Naive
0.0116248	-0.939923	0.022	0.041	1	XCL1	B-cell-Naive
0.0117156	0.151405	0.46	0.389	1	BCLAF1	B-cell-Naive
0.0118096	0.553225	0.108	0.076	1	ATR	B-cell-Naive
0.0118217	0.662632	0.052	0.03	1	HSDL2	B-cell-Naive
0.0118458	0.419019	0.042	0.023	1	TCTA	B-cell-Naive
0.0118505	-0.758552	0.066	0.094	1	HNRNPA1P48	B-cell-Naive
0.0118786	1.14823	0.029	0.013	1	FBXL12	B-cell-Naive
0.0118984	-1.28514	0.04	0.062	1	GRPEL1	B-cell-Naive
0.0119622	0.168911	0.281	0.221	1	FIS1	B-cell-Naive
0.012013	0.371679	0.135	0.099	1	DDX39A	B-cell-Naive
0.0120629	0.393335	0.125	0.091	1	BACH2	B-cell-Naive
0.0120749	0.6204	0.052	0.031	1	SLC11A1	B-cell-Naive
0.0120781	-1.34464	0.008	0.021	1	LINC00996	B-cell-Naive
0.0121574	1.45504	0.015	0.004	1	LINC01918	B-cell-Naive
0.0121633	0.618452	0.062	0.038	1	OSBPL10-AS1	B-cell-Naive
0.0121803	-1.89674	0.01	0.024	1	GTF3C2	B-cell-Naive
0.0122694	0.256937	0.297	0.237	1	CD164	B-cell-Naive
0.0123065	0.486523	0.052	0.031	1	SNX15	B-cell-Naive
0.0123102	0.810723	0.048	0.027	1	CEP44	B-cell-Naive
0.0123225	-0.183033	0.601	0.62	1	SNHG8	B-cell-Naive
0.012388	0.345985	0.055	0.033	1	BRD8	B-cell-Naive
0.0124555	0.478918	0.085	0.056	1	SLC16A7	B-cell-Naive
0.0124703	0.366744	0.104	0.072	1	TTC39C	B-cell-Naive
0.0124714	0.611148	0.04	0.021	1	UBE2O	B-cell-Naive
0.0125015	1.06024	0.015	0.004	1	RFX2	B-cell-Naive
0.0125155	0.79349	0.015	0.004	1	IGKV3-20	B-cell-Naive
0.0125455	0.427804	0.087	0.058	1	ITGB3BP	B-cell-Naive
0.0125988	0.210055	0.111	0.078	1	LONP2	B-cell-Naive
0.0126084	0.428318	0.087	0.058	1	EXOC6	B-cell-Naive
0.01267	0.821977	0.032	0.016	1	AC144652.1	B-cell-Naive
0.0129158	0.256228	0.269	0.216	1	PLEK	B-cell-Naive
0.0130199	0.187952	0.273	0.217	1	DDX39B	B-cell-Naive
0.0130404	0.224064	0.072	0.046	1	HDAC5	B-cell-Naive
0.0130661	0.17493	0.425	0.357	1	TMEM258	B-cell-Naive
0.0132045	0.396382	0.099	0.069	1	ARFGAP2	B-cell-Naive
0.0132347	0.115896	0.877	0.846	1	H3F3A	B-cell-Naive
0.0133795	0.424822	0.053	0.032	1	POC1B	B-cell-Naive
0.0134179	-0.541256	0.147	0.178	1	HIST1H1E	B-cell-Naive
0.0134718	0.341401	0.183	0.141	1	UBE2H	B-cell-Naive
0.0134857	0.130517	0.036	0.019	1	ARFIP2	B-cell-Naive
0.0135092	-0.291933	0.42	0.447	1	PSMB9	B-cell-Naive
0.0135287	1.3192	0.02	0.008	1	IFI27L1	B-cell-Naive
0.0135293	0.337583	0.073	0.047	1	SERTAD3	B-cell-Naive
0.013557	0.32669	0.111	0.079	1	TDG	B-cell-Naive
0.01356	0.505966	0.061	0.038	1	MRPL19	B-cell-Naive
0.0135625	-1.62278	0.096	0.126	1	IGHG1	B-cell-Naive
0.013594	-0.951793	0.057	0.082	1	GOSR1	B-cell-Naive
0.0136629	-0.823534	0.035	0.056	1	SLC25A25	B-cell-Naive
0.0137487	0.176462	0.176	0.132	1	COPA	B-cell-Naive
0.013838	0.135446	0.181	0.137	1	TMED2	B-cell-Naive
0.0138427	2.13323	0.013	0.004	1	ARMC2	B-cell-Naive
0.0138778	1.34022	0.02	0.008	1	ZNF790	B-cell-Naive
0.0138928	0.384139	0.089	0.061	1	FBXO33	B-cell-Naive
0.0139249	0.3322	0.041	0.022	1	PRAF2	B-cell-Naive
0.0139916	1.07272	0.013	0.004	1	AC092053.2	B-cell-Naive
0.0139916	1.67281	0.013	0.004	1	AL163051.1	B-cell-Naive
0.0140045	0.231393	0.183	0.139	1	MAF1	B-cell-Naive
0.0140338	0.419895	0.132	0.096	1	LST1	B-cell-Naive
0.0140441	-0.272913	0.297	0.335	1	NDUFB1	B-cell-Naive
0.0140503	0.834878	0.023	0.01	1	SBF2-AS1	B-cell-Naive
0.0140681	0.970058	0.02	0.008	1	ZNF260	B-cell-Naive
0.0140749	0.960138	0.013	0.004	1	TMEM25	B-cell-Naive
0.0140798	0.69859	0.05	0.029	1	TPK1	B-cell-Naive
0.0141041	0.431296	0.076	0.049	1	CUTC	B-cell-Naive
0.0141754	2.04657	0.013	0.004	1	DCUN1D2	B-cell-Naive
0.0141978	-0.125987	0.913	0.937	1	RPLP0	B-cell-Naive
0.0142091	1.4337	0.013	0.004	1	IFITM1	B-cell-Naive
0.0142091	1.5093	0.013	0.004	1	NOP9	B-cell-Naive
0.0142416	0.705892	0.037	0.019	1	ATP23	B-cell-Naive
0.0142935	1.62879	0.013	0.004	1	AC097717.1	B-cell-Naive
0.0142939	0.124131	0.638	0.566	1	DDX24	B-cell-Naive
0.0143111	0.316312	0.067	0.042	1	GALNT2	B-cell-Naive
0.0143694	0.142675	0.528	0.456	1	AFF3	B-cell-Naive
0.0143799	0.407517	0.046	0.026	1	AC008969.1	B-cell-Naive
0.0144264	0.486861	0.037	0.019	1	LINC00324	B-cell-Naive
0.01445	0.247121	0.121	0.086	1	DENND3	B-cell-Naive
0.0144802	0.429627	0.076	0.05	1	ZDHHC24	B-cell-Naive
0.0145711	0.404345	0.093	0.064	1	ABCG1	B-cell-Naive
0.0145942	1.03632	0.027	0.012	1	NQO2	B-cell-Naive
0.0146108	0.681028	0.046	0.026	1	AC012368.1	B-cell-Naive
0.014639	0.186245	0.19	0.144	1	PYCARD	B-cell-Naive
0.0146528	0.326727	0.139	0.102	1	BTN3A2	B-cell-Naive
0.0147178	0.45063	0.045	0.026	1	RMND5B	B-cell-Naive
0.0147378	0.140827	0.148	0.108	1	SHFL	B-cell-Naive
0.0147401	0.23563	0.253	0.203	1	JOSD1	B-cell-Naive
0.0148444	0.35541	0.076	0.049	1	ORAI3	B-cell-Naive
0.0148665	0.304437	0.142	0.105	1	C9orf72	B-cell-Naive
0.0148932	0.759806	0.052	0.031	1	TNK2	B-cell-Naive
0.0148967	0.323449	0.137	0.101	1	MYO1G	B-cell-Naive
0.0149378	0.343238	0.217	0.171	1	AREG	B-cell-Naive
0.015008	0.747585	0.045	0.026	1	POLG2	B-cell-Naive
0.0150193	0.23519	0.033	0.017	1	WASL	B-cell-Naive
0.0150476	-0.437807	0.288	0.312	1	APEX1	B-cell-Naive
0.015074	0.593313	0.046	0.026	1	CERNA1	B-cell-Naive
0.0150928	-2.64597	0.002	0.01	1	ZNF684	B-cell-Naive
0.0151137	-2.76562	0.002	0.01	1	FAM20A	B-cell-Naive
0.0151294	-1.46554	0.011	0.025	1	GOT2	B-cell-Naive
0.0151555	-2.7993	0.002	0.01	1	Z97192.1	B-cell-Naive
0.0151587	0.142661	0.15	0.11	1	GSAP	B-cell-Naive
0.0152484	0.169913	0.19	0.143	1	TMEM160	B-cell-Naive
0.0152549	-2.15634	0.003	0.011	1	DDR1	B-cell-Naive
0.0152686	0.195522	0.124	0.091	1	CDK12	B-cell-Naive
0.0153029	-2.07183	0.002	0.01	1	WDR25	B-cell-Naive
0.0153504	0.421614	0.051	0.03	1	ELP4	B-cell-Naive
0.0153712	-1.27257	0.011	0.025	1	FAM135A	B-cell-Naive
0.0154089	-1.82003	0.002	0.01	1	LRRC61	B-cell-Naive
0.0154117	0.186449	0.073	0.047	1	HMGXB3	B-cell-Naive
0.0154179	0.147088	0.256	0.204	1	YME1L1	B-cell-Naive
0.0154765	0.427471	0.09	0.062	1	SOS1	B-cell-Naive
0.0155167	0.448058	0.041	0.023	1	PRKAG1	B-cell-Naive
0.0155528	0.429873	0.226	0.184	1	AC004687.1	B-cell-Naive
0.0155855	0.195468	0.149	0.109	1	RAB4A	B-cell-Naive
0.0155861	0.455345	0.067	0.043	1	UBAC1	B-cell-Naive
0.0156781	-0.319285	0.506	0.509	1	CD55	B-cell-Naive
0.0156803	0.147294	0.238	0.185	1	PNPLA8	B-cell-Naive
0.0156845	0.41888	0.157	0.118	1	THUMPD1	B-cell-Naive
0.0157897	2.44279	0.011	0.003	1	XXYLT1	B-cell-Naive
0.0158302	2.43196	0.011	0.003	1	ZNF438	B-cell-Naive
0.0158361	-0.497032	0.151	0.181	1	CCT6A	B-cell-Naive
0.0158385	0.649513	0.03	0.015	1	TMEM101	B-cell-Naive
0.0158505	1.40051	0.011	0.003	1	SLC9B1	B-cell-Naive
0.0158529	0.311251	0.099	0.069	1	BLOC1S4	B-cell-Naive
0.0158708	2.18621	0.011	0.003	1	CGA	B-cell-Naive
0.0158793	0.50351	0.056	0.034	1	CDC16	B-cell-Naive
0.0159099	0.434604	0.076	0.049	1	HEATR5B	B-cell-Naive
0.0159678	0.525792	0.056	0.034	1	DUSP11	B-cell-Naive
0.0159743	0.560702	0.062	0.039	1	PACSIN2	B-cell-Naive
0.0159818	0.281902	0.244	0.194	1	RAB21	B-cell-Naive
0.0159932	1.64512	0.011	0.003	1	AL606834.2	B-cell-Naive
0.0159982	1.42692	0.024	0.011	1	DVL1	B-cell-Naive
0.0160752	0.594267	0.089	0.062	1	AC092338.3	B-cell-Naive
0.0161413	0.278587	0.061	0.038	1	UXS1	B-cell-Naive
0.0161801	0.869551	0.024	0.011	1	AC093010.2	B-cell-Naive
0.0162401	-0.665441	0.041	0.063	1	IL13RA1	B-cell-Naive
0.01636	-0.526576	0.044	0.068	1	RPF2	B-cell-Naive
0.0163691	0.469728	0.074	0.049	1	DCP1A	B-cell-Naive
0.0164006	0.579441	0.056	0.034	1	ZBED5-AS1	B-cell-Naive
0.0164123	0.845345	0.049	0.029	1	SLC30A9	B-cell-Naive
0.0164218	0.375147	0.046	0.026	1	ZNF487	B-cell-Naive
0.0164661	0.584589	0.057	0.035	1	AC245407.2	B-cell-Naive
0.0165185	0.298052	0.124	0.091	1	MHENCR	B-cell-Naive
0.0165247	0.205093	0.146	0.108	1	SUN2	B-cell-Naive
0.0165309	-0.194258	0.59	0.605	1	ZFP36L2	B-cell-Naive
0.0165315	0.153434	0.197	0.15	1	KLF13	B-cell-Naive
0.0165366	0.283825	0.26	0.207	1	SLC38A1	B-cell-Naive
0.0165507	0.148692	0.15	0.111	1	THUMPD3-AS1	B-cell-Naive
0.0165521	1.06835	0.04	0.022	1	ZMAT5	B-cell-Naive
0.0165611	0.225417	0.107	0.075	1	BABAM1	B-cell-Naive
0.0166091	0.111045	0.391	0.324	1	BCL2A1	B-cell-Naive
0.0166279	0.20998	0.145	0.107	1	YTHDF2	B-cell-Naive
0.0166454	0.340641	0.115	0.084	1	GABARAPL1	B-cell-Naive
0.0166457	1.24825	0.018	0.007	1	PUS3	B-cell-Naive
0.0166839	0.17777	0.207	0.161	1	RSBN1L	B-cell-Naive
0.0167368	0.70295	0.058	0.036	1	ORC4	B-cell-Naive
0.016772	0.498949	0.084	0.057	1	ZC3H18	B-cell-Naive
0.0167785	-0.90569	0.017	0.034	1	MRPS14	B-cell-Naive
0.0168093	-0.72415	0.088	0.117	1	GPR65	B-cell-Naive
0.0168779	-0.403587	0.074	0.102	1	CDK11B	B-cell-Naive
0.0169414	0.452288	0.047	0.027	1	MAPK13	B-cell-Naive
0.0169655	0.97273	0.031	0.016	1	TCTE3	B-cell-Naive
0.0169878	0.405279	0.127	0.093	1	AC008105.3	B-cell-Naive
0.0170026	0.196108	0.357	0.295	1	SBDS	B-cell-Naive
0.0170688	-0.161399	0.391	0.423	1	HSPA5	B-cell-Naive
0.0171118	0.560711	0.076	0.05	1	N4BP1	B-cell-Naive
0.0171152	0.381556	0.047	0.027	1	SLC9A8	B-cell-Naive
0.0171322	0.190638	0.393	0.329	1	HP1BP3	B-cell-Naive
0.0171342	0.940128	0.018	0.007	1	MYLK-AS1	B-cell-Naive
0.0171607	0.388094	0.085	0.057	1	LINC00623	B-cell-Naive
0.0171859	0.143242	0.456	0.38	1	CD44	B-cell-Naive
0.0172469	0.841677	0.036	0.019	1	FAM98A	B-cell-Naive
0.0172924	0.172949	0.162	0.123	1	RHEB	B-cell-Naive
0.0173999	0.648639	0.052	0.032	1	ZNF737	B-cell-Naive
0.0174132	0.593784	0.021	0.009	1	CYB561D2.1	B-cell-Naive
0.0174524	0.246331	0.093	0.064	1	HSD17B4	B-cell-Naive
0.0174605	0.200412	0.224	0.177	1	CHMP4A	B-cell-Naive
0.0175182	0.208747	0.096	0.066	1	PLEKHM2	B-cell-Naive
0.0175902	0.595925	0.081	0.055	1	CAPN7	B-cell-Naive
0.0176061	-1.51947	0.01	0.023	1	TSEN54	B-cell-Naive
0.0176456	-0.213231	0.554	0.554	1	COX6C	B-cell-Naive
0.0176488	0.327865	0.131	0.096	1	PER1	B-cell-Naive
0.0177404	-0.361889	0.306	0.328	1	UPF2	B-cell-Naive
0.0178582	-0.395287	0.166	0.197	1	TMCO1	B-cell-Naive
0.0178842	0.871807	0.025	0.011	1	AC079921.1	B-cell-Naive
0.0179201	0.537115	0.052	0.032	1	LTBP3	B-cell-Naive
0.0179321	0.246499	0.133	0.098	1	SEC31A	B-cell-Naive
0.0179796	-0.318368	0.131	0.162	1	MIR29B2CHG	B-cell-Naive
0.018033	-1.78328	0.006	0.016	1	IFNG	B-cell-Naive
0.0180782	-0.24819	0.388	0.417	1	ZFP36L1	B-cell-Naive
0.0181147	0.59454	0.036	0.019	1	DNASE1L3	B-cell-Naive
0.0181232	-0.627085	0.083	0.112	1	HRK	B-cell-Naive
0.0181682	0.154676	0.065	0.041	1	RIC8A	B-cell-Naive
0.0181858	-0.67273	0.101	0.13	1	ATP1B3	B-cell-Naive
0.0181917	0.249738	0.097	0.067	1	MDFIC	B-cell-Naive
0.0182055	0.238755	0.209	0.162	1	EFHD2	B-cell-Naive
0.0182204	0.213172	0.41	0.353	1	PDE4B	B-cell-Naive
0.018305	-1.1188	0.006	0.016	1	PDK4	B-cell-Naive
0.0183534	-1.10927	0.01	0.023	1	AC073332.1	B-cell-Naive
0.0183561	0.307685	0.068	0.044	1	CLCN3	B-cell-Naive
0.0183648	0.419214	0.064	0.041	1	AC096733.2	B-cell-Naive
0.0184018	0.126753	0.812	0.78	1	TOMM7	B-cell-Naive
0.0184164	0.479593	0.102	0.073	1	NUCB1	B-cell-Naive
0.0184615	-1.00654	0.018	0.034	1	TATDN2	B-cell-Naive
0.0184708	0.528356	0.048	0.028	1	KDM5C	B-cell-Naive
0.0184709	-0.44751	0.191	0.222	1	BRD7	B-cell-Naive
0.0185114	0.21989	0.252	0.201	1	TMEM154	B-cell-Naive
0.0185291	0.232837	0.126	0.092	1	RNF115	B-cell-Naive
0.018534	0.530954	0.04	0.022	1	LRRC47	B-cell-Naive
0.0185521	0.243397	0.177	0.135	1	CENPC	B-cell-Naive
0.0185839	-0.261914	0.189	0.225	1	EIF3J	B-cell-Naive
0.018658	0.143012	0.26	0.207	1	ERICH1	B-cell-Naive
0.0186633	0.93849	0.025	0.011	1	ULK4	B-cell-Naive
0.0187065	0.154285	0.654	0.593	1	BANK1	B-cell-Naive
0.0187174	0.415518	0.106	0.076	1	TIPRL	B-cell-Naive
0.0188636	0.820553	0.041	0.023	1	COX15	B-cell-Naive
0.0188699	0.100628	0.283	0.227	1	ITGA4	B-cell-Naive
0.0190148	0.607969	0.05	0.03	1	AC012236.1	B-cell-Naive
0.019021	0.317251	0.048	0.028	1	GALNT3	B-cell-Naive
0.0191351	0.614025	0.05	0.03	1	NFIC	B-cell-Naive
0.0191576	0.140012	0.26	0.207	1	KDM4B	B-cell-Naive
0.0192104	0.381512	0.09	0.063	1	EFCAB14	B-cell-Naive
0.0193048	0.106851	0.189	0.145	1	MED13L	B-cell-Naive
0.0193322	1.08241	0.037	0.02	1	LY86-AS1	B-cell-Naive
0.0193382	0.385528	0.099	0.069	1	SDE2	B-cell-Naive
0.0195299	1.74237	0.014	0.004	1	CPEB3	B-cell-Naive
0.0195299	1.57503	0.014	0.004	1	TMEM220	B-cell-Naive
0.019557	0.245785	0.275	0.224	1	RBBP6	B-cell-Naive
0.0195611	0.308411	0.093	0.064	1	HERC1	B-cell-Naive
0.0195722	1.41395	0.026	0.012	1	AL049840.2	B-cell-Naive
0.0195826	0.153292	0.193	0.147	1	MGST3	B-cell-Naive
0.019626	-0.890806	0.027	0.045	1	SLC35D2	B-cell-Naive
0.0196426	-0.381052	0.243	0.273	1	PSMA2	B-cell-Naive
0.0196821	0.661457	0.056	0.035	1	NCOA2	B-cell-Naive
0.0197157	0.302216	0.068	0.044	1	DHX38	B-cell-Naive
0.0198351	0.171804	0.238	0.186	1	CIAO2A	B-cell-Naive
0.0198975	0.307002	0.11	0.079	1	MPRIP	B-cell-Naive
0.0199618	0.115852	0.089	0.061	1	HEIH	B-cell-Naive
0.0200221	-2.23851	0.005	0.014	1	PIAS3	B-cell-Naive
0.0200902	0.255652	0.05	0.03	1	POM121	B-cell-Naive
0.0200947	0.298279	0.113	0.082	1	SAP30BP	B-cell-Naive
0.0201247	-1.66952	0.007	0.019	1	KBTBD4	B-cell-Naive
0.0201366	0.887892	0.022	0.01	1	ERLIN2	B-cell-Naive
0.0202303	0.354257	0.099	0.07	1	NR1D2	B-cell-Naive
0.0203319	-1.10106	0.015	0.029	1	ABRAXAS2	B-cell-Naive
0.0203594	0.145572	0.299	0.242	1	FCRLA	B-cell-Naive
0.0203707	0.756173	0.041	0.024	1	ICA1L	B-cell-Naive
0.0204878	-0.994359	0.031	0.05	1	QTRT2	B-cell-Naive
0.0205456	1.6494	0.017	0.006	1	MPP7	B-cell-Naive
0.0205602	-0.484329	0.046	0.069	1	TNFRSF18	B-cell-Naive
0.0206522	-0.1912	0.578	0.572	1	SUB1	B-cell-Naive
0.0206845	1.23089	0.017	0.006	1	CNTLN	B-cell-Naive
0.0206845	1.14073	0.017	0.006	1	GTSF1	B-cell-Naive
0.0207525	-0.350928	0.251	0.281	1	FKBP1A	B-cell-Naive
0.020813	0.827789	0.033	0.018	1	R3HCC1	B-cell-Naive
0.0208164	-0.530648	0.134	0.163	1	AP2B1	B-cell-Naive
0.0208249	0.661671	0.026	0.012	1	TMEM245	B-cell-Naive
0.0208522	0.417119	0.045	0.026	1	PHYH	B-cell-Naive
0.0208554	0.386953	0.108	0.077	1	RELT	B-cell-Naive
0.0209044	0.660163	0.017	0.006	1	TAF4	B-cell-Naive
0.0209446	1.21373	0.017	0.006	1	RIMBP2	B-cell-Naive
0.0210274	0.703289	0.026	0.012	1	RAD51AP1	B-cell-Naive
0.021043	0.86665	0.026	0.012	1	AL591895.1	B-cell-Naive
0.0210656	1.13808	0.017	0.006	1	ZNF552	B-cell-Naive
0.0211182	0.228086	0.262	0.209	1	BST2	B-cell-Naive
0.0211757	0.185255	0.208	0.162	1	SH3KBP1	B-cell-Naive
0.021191	-0.314534	0.393	0.411	1	SMIM14	B-cell-Naive
0.0211993	-0.700907	0.025	0.042	1	ESRRA	B-cell-Naive
0.0212905	0.513474	0.099	0.071	1	EHD1	B-cell-Naive
0.021301	0.39361	0.125	0.092	1	PRPF8	B-cell-Naive
0.0213404	0.375247	0.112	0.081	1	U2AF1L4	B-cell-Naive
0.0213644	0.684228	0.058	0.037	1	STYX	B-cell-Naive
0.021457	0.237299	0.09	0.063	1	DMAC2L	B-cell-Naive
0.0214939	0.216492	0.205	0.162	1	USP12	B-cell-Naive
0.0215221	0.280614	0.104	0.074	1	OXR1	B-cell-Naive
0.0215459	0.51219	0.077	0.053	1	SHARPIN	B-cell-Naive
0.0216037	0.404641	0.098	0.07	1	TWF1	B-cell-Naive
0.0216712	0.104244	0.998	1	1	MT-CO1	B-cell-Naive
0.0217322	0.755251	0.033	0.018	1	MSR1	B-cell-Naive
0.0219252	0.162932	0.269	0.217	1	RHOG	B-cell-Naive
0.0219569	0.539903	0.033	0.018	1	GLMN	B-cell-Naive
0.0221371	0.231399	0.329	0.271	1	SKIL	B-cell-Naive
0.0221464	0.624068	0.038	0.021	1	MRPL46	B-cell-Naive
0.0221623	0.35439	0.095	0.067	1	RUBCN	B-cell-Naive
0.0221636	0.290422	0.055	0.034	1	FAM98C	B-cell-Naive
0.022243	0.690024	0.052	0.032	1	PANK3	B-cell-Naive
0.0222741	0.193527	0.176	0.135	1	SSBP4	B-cell-Naive
0.0223242	0.752149	0.052	0.033	1	LGALS8	B-cell-Naive
0.0224446	0.509533	0.068	0.045	1	VSIR	B-cell-Naive
0.0224483	0.139299	0.266	0.212	1	BCAS4	B-cell-Naive
0.022607	-1.63296	0.004	0.012	1	SLC1A3	B-cell-Naive
0.0226298	0.869	0.034	0.019	1	NTHL1	B-cell-Naive
0.0226616	1.81534	0.012	0.004	1	ZNF540	B-cell-Naive
0.0226797	0.154685	0.712	0.627	1	DDX3X	B-cell-Naive
0.022708	-1.00402	0.029	0.048	1	TMEM70	B-cell-Naive
0.0227098	0.418737	0.061	0.039	1	ATG14	B-cell-Naive
0.0227311	0.278936	0.118	0.086	1	TEX264	B-cell-Naive
0.0227661	1.70595	0.012	0.004	1	FKBP14	B-cell-Naive
0.0228102	-1.13301	0.004	0.012	1	AASS	B-cell-Naive
0.0228105	0.190274	0.256	0.205	1	BRD4	B-cell-Naive
0.0228859	1.30259	0.023	0.011	1	AC078846.1	B-cell-Naive
0.0228974	1.40863	0.012	0.004	1	ZNF765	B-cell-Naive
0.0229211	0.41482	0.08	0.055	1	AL662844.4	B-cell-Naive
0.0229273	0.217502	0.267	0.214	1	PCNP	B-cell-Naive
0.0229559	0.101697	0.178	0.138	1	UHMK1	B-cell-Naive
0.0229771	1.08662	0.04	0.023	1	KIAA0319L	B-cell-Naive
0.0230476	0.963121	0.023	0.011	1	AL133477.2	B-cell-Naive
0.0230548	0.741079	0.042	0.025	1	EMSY	B-cell-Naive
0.0230758	0.113427	0.084	0.057	1	NUP153	B-cell-Naive
0.0231088	1.34852	0.012	0.004	1	TMEM147-AS1	B-cell-Naive
0.0231259	0.220583	0.199	0.157	1	TMX4	B-cell-Naive
0.0231737	1.16189	0.027	0.013	1	FAM111B	B-cell-Naive
0.0232614	0.129754	0.279	0.225	1	LSM8	B-cell-Naive
0.0232842	0.191386	0.212	0.167	1	POLR2J	B-cell-Naive
0.0233406	1.19838	0.027	0.013	1	OASL	B-cell-Naive
0.0233466	0.365659	0.095	0.067	1	SHISAL2A	B-cell-Naive
0.0233489	1.21022	0.027	0.013	1	CEP89	B-cell-Naive
0.0233699	0.491433	0.052	0.033	1	PDK1	B-cell-Naive
0.0233826	0.128644	0.073	0.049	1	NUP42	B-cell-Naive
0.0233902	0.190845	0.264	0.21	1	TTC3	B-cell-Naive
0.0233988	1.5544	0.02	0.009	1	HNMT	B-cell-Naive
0.0234253	-0.497762	0.087	0.113	1	IDH2	B-cell-Naive
0.0234385	-0.470111	0.273	0.291	1	POLR1D	B-cell-Naive
0.0234687	0.624485	0.034	0.019	1	PITPNC1	B-cell-Naive
0.0234713	0.843719	0.03	0.016	1	WDR37	B-cell-Naive
0.0235049	0.216211	0.093	0.065	1	AGO2	B-cell-Naive
0.0235223	0.564214	0.086	0.06	1	ANKRD36C	B-cell-Naive
0.0235634	0.214983	0.105	0.075	1	TSNAX	B-cell-Naive
0.0235726	0.366321	0.069	0.046	1	MAPK8	B-cell-Naive
0.023586	0.298314	0.089	0.063	1	CCDC66	B-cell-Naive
0.0236106	0.475408	0.065	0.043	1	ETV3	B-cell-Naive
0.0236397	0.533734	0.042	0.025	1	ENTPD1-AS1	B-cell-Naive
0.0237044	0.711084	0.023	0.011	1	METRN	B-cell-Naive
0.023776	0.984965	0.035	0.019	1	MAP3K20	B-cell-Naive
0.0238107	0.763527	0.039	0.022	1	PLAGL1	B-cell-Naive
0.0238651	0.233004	0.105	0.075	1	RSBN1	B-cell-Naive
0.0239644	-0.80605	0.056	0.079	1	TLE3	B-cell-Naive
0.023967	0.256741	0.056	0.035	1	ZNF138	B-cell-Naive
0.0239701	0.480058	0.042	0.025	1	LIG1	B-cell-Naive
0.0240206	-0.230222	0.403	0.416	1	EIF4B	B-cell-Naive
0.024092	-2.53356	0.003	0.011	1	FAM214B	B-cell-Naive
0.0240966	-0.430231	0.237	0.261	1	LGALS1	B-cell-Naive
0.0241343	1.2693	0.02	0.009	1	AKIP1	B-cell-Naive
0.0242026	0.429788	0.11	0.081	1	NARF	B-cell-Naive
0.0242094	-2.42363	0.003	0.011	1	MEGF8	B-cell-Naive
0.0242977	-2.22779	0.003	0.011	1	TMEM186	B-cell-Naive
0.0243117	0.565181	0.034	0.019	1	GPM6B	B-cell-Naive
0.0243133	0.738347	0.03	0.016	1	ASH1L-AS1	B-cell-Naive
0.0243467	0.303015	0.102	0.073	1	TBC1D9	B-cell-Naive
0.024381	-0.282521	0.436	0.462	1	HSPE1	B-cell-Naive
0.0243863	0.229491	0.413	0.359	1	PIM3	B-cell-Naive
0.0244414	0.121538	0.369	0.305	1	PDCD4	B-cell-Naive
0.0245049	-0.983873	0.003	0.011	1	CAMK4	B-cell-Naive
0.0245239	0.355476	0.038	0.021	1	MSH2	B-cell-Naive
0.0246082	-0.567883	0.052	0.074	1	BID	B-cell-Naive
0.0246538	-1.43708	0.003	0.011	1	GPRC5D-AS1	B-cell-Naive
0.0246752	0.31318	0.167	0.131	1	SRPRA	B-cell-Naive
0.0249261	0.283739	0.108	0.078	1	SMIM20	B-cell-Naive
0.0249521	0.591456	0.049	0.03	1	SLC35B2	B-cell-Naive
0.0250614	-0.725819	0.029	0.048	1	SLC7A6	B-cell-Naive
0.0250625	0.293974	0.125	0.093	1	MPG	B-cell-Naive
0.0251242	0.542093	0.039	0.022	1	UGT8	B-cell-Naive
0.0252172	-0.820326	0.037	0.056	1	GGCX	B-cell-Naive
0.0252674	-1.24829	0.01	0.022	1	MDGA1	B-cell-Naive
0.0252704	1.29852	0.015	0.005	1	AL353622.1	B-cell-Naive
0.0253427	-0.650906	0.08	0.106	1	IGHA2	B-cell-Naive
0.0253691	0.178727	0.11	0.079	1	DNAAF2	B-cell-Naive
0.0253918	1.16369	0.017	0.007	1	RASSF1-AS1	B-cell-Naive
0.0253946	-0.126782	0.843	0.806	1	HLA-C	B-cell-Naive
0.0254222	1.46983	0.015	0.005	1	TAFA2	B-cell-Naive
0.0254721	1.02983	0.017	0.007	1	AL135791.1	B-cell-Naive
0.0254721	1.10149	0.017	0.007	1	AC097382.3	B-cell-Naive
0.0254983	1.05464	0.015	0.005	1	SPACA9	B-cell-Naive
0.0255307	-0.465407	0.243	0.267	1	PABPC4	B-cell-Naive
0.0255481	0.620724	0.035	0.019	1	AC006230.1	B-cell-Naive
0.0256232	0.409399	0.043	0.026	1	KLHL7	B-cell-Naive
0.0257281	1.1609	0.015	0.005	1	SPRYD4	B-cell-Naive
0.0257537	0.455821	0.015	0.005	1	SHMT1	B-cell-Naive
0.0257789	0.261531	0.047	0.028	1	ARHGAP12	B-cell-Naive
0.0258515	-0.6659	0.076	0.101	1	STIP1	B-cell-Naive
0.0258645	-0.510172	0.273	0.3	1	HSPA1B	B-cell-Naive
0.0259231	0.91538	0.017	0.007	1	SIGLEC6	B-cell-Naive
0.0259285	0.432118	0.061	0.04	1	VPS26C	B-cell-Naive
0.0259289	0.792203	0.024	0.011	1	CYP2R1	B-cell-Naive
0.0259348	0.645776	0.017	0.007	1	CDC23	B-cell-Naive
0.0260631	0.488092	0.044	0.026	1	C11orf24	B-cell-Naive
0.0261711	0.319522	0.085	0.059	1	MICU2	B-cell-Naive
0.0262451	0.612668	0.04	0.023	1	AC083862.3	B-cell-Naive
0.0262614	0.978517	0.024	0.011	1	SPRYD3	B-cell-Naive
0.0262964	-1.0428	0.019	0.034	1	SYNGR1	B-cell-Naive
0.0263039	0.388621	0.07	0.047	1	ZNF281	B-cell-Naive
0.0263204	1.58455	0.01	0.003	1	MAPK11	B-cell-Naive
0.0263858	1.28979	0.01	0.003	1	LINC00921	B-cell-Naive
0.0264254	0.529375	0.055	0.035	1	ODF2	B-cell-Naive
0.0264262	0.85179	0.031	0.017	1	ARHGAP19	B-cell-Naive
0.0264843	1.52086	0.01	0.003	1	RPAP1	B-cell-Naive
0.0264843	1.21962	0.01	0.003	1	LINC02132	B-cell-Naive
0.0265252	0.961433	0.028	0.014	1	BET1L	B-cell-Naive
0.0266023	0.672149	0.056	0.036	1	DNMBP	B-cell-Naive
0.0266161	1.31082	0.01	0.003	1	ADORA2A-AS1	B-cell-Naive
0.0266362	-0.397611	0.187	0.217	1	CEBPZ	B-cell-Naive
0.0266516	0.459017	0.055	0.035	1	SPART	B-cell-Naive
0.0266654	-1.04379	0.019	0.034	1	ZNF507	B-cell-Naive
0.0266822	1.28028	0.01	0.003	1	FAM227B	B-cell-Naive
0.0266903	0.518915	0.028	0.014	1	ZSWIM8	B-cell-Naive
0.0267029	0.541322	0.075	0.051	1	NR4A3	B-cell-Naive
0.0267304	0.112479	0.18	0.138	1	PLEKHJ1	B-cell-Naive
0.0267809	0.282018	0.119	0.088	1	FAM120AOS	B-cell-Naive
0.0268246	0.291545	0.053	0.034	1	EFCAB13	B-cell-Naive
0.0269438	0.234244	0.108	0.078	1	ERLEC1	B-cell-Naive
0.0269582	0.538608	0.031	0.017	1	ATG7	B-cell-Naive
0.026974	0.311482	0.078	0.054	1	HCFC1R1	B-cell-Naive
0.027105	0.144623	0.169	0.13	1	MPC2	B-cell-Naive
0.0271441	0.151457	0.2	0.158	1	PALM2-AKAP2	B-cell-Naive
0.0272123	0.503362	0.04	0.023	1	C17orf67	B-cell-Naive
0.0272607	0.699883	0.024	0.011	1	DGCR6	B-cell-Naive
0.0273174	-0.427623	0.157	0.184	1	AIF1	B-cell-Naive
0.0273836	0.313386	0.117	0.087	1	SNX22	B-cell-Naive
0.0274021	0.979733	0.032	0.018	1	MIS12	B-cell-Naive
0.0274655	0.141768	0.085	0.059	1	PLK3	B-cell-Naive
0.0274863	0.335025	0.045	0.027	1	FAM126A	B-cell-Naive
0.0275291	0.608513	0.028	0.014	1	AC004982.2	B-cell-Naive
0.0275663	0.270475	0.151	0.117	1	PNOC	B-cell-Naive
0.0275912	0.1674	0.443	0.374	1	PRKCB	B-cell-Naive
0.027597	0.271656	0.089	0.063	1	ING1	B-cell-Naive
0.0276329	0.812511	0.036	0.02	1	AC015912.3	B-cell-Naive
0.0276338	0.170156	0.203	0.161	1	SELENOT	B-cell-Naive
0.027676	0.463872	0.031	0.017	1	ARRDC1-AS1	B-cell-Naive
0.0277516	-0.548387	0.078	0.103	1	CD27	B-cell-Naive
0.0277682	0.137651	0.15	0.113	1	CTCF	B-cell-Naive
0.0277945	0.13536	0.284	0.233	1	R3HDM2	B-cell-Naive
0.0277949	0.303957	0.175	0.137	1	STX16	B-cell-Naive
0.0277971	0.450772	0.036	0.02	1	IL21R	B-cell-Naive
0.027814	0.128795	0.099	0.07	1	STX5	B-cell-Naive
0.0278235	0.437254	0.109	0.08	1	METTL23	B-cell-Naive
0.0278629	0.392716	0.095	0.068	1	IFNGR1	B-cell-Naive
0.027883	0.50133	0.068	0.046	1	ZKSCAN1	B-cell-Naive
0.0279599	0.388877	0.044	0.026	1	AASDH	B-cell-Naive
0.0279602	0.215876	0.162	0.126	1	COPS6	B-cell-Naive
0.0280024	-1.20813	0.006	0.015	1	SNAI1	B-cell-Naive
0.0280185	0.575228	0.056	0.036	1	CASD1	B-cell-Naive
0.0281159	0.60363	0.051	0.032	1	PIGB	B-cell-Naive
0.0282187	0.176535	0.072	0.049	1	RALGDS	B-cell-Naive
0.0283742	1.118	0.021	0.01	1	MLKL	B-cell-Naive
0.0284231	0.150693	0.517	0.44	1	N4BP2L2	B-cell-Naive
0.0284813	0.112169	0.165	0.126	1	ADAR	B-cell-Naive
0.0285333	0.202248	0.536	0.457	1	SOD2	B-cell-Naive
0.028566	0.121646	0.06	0.039	1	ZNFX1	B-cell-Naive
0.0286024	0.3263	0.055	0.035	1	TOLLIP	B-cell-Naive
0.0286723	0.503144	0.062	0.041	1	ID1	B-cell-Naive
0.0286776	1.22503	0.025	0.012	1	MAVS	B-cell-Naive
0.0286832	-0.151097	0.797	0.799	1	GNAS	B-cell-Naive
0.02869	-2.12475	0.007	0.018	1	RASSF6	B-cell-Naive
0.0287166	0.23592	0.062	0.041	1	TLR1	B-cell-Naive
0.028745	0.680315	0.069	0.048	1	NAAA	B-cell-Naive
0.028824	0.433474	0.046	0.028	1	SETD7	B-cell-Naive
0.0290692	0.170302	0.981	0.955	1	MT-ND4	B-cell-Naive
0.0290803	-0.73044	0.07	0.094	1	AP1B1	B-cell-Naive
0.0290997	0.602596	0.037	0.021	1	SLC26A11	B-cell-Naive
0.0292222	0.335554	0.074	0.05	1	POGZ	B-cell-Naive
0.0292248	0.277477	0.055	0.035	1	TLNRD1	B-cell-Naive
0.0293035	0.401873	0.075	0.051	1	ICE1	B-cell-Naive
0.0293241	0.501114	0.041	0.024	1	NOL9	B-cell-Naive
0.0293462	-0.552573	0.167	0.193	1	NMT1	B-cell-Naive
0.0293493	0.901759	0.042	0.026	1	HPF1	B-cell-Naive
0.0293544	-0.409899	0.215	0.244	1	MZB1	B-cell-Naive
0.0293678	0.985694	0.025	0.012	1	FURIN	B-cell-Naive
0.0293962	0.682646	0.037	0.021	1	C19orf12	B-cell-Naive
0.0294067	0.315276	0.109	0.079	1	CEP57	B-cell-Naive
0.0294112	0.576442	0.032	0.018	1	LENG8-AS1	B-cell-Naive
0.0294225	-1.51328	0.007	0.018	1	KANTR	B-cell-Naive
0.0294542	0.373914	0.069	0.047	1	PTS	B-cell-Naive
0.0295062	0.840192	0.029	0.015	1	TFE3	B-cell-Naive
0.0295839	0.381099	0.037	0.021	1	TMEM43	B-cell-Naive
0.0296884	-0.669799	0.059	0.081	1	TMEM131	B-cell-Naive
0.0298083	0.340718	0.045	0.027	1	RNPEP	B-cell-Naive
0.0298335	-1.329	0.007	0.018	1	IGSF22	B-cell-Naive
0.0298501	0.559551	0.076	0.052	1	GARS-DT	B-cell-Naive
0.0299087	0.507767	0.052	0.033	1	STMN3	B-cell-Naive
0.030225	-0.366518	0.107	0.135	1	ZCCHC10	B-cell-Naive
0.0302669	0.704815	0.025	0.012	1	RAD51B	B-cell-Naive
0.0303009	-0.964925	0.016	0.029	1	FAM193B	B-cell-Naive
0.0303039	0.102366	0.236	0.189	1	IFNAR1	B-cell-Naive
0.0303334	1.34493	0.013	0.004	1	DICER1-AS1	B-cell-Naive
0.0303633	1.10501	0.018	0.008	1	THAP3	B-cell-Naive
0.0304496	0.361311	0.059	0.039	1	ATP10D	B-cell-Naive
0.0304666	0.935891	0.018	0.008	1	AC020915.2	B-cell-Naive
0.0304751	0.205835	0.199	0.159	1	ZNHIT1	B-cell-Naive
0.0304821	0.503015	0.029	0.015	1	GTPBP10	B-cell-Naive
0.0304838	-0.742775	0.071	0.094	1	CCDC174	B-cell-Naive
0.0304961	0.339635	0.076	0.053	1	RNF167	B-cell-Naive
0.0305245	1.70382	0.013	0.004	1	GPR180	B-cell-Naive
0.0306239	-0.55217	0.108	0.134	1	PPP2R1A	B-cell-Naive
0.0306773	0.138416	0.424	0.367	1	SF3B1	B-cell-Naive
0.0306845	1.48444	0.013	0.004	1	TMEM170B	B-cell-Naive
0.0306923	0.186177	0.157	0.121	1	CAND1	B-cell-Naive
0.0307462	-2.42102	0.005	0.013	1	CTBP2	B-cell-Naive
0.0307808	1.25594	0.013	0.004	1	MSRB1	B-cell-Naive
0.0308137	0.112944	0.106	0.077	1	ARHGAP9	B-cell-Naive
0.0308454	0.483473	0.133	0.102	1	NUP58	B-cell-Naive
0.0309097	0.368598	0.013	0.004	1	COL1A1	B-cell-Naive
0.0309173	1.41136	0.016	0.006	1	TM6SF1	B-cell-Naive
0.0309552	0.273475	0.148	0.114	1	SAT2	B-cell-Naive
0.0309613	0.954141	0.018	0.008	1	AC116407.2	B-cell-Naive
0.0309977	-2.2063	0.005	0.013	1	NLK	B-cell-Naive
0.0310323	0.276425	0.056	0.036	1	BCKDHA	B-cell-Naive
0.0310608	-1.73592	0.005	0.013	1	SLC27A3	B-cell-Naive
0.0310667	0.442972	0.063	0.041	1	TBC1D7	B-cell-Naive
0.0310714	0.855423	0.013	0.004	1	DSP	B-cell-Naive
0.0311016	0.333497	0.046	0.028	1	UBL7-AS1	B-cell-Naive
0.0311753	0.596665	0.048	0.03	1	AL158152.1	B-cell-Naive
0.0311878	-1.0116	0.009	0.02	1	MAP3K7CL	B-cell-Naive
0.0312104	0.300805	0.104	0.076	1	NUDT16L1	B-cell-Naive
0.0312509	-1.95646	0.005	0.013	1	ZNF202	B-cell-Naive
0.0313512	1.10753	0.016	0.006	1	SPINT1-AS1	B-cell-Naive
0.0314707	0.163441	0.047	0.029	1	AP3M2	B-cell-Naive
0.0315142	0.257573	0.076	0.052	1	SEC23A	B-cell-Naive
0.0316488	0.55047	0.033	0.019	1	LIMK1	B-cell-Naive
0.0316661	0.801269	0.034	0.019	1	PDE3B	B-cell-Naive
0.0316984	0.286083	0.059	0.039	1	TOR1AIP2	B-cell-Naive
0.0317233	0.775052	0.038	0.022	1	AC092683.1	B-cell-Naive
0.0318668	0.58365	0.038	0.022	1	GANAB	B-cell-Naive
0.0318917	0.618725	0.029	0.016	1	GEMIN6	B-cell-Naive
0.0319358	0.401165	0.064	0.043	1	PBDC1	B-cell-Naive
0.0320381	0.482688	0.042	0.026	1	METTL14	B-cell-Naive
0.0321787	0.113566	0.265	0.214	1	MED10	B-cell-Naive
0.0322227	0.272337	0.096	0.07	1	NAF1	B-cell-Naive
0.0322467	0.413307	0.07	0.048	1	ARMCX6	B-cell-Naive
0.0322903	0.527007	0.052	0.034	1	PI4K2A	B-cell-Naive
0.0323889	0.767672	0.029	0.016	1	FBXW8	B-cell-Naive
0.0324519	0.236384	0.104	0.076	1	KPNA1	B-cell-Naive
0.0324717	0.287768	0.115	0.085	1	OGFR	B-cell-Naive
0.0325461	0.904503	0.022	0.011	1	CCDC138	B-cell-Naive
0.0325711	0.495177	0.096	0.07	1	CD2AP	B-cell-Naive
0.0325767	0.495343	0.059	0.039	1	CLPX	B-cell-Naive
0.0326075	0.383126	0.058	0.038	1	DDX60L	B-cell-Naive
0.0326424	0.252557	0.144	0.111	1	ATP6V0D1	B-cell-Naive
0.0326904	0.444995	0.089	0.064	1	UBL7	B-cell-Naive
0.0326942	0.221477	0.249	0.204	1	VPS37B	B-cell-Naive
0.032728	0.511989	0.048	0.03	1	LRCH1	B-cell-Naive
0.0328497	0.293667	0.038	0.022	1	NFATC2	B-cell-Naive
0.0328787	0.263461	0.042	0.026	1	ZDHHC12	B-cell-Naive
0.032888	0.490353	0.039	0.023	1	GAMT	B-cell-Naive
0.032888	0.782681	0.039	0.023	1	MZF1	B-cell-Naive
0.032953	-0.230459	0.445	0.455	1	HNRNPH1	B-cell-Naive
0.0329549	-1.39013	0.014	0.026	1	TMEM39B	B-cell-Naive
0.032981	0.289157	0.193	0.156	1	SRSF4	B-cell-Naive
0.0330361	0.30106	0.118	0.087	1	CLASRP	B-cell-Naive
0.0331411	0.884878	0.022	0.011	1	ADO	B-cell-Naive
0.0332037	0.240219	0.137	0.103	1	BEX4	B-cell-Naive
0.0332263	0.260271	0.064	0.043	1	ZSCAN18	B-cell-Naive
0.0333502	0.547159	0.061	0.041	1	RNF111	B-cell-Naive
0.0333807	-1.45258	0.014	0.026	1	CST7	B-cell-Naive
0.0333953	0.300483	0.087	0.062	1	TFDP1	B-cell-Naive
0.0334001	0.726029	0.026	0.013	1	GIMAP2	B-cell-Naive
0.0334075	0.178214	0.183	0.144	1	SPI1	B-cell-Naive
0.0334222	0.1167	0.056	0.036	1	HTRA2	B-cell-Naive
0.0336508	0.377679	0.038	0.022	1	HOMER3	B-cell-Naive
0.0336759	0.339784	0.135	0.103	1	LINC01138	B-cell-Naive
0.0337009	0.247813	0.026	0.013	1	GPM6A	B-cell-Naive
0.0337504	0.278999	0.079	0.056	1	STAT2	B-cell-Naive
0.0337629	0.44098	0.09	0.065	1	ITGB7	B-cell-Naive
0.0338614	-1.87421	0.006	0.016	1	PRKCZ	B-cell-Naive
0.0338835	0.224779	0.13	0.099	1	ZRSR2	B-cell-Naive
0.0339785	0.120345	0.207	0.162	1	PTBP3	B-cell-Naive
0.0339814	0.188815	0.1	0.072	1	USP9X	B-cell-Naive
0.0340044	0.401351	0.088	0.064	1	MIIP	B-cell-Naive
0.0341028	0.313785	0.076	0.052	1	DNAJC9	B-cell-Naive
0.0342262	0.1377	0.645	0.577	1	PNISR	B-cell-Naive
0.034239	0.13541	0.163	0.126	1	NR1H2	B-cell-Naive
0.0344529	0.300787	0.088	0.064	1	PRMT9	B-cell-Naive
0.0344633	0.257011	0.049	0.031	1	ZNF410	B-cell-Naive
0.0344675	-0.837469	0.04	0.058	1	DELE1	B-cell-Naive
0.0345214	0.146445	0.078	0.055	1	DNPEP	B-cell-Naive
0.0345393	0.364646	0.064	0.043	1	ABRAXAS1	B-cell-Naive
0.0345606	0.399053	0.039	0.023	1	GFOD1	B-cell-Naive
0.0345622	-1.1415	0.025	0.041	1	PYHIN1	B-cell-Naive
0.0345759	0.442335	0.056	0.037	1	ZBTB43	B-cell-Naive
0.0346226	0.754647	0.044	0.027	1	FBXO42	B-cell-Naive
0.0346366	0.649275	0.039	0.023	1	LIG3	B-cell-Naive
0.034748	0.264363	0.139	0.107	1	AIP	B-cell-Naive
0.0349009	0.171667	0.297	0.245	1	MPHOSPH8	B-cell-Naive
0.0349181	0.2466	0.099	0.071	1	SMARCC2	B-cell-Naive
0.0349467	0.466794	0.076	0.053	1	ATXN2	B-cell-Naive
0.0349665	0.204526	0.337	0.285	1	PPP1CB	B-cell-Naive
0.0349735	-1.31999	0.006	0.016	1	SIK1	B-cell-Naive
0.0349906	0.14115	0.468	0.395	1	PAK2	B-cell-Naive
0.035001	0.204296	0.238	0.194	1	PLEKHA2	B-cell-Naive
0.0350161	0.159729	0.176	0.137	1	HAX1	B-cell-Naive
0.0350908	0.236766	0.378	0.319	1	RHOH	B-cell-Naive
0.0351042	1.12624	0.019	0.009	1	FAM174A	B-cell-Naive
0.0351333	0.177239	0.183	0.145	1	PSMA4	B-cell-Naive
0.0351888	0.368229	0.075	0.052	1	C16orf54	B-cell-Naive
0.0353851	0.387238	0.026	0.013	1	SLC35A1	B-cell-Naive
0.0354008	-1.45297	0.01	0.021	1	MT1X	B-cell-Naive
0.0355216	-0.498672	0.078	0.102	1	CORO1B	B-cell-Naive
0.0356093	0.433315	0.087	0.062	1	SPG11	B-cell-Naive
0.0356631	0.126997	0.174	0.136	1	NAA10	B-cell-Naive
0.0356976	0.721915	0.035	0.02	1	ABCB8	B-cell-Naive
0.035711	0.344607	0.075	0.052	1	MED19	B-cell-Naive
0.0357489	0.218351	0.219	0.176	1	SERTAD1	B-cell-Naive
0.0357931	2.33878	0.011	0.004	1	HOMER2	B-cell-Naive
0.0358598	-0.804588	0.006	0.016	1	MLLT3	B-cell-Naive
0.0359154	0.359948	0.092	0.067	1	SIN3A	B-cell-Naive
0.0359245	0.748202	0.035	0.02	1	SLC10A3	B-cell-Naive
0.0360729	0.10087	0.828	0.776	1	SH3BGRL3	B-cell-Naive
0.0360803	0.548123	0.044	0.027	1	C5AR1	B-cell-Naive
0.0361131	2.58504	0.011	0.004	1	GRAMD1B	B-cell-Naive
0.0361589	0.607985	0.05	0.032	1	TMEM120B	B-cell-Naive
0.0361642	0.199928	0.17	0.134	1	BORCS5	B-cell-Naive
0.0362337	1.80531	0.011	0.004	1	BAIAP2	B-cell-Naive
0.0363316	0.495267	0.05	0.032	1	GMDS-DT	B-cell-Naive
0.0363795	0.33252	0.067	0.046	1	ZNF493	B-cell-Naive
0.0364391	0.627679	0.019	0.009	1	ZFP1	B-cell-Naive
0.0365668	0.317517	0.115	0.086	1	GPBP1L1	B-cell-Naive
0.0365678	-0.358615	0.398	0.414	1	HSPD1	B-cell-Naive
0.0365696	-0.542711	0.028	0.044	1	BX284668.5	B-cell-Naive
0.0366383	1.45475	0.011	0.004	1	PRUNE1	B-cell-Naive
0.0366383	1.23917	0.011	0.004	1	ZNF571-AS1	B-cell-Naive
0.036644	0.244156	0.098	0.071	1	DDOST	B-cell-Naive
0.036679	1.34905	0.011	0.004	1	JADE3	B-cell-Naive
0.0367229	0.121529	0.933	0.921	1	UBC	B-cell-Naive
0.0367604	0.999233	0.011	0.004	1	AVPI1	B-cell-Naive
0.0367604	1.33957	0.011	0.004	1	PRKY	B-cell-Naive
0.0367661	0.934675	0.023	0.011	1	FCHO2	B-cell-Naive
0.0368439	0.604509	0.078	0.056	1	AFF1	B-cell-Naive
0.0369332	0.106529	0.409	0.335	1	MYCBP2	B-cell-Naive
0.0369561	-1.04312	0.027	0.042	1	DUSP12	B-cell-Naive
0.0370057	1.24965	0.011	0.004	1	C1QTNF6	B-cell-Naive
0.0370467	0.50593	0.011	0.004	1	AGBL3	B-cell-Naive
0.0371289	0.893391	0.011	0.004	1	IFIT1	B-cell-Naive
0.0371966	-0.627757	0.067	0.09	1	BRMS1	B-cell-Naive
0.0373864	1.35386	0.017	0.007	1	ZNF234	B-cell-Naive
0.0375129	0.261206	0.145	0.113	1	XRN1	B-cell-Naive
0.0375345	0.372362	0.045	0.028	1	FHIT	B-cell-Naive
0.0375492	1.6373	0.017	0.007	1	CHRNE	B-cell-Naive
0.0376473	1.1564	0.017	0.007	1	WDR91	B-cell-Naive
0.0377005	-1.01786	0.027	0.042	1	FGL2	B-cell-Naive
0.0377067	0.867631	0.023	0.011	1	SEC16A	B-cell-Naive
0.0377281	0.595657	0.027	0.014	1	RGPD2	B-cell-Naive
0.0377455	1.04517	0.017	0.007	1	CXorf40B	B-cell-Naive
0.0377882	0.46105	0.078	0.056	1	ARFGAP3	B-cell-Naive
0.0378641	0.209195	0.227	0.185	1	NOP58	B-cell-Naive
0.0378649	0.197295	0.238	0.194	1	DUT	B-cell-Naive
0.03787	0.785459	0.023	0.011	1	FXYD7	B-cell-Naive
0.0379539	0.391499	0.075	0.052	1	SLC2A6	B-cell-Naive
0.0379611	0.138292	0.06	0.04	1	ARHGEF6	B-cell-Naive
0.0380262	0.210485	0.137	0.105	1	SNRNP200	B-cell-Naive
0.038094	0.705486	0.031	0.018	1	MAST3	B-cell-Naive
0.0381083	0.861979	0.047	0.03	1	ZNF608	B-cell-Naive
0.0381406	1.02504	0.017	0.007	1	TMPO-AS1	B-cell-Naive
0.0382399	1.18103	0.017	0.007	1	PEX11B	B-cell-Naive
0.0383062	0.737048	0.017	0.007	1	IGLV2-14	B-cell-Naive
0.0383353	0.446036	0.07	0.049	1	ZHX2	B-cell-Naive
0.0384341	0.620529	0.027	0.014	1	VPS26B	B-cell-Naive
0.0385179	0.75008	0.036	0.021	1	CASP9	B-cell-Naive
0.0385207	0.237867	0.081	0.057	1	PSEN1	B-cell-Naive
0.0385259	-2.11269	0.003	0.01	1	AC079807.1	B-cell-Naive
0.0385292	0.2143	0.023	0.011	1	AC110611.2	B-cell-Naive
0.0385414	-0.620294	0.022	0.037	1	NELFA	B-cell-Naive
0.03858	1.80426	0.014	0.005	1	NAP1L5	B-cell-Naive
0.0386338	-0.495106	0.15	0.175	1	CKS2	B-cell-Naive
0.0386394	0.267007	0.017	0.007	1	PGPEP1	B-cell-Naive
0.0387287	1.19865	0.014	0.005	1	ZNF777	B-cell-Naive
0.0387311	0.360291	0.067	0.046	1	RGS14	B-cell-Naive
0.0387987	-1.80524	0.003	0.01	1	PSMC3IP	B-cell-Naive
0.0388443	-1.74808	0.003	0.01	1	UGDH	B-cell-Naive
0.0388956	0.155572	0.096	0.07	1	OPTN	B-cell-Naive
0.038899	-0.983849	0.02	0.034	1	PTMS	B-cell-Naive
0.03893	0.218111	0.082	0.058	1	MYO1C	B-cell-Naive
0.038964	0.203201	0.173	0.138	1	LPGAT1	B-cell-Naive
0.0389901	1.06309	0.014	0.005	1	NUDT7	B-cell-Naive
0.0390651	1.07253	0.014	0.005	1	ZNF599	B-cell-Naive
0.0391165	-0.148882	0.668	0.675	1	MIF	B-cell-Naive
0.0391318	0.120655	0.054	0.035	1	RAD9A	B-cell-Naive
0.0391504	-0.763431	0.101	0.126	1	FCRL5	B-cell-Naive
0.0392907	1.31306	0.014	0.005	1	LAMC1	B-cell-Naive
0.0393063	0.518651	0.027	0.014	1	AC103724.4	B-cell-Naive
0.0393944	0.175218	0.11	0.082	1	IFT20	B-cell-Naive
0.0396119	0.218639	0.064	0.044	1	STK11	B-cell-Naive
0.0396782	-0.680305	0.023	0.038	1	SPNS1	B-cell-Naive
0.0397516	0.339354	0.12	0.092	1	ING3	B-cell-Naive
0.0398161	0.471841	0.052	0.034	1	SLC25A45	B-cell-Naive
0.0398348	0.218878	0.14	0.107	1	TMEM107	B-cell-Naive
0.039962	0.315654	0.099	0.073	1	RABEP2	B-cell-Naive
0.0400978	0.333086	0.113	0.086	1	LINC01480	B-cell-Naive
0.0402215	-1.93142	0.006	0.014	1	LILRB3	B-cell-Naive
0.0402276	0.693156	0.051	0.033	1	LINC00909	B-cell-Naive
0.0402673	0.593545	0.031	0.018	1	TMOD2	B-cell-Naive
0.0403134	0.222888	0.071	0.049	1	FUOM	B-cell-Naive
0.0404238	1.02456	0.02	0.01	1	MANEA	B-cell-Naive
0.0404477	0.161767	0.178	0.139	1	CALM3	B-cell-Naive
0.0404585	0.286844	0.093	0.068	1	ATF6B	B-cell-Naive
0.0404624	0.11223	0.103	0.076	1	UQCC2	B-cell-Naive
0.0405231	-1.52306	0.006	0.014	1	ACADS	B-cell-Naive
0.0405651	-0.424561	0.067	0.088	1	IFITM3	B-cell-Naive
0.0405825	-1.48593	0.011	0.022	1	RABEPK	B-cell-Naive
0.0406739	0.60735	0.036	0.021	1	ZNF528-AS1	B-cell-Naive
0.0407145	-0.639388	0.041	0.06	1	MCM7	B-cell-Naive
0.0408212	0.407562	0.036	0.021	1	MBIP	B-cell-Naive
0.0408642	0.160877	0.461	0.396	1	EIF1B	B-cell-Naive
0.0408663	0.371684	0.078	0.056	1	SKI	B-cell-Naive
0.0409738	-0.110733	0.916	0.91	1	HLA-DPB1	B-cell-Naive
0.0410543	0.149474	0.569	0.511	1	SARAF	B-cell-Naive
0.0411273	0.214945	0.218	0.176	1	TTC14	B-cell-Naive
0.0411554	0.172578	0.115	0.086	1	ZNF433-AS1	B-cell-Naive
0.0411556	0.552668	0.041	0.026	1	MIR22HG	B-cell-Naive
0.0411583	0.388298	0.077	0.055	1	MDM2	B-cell-Naive
0.0411645	0.708618	0.028	0.015	1	AC074032.1	B-cell-Naive
0.0411754	-1.0714	0.024	0.039	1	DDX23	B-cell-Naive
0.0412249	0.11946	0.236	0.194	1	ALKBH7	B-cell-Naive
0.0412804	-0.147005	0.726	0.72	1	MYL6	B-cell-Naive
0.0413503	-1.03893	0.011	0.022	1	GIN1	B-cell-Naive
0.0414501	0.172513	0.487	0.42	1	PNN	B-cell-Naive
0.0414554	0.399151	0.028	0.015	1	LINC01800	B-cell-Naive
0.0414579	0.51365	0.048	0.031	1	AC100810.1	B-cell-Naive
0.0414758	0.182053	0.135	0.104	1	SPSB3	B-cell-Naive
0.0415665	1.00797	0.024	0.012	1	BATF	B-cell-Naive
0.0416437	0.71821	0.02	0.01	1	CDKN2B-AS1	B-cell-Naive
0.0416529	0.396915	0.024	0.012	1	ZNF562	B-cell-Naive
0.0416591	0.639077	0.032	0.019	1	PARP6	B-cell-Naive
0.0418261	0.783963	0.024	0.012	1	LRP2BP	B-cell-Naive
0.0419783	0.15511	0.258	0.211	1	IFNGR2	B-cell-Naive
0.0421266	0.17201	0.145	0.113	1	KDM5A	B-cell-Naive
0.0421635	0.665307	0.037	0.022	1	WDR86	B-cell-Naive
0.0422108	0.267776	0.052	0.034	1	STARD3	B-cell-Naive
0.0423198	-0.241699	0.34	0.357	1	RBIS	B-cell-Naive
0.0423256	-1.55974	0.009	0.019	1	AC132872.1	B-cell-Naive
0.0423361	0.411216	0.063	0.042	1	TOPBP1	B-cell-Naive
0.0423479	0.199192	0.284	0.233	1	SP140L	B-cell-Naive
0.0423909	-1.38078	0.009	0.019	1	CDK7	B-cell-Naive
0.0424334	0.25999	0.144	0.111	1	CDK2AP2	B-cell-Naive
0.0424608	0.648244	0.053	0.035	1	CLASP2	B-cell-Naive
0.0425839	0.651582	0.024	0.012	1	MED26	B-cell-Naive
0.042634	-0.523933	0.157	0.181	1	JPT1	B-cell-Naive
0.0426679	0.503088	0.02	0.01	1	LILRA4	B-cell-Naive
0.0427762	0.563178	0.059	0.04	1	DUSP8	B-cell-Naive
0.0428125	0.151357	0.158	0.125	1	BTG3	B-cell-Naive
0.0428552	0.289371	0.074	0.052	1	ZBTB21	B-cell-Naive
0.0429867	-0.230836	0.372	0.383	1	ATP5PF	B-cell-Naive
0.0429975	0.324904	0.072	0.05	1	CCPG1	B-cell-Naive
0.0430448	0.719508	0.038	0.023	1	ZNF43	B-cell-Naive
0.0431145	0.228514	0.153	0.121	1	PMEPA1	B-cell-Naive
0.0432238	0.538996	0.032	0.019	1	NSUN4	B-cell-Naive
0.0432351	-0.743691	0.007	0.017	1	RBM45	B-cell-Naive
0.0433438	0.600505	0.054	0.036	1	KHDRBS2	B-cell-Naive
0.043358	-0.518091	0.03	0.047	1	AL096870.8	B-cell-Naive
0.0433745	0.17388	0.177	0.14	1	RAB3GAP1	B-cell-Naive
0.0434571	0.677183	0.029	0.016	1	CPSF4	B-cell-Naive
0.043464	-0.382577	0.211	0.236	1	METAP2	B-cell-Naive
0.0434862	0.151529	0.269	0.222	1	ELOVL5	B-cell-Naive
0.0434893	0.36805	0.052	0.034	1	MTIF2	B-cell-Naive
0.0434942	0.11117	0.19	0.148	1	DAPP1	B-cell-Naive
0.0435035	0.285049	0.066	0.046	1	KANSL2	B-cell-Naive
0.0435146	0.200408	0.167	0.132	1	C4orf48	B-cell-Naive
0.0437084	0.243189	0.098	0.072	1	TMEM167B	B-cell-Naive
0.0437637	0.314712	0.052	0.034	1	AC092944.1	B-cell-Naive
0.0438099	0.864892	0.029	0.016	1	AC006141.1	B-cell-Naive
0.043825	0.424398	0.048	0.031	1	TMEM63A	B-cell-Naive
0.043825	0.292651	0.048	0.031	1	PHKG2	B-cell-Naive
0.0438394	1.17729	0.017	0.008	1	ZC3H3	B-cell-Naive
0.0438938	0.825858	0.033	0.019	1	ENC1	B-cell-Naive
0.0439019	-1.26473	0.014	0.026	1	PAAF1	B-cell-Naive
0.0439381	0.145693	0.657	0.59	1	SRSF7	B-cell-Naive
0.044122	0.270172	0.073	0.051	1	KLF9	B-cell-Naive
0.0441764	0.470993	0.075	0.053	1	PIGC	B-cell-Naive
0.0442475	0.636837	0.029	0.016	1	ACTL6A	B-cell-Naive
0.04433	0.622667	0.05	0.033	1	SIMC1	B-cell-Naive
0.0443463	-0.135111	0.773	0.753	1	NPM1	B-cell-Naive
0.0443494	0.585425	0.043	0.027	1	CPQ	B-cell-Naive
0.0443732	0.223933	0.169	0.135	1	MAP3K1	B-cell-Naive
0.0445146	0.437881	0.067	0.047	1	DPM2	B-cell-Naive
0.04458	1.01876	0.017	0.008	1	MPV17L2	B-cell-Naive
0.0446346	0.978524	0.017	0.008	1	NCOA5	B-cell-Naive
0.0447075	1.03058	0.017	0.008	1	RAB43	B-cell-Naive
0.0447653	0.141474	0.422	0.357	1	PTP4A2	B-cell-Naive
0.0447903	0.575861	0.043	0.027	1	ULK3	B-cell-Naive
0.0448095	0.451614	0.066	0.046	1	ECI1	B-cell-Naive
0.0448358	1.20662	0.025	0.013	1	NBPF9	B-cell-Naive
0.0448902	0.736579	0.017	0.008	1	AL162458.1	B-cell-Naive
0.0449587	0.747972	0.056	0.038	1	FAM53B	B-cell-Naive
0.0450338	0.454319	0.054	0.036	1	ZFAND3	B-cell-Naive
0.0452425	0.592546	0.033	0.019	1	MASTL	B-cell-Naive
0.0455353	0.144218	0.227	0.183	1	SSNA1	B-cell-Naive
0.0455746	0.753034	0.025	0.013	1	ERI1	B-cell-Naive
0.0456672	-0.894525	0.017	0.029	1	NAA40	B-cell-Naive
0.0457462	0.322501	0.134	0.105	1	EIF4G3	B-cell-Naive
0.0457934	0.494879	0.072	0.051	1	SIPA1L3	B-cell-Naive
0.0461114	-0.517909	0.134	0.157	1	SNRPC	B-cell-Naive
0.0461933	0.181865	0.144	0.111	1	NECAP2	B-cell-Naive
0.0462992	0.194381	0.155	0.121	1	TAF15	B-cell-Naive
0.0463229	0.819699	0.044	0.028	1	ARL17A	B-cell-Naive
0.0463544	0.635467	0.025	0.013	1	LINC01504	B-cell-Naive
0.0464874	0.464916	0.017	0.008	1	WDR92	B-cell-Naive
0.0465183	0.261317	0.062	0.042	1	PGGT1B	B-cell-Naive
0.0465305	0.200259	0.172	0.137	1	SIVA1	B-cell-Naive
0.0465967	0.305989	0.096	0.071	1	PPP1R35	B-cell-Naive
0.046606	0.267373	0.12	0.092	1	RALA	B-cell-Naive
0.0466599	0.40446	0.084	0.061	1	RSU1	B-cell-Naive
0.046667	0.516142	0.054	0.036	1	PFKP	B-cell-Naive
0.046684	0.154358	0.227	0.18	1	ANXA11	B-cell-Naive
0.0467285	0.86185	0.029	0.017	1	ABHD12	B-cell-Naive
0.0467318	0.523201	0.033	0.019	1	IPO8	B-cell-Naive
0.0467374	0.36621	0.099	0.074	1	MCRIP1	B-cell-Naive
0.0467943	0.132862	0.467	0.387	1	LAMTOR4	B-cell-Naive
0.0468402	-1.90411	0.005	0.012	1	HIST1H4B	B-cell-Naive
0.0469221	0.178005	0.299	0.249	1	YTHDC1	B-cell-Naive
0.0469439	0.270758	0.104	0.078	1	MAPRE2	B-cell-Naive
0.046952	0.798998	0.021	0.011	1	SSX2IP	B-cell-Naive
0.0470243	-1.73212	0.005	0.012	1	ZNF345	B-cell-Naive
0.047028	1.20059	0.015	0.006	1	NAGA	B-cell-Naive
0.0470696	0.352974	0.091	0.067	1	TERF2	B-cell-Naive
0.0471038	0.630219	0.033	0.019	1	PGM2	B-cell-Naive
0.0471072	0.156702	0.089	0.065	1	FLI1	B-cell-Naive
0.0471122	0.602373	0.04	0.025	1	CSTF3	B-cell-Naive
0.0471185	0.27007	0.103	0.078	1	REV3L	B-cell-Naive
0.047154	0.442817	0.05	0.033	1	APIP	B-cell-Naive
0.047154	0.875868	0.015	0.006	1	TMIGD3	B-cell-Naive
0.047154	1.24016	0.015	0.006	1	NAPA-AS1	B-cell-Naive
0.0471628	-1.57872	0.005	0.012	1	LIMK2	B-cell-Naive
0.0472091	-1.67228	0.005	0.012	1	MIR4435-2HG	B-cell-Naive
0.047224	0.147301	0.043	0.027	1	PAPSS1	B-cell-Naive
0.0472367	0.31432	0.073	0.051	1	TP53BP2	B-cell-Naive
0.0472553	-1.52283	0.005	0.012	1	HIST2H4B	B-cell-Naive
0.0472732	0.152869	0.536	0.476	1	STK17B	B-cell-Naive
0.0473831	0.139883	0.322	0.277	1	G3BP2	B-cell-Naive
0.0474408	-1.3648	0.005	0.012	1	DHX35	B-cell-Naive
0.0475004	1.2049	0.012	0.004	1	AFG1L	B-cell-Naive
0.0475091	-0.472011	0.16	0.184	1	FYTTD1	B-cell-Naive
0.0475283	0.550768	0.044	0.028	1	C6orf89	B-cell-Naive
0.0475831	0.615643	0.034	0.02	1	FARSA	B-cell-Naive
0.0475843	-1.32847	0.012	0.023	1	SWT1	B-cell-Naive
0.0476553	0.269567	0.357	0.31	1	RABAC1	B-cell-Naive
0.0476917	1.40157	0.012	0.004	1	REPS2	B-cell-Naive
0.0477202	-1.2013	0.005	0.012	1	SLC30A4	B-cell-Naive
0.0477397	1.57347	0.012	0.004	1	TRIT1	B-cell-Naive
0.0478357	1.75081	0.012	0.004	1	NBPF15	B-cell-Naive
0.0478733	1.06083	0.015	0.006	1	HERC6	B-cell-Naive
0.0480282	0.519682	0.012	0.004	1	SOX5	B-cell-Naive
0.0480529	0.576434	0.039	0.024	1	SLC9A9	B-cell-Naive
0.0480765	0.931443	0.012	0.004	1	SLFN5	B-cell-Naive
0.0480765	0.703928	0.012	0.004	1	GRAP2	B-cell-Naive
0.0481247	1.19053	0.012	0.004	1	IQCH-AS1	B-cell-Naive
0.0482161	0.413015	0.076	0.055	1	PNP	B-cell-Naive
0.0482204	0.176308	0.342	0.286	1	RNF19A	B-cell-Naive
0.0482538	0.117447	0.284	0.233	1	CNPY3	B-cell-Naive
0.0484666	0.248561	0.781	0.729	1	CCL4	B-cell-Naive
0.0485202	-0.218084	0.445	0.448	1	TAPBP	B-cell-Naive
0.0486171	0.974115	0.026	0.014	1	ZNF85	B-cell-Naive
0.0486496	0.383059	0.104	0.079	1	BAZ1B	B-cell-Naive
0.0491065	0.178175	0.043	0.027	1	MED16	B-cell-Naive
0.0491806	0.300047	0.082	0.059	1	TP53TG1	B-cell-Naive
0.0492917	-1.5227	0.01	0.02	1	AL139042.1	B-cell-Naive
0.0493962	0.299593	0.102	0.077	1	RASGRP1	B-cell-Naive
0.0494685	0.247073	0.184	0.148	1	SCP2	B-cell-Naive
0.0495021	0.216186	0.076	0.055	1	CTDSP1	B-cell-Naive
0.0495157	-0.324978	0.215	0.242	1	RGS1	B-cell-Naive
0.049533	0.734702	0.026	0.014	1	CYB5D1	B-cell-Naive
0.0496976	0.22553	0.106	0.079	1	DPY30	B-cell-Naive
0.049814	0.448004	0.074	0.053	1	PRKCE	B-cell-Naive
0.0498287	-0.779247	0.017	0.029	1	ZFP90	B-cell-Naive
0.0498642	0.241952	0.339	0.295	1	CMTM6	B-cell-Naive
0.049885	-1.92171	0.006	0.015	1	PPIL1	B-cell-Naive
0.0499547	-0.427219	0.237	0.258	1	PKM	B-cell-Naive
0.050014	0.362685	0.071	0.05	1	MLLT10	B-cell-Naive
0.0502053	0.30123	0.026	0.014	1	RPRD1B	B-cell-Naive
0.0502889	0.135691	0.375	0.313	1	SRSF11	B-cell-Naive
0.0503086	0.125233	0.37	0.316	1	EPC1	B-cell-Naive
0.0504781	0.80563	0.03	0.018	1	AL391069.2	B-cell-Naive
0.0505197	0.117608	0.266	0.219	1	ARHGAP24	B-cell-Naive
0.050684	0.27989	0.05	0.033	1	DZIP3	B-cell-Naive
0.0506938	-0.886925	0.02	0.034	1	PDSS2	B-cell-Naive
0.0507761	-0.757386	0.015	0.026	1	TMEM214	B-cell-Naive
0.0507938	-1.28759	0.008	0.018	1	PLCE1	B-cell-Naive
0.0508211	0.163139	0.128	0.098	1	SIK3	B-cell-Naive
0.0508421	-0.936534	0.006	0.015	1	MTRNR2L10	B-cell-Naive
0.0509355	-1.08019	0.04	0.056	1	DUSP6	B-cell-Naive
0.0511734	0.307566	0.154	0.122	1	TACC1	B-cell-Naive
0.0511942	-1.38312	0.008	0.018	1	PPP2R5D	B-cell-Naive
0.0512788	-0.27016	0.177	0.2	1	FCER1G	B-cell-Naive
0.0515529	0.135299	0.198	0.159	1	OSBPL10	B-cell-Naive
0.0516273	-1.34288	0.013	0.024	1	SMKR1	B-cell-Naive
0.0517419	0.295587	0.077	0.056	1	CZIB	B-cell-Naive
0.0517422	0.289745	0.134	0.103	1	CHMP4B	B-cell-Naive
0.0518796	-0.315167	0.383	0.392	1	GDI2	B-cell-Naive
0.0520023	0.508235	0.026	0.014	1	LINC01473	B-cell-Naive
0.0520159	-0.419835	0.171	0.193	1	ZFAND6	B-cell-Naive
0.0520669	0.659167	0.022	0.011	1	ZDHHC19	B-cell-Naive
0.0521442	0.107869	0.107	0.08	1	NOC3L	B-cell-Naive
0.0521805	0.177359	0.654	0.611	1	CRIP1	B-cell-Naive
0.0522257	1.2256	0.043	0.028	1	HES4	B-cell-Naive
0.0524685	0.268791	0.095	0.071	1	GPR174	B-cell-Naive
0.0525303	-0.30506	0.237	0.263	1	ROMO1	B-cell-Naive
0.0527442	0.172942	0.076	0.055	1	AKAP11	B-cell-Naive
0.0527946	0.64821	0.041	0.026	1	AK9	B-cell-Naive
0.0528406	-0.561531	0.075	0.095	1	SMIM4	B-cell-Naive
0.0530192	-0.84973	0.036	0.052	1	SLC39A1	B-cell-Naive
0.0530615	0.141544	0.527	0.461	1	HNRNPC	B-cell-Naive
0.0531233	0.131938	0.343	0.287	1	SCAND1	B-cell-Naive
0.053278	0.234068	0.07	0.049	1	OTUD4	B-cell-Naive
0.0533216	0.641663	0.041	0.026	1	PRDM1	B-cell-Naive
0.0533702	0.493795	0.036	0.022	1	TMLHE	B-cell-Naive
0.053409	-1.03296	0.032	0.048	1	MVP	B-cell-Naive
0.0534157	-0.739835	0.035	0.051	1	TEX10	B-cell-Naive
0.0534615	-0.230733	0.383	0.408	1	HSPA1A	B-cell-Naive
0.0535871	0.48754	0.046	0.03	1	NR2C1	B-cell-Naive
0.0536133	0.512259	0.041	0.026	1	SNAPC2	B-cell-Naive
0.0536512	0.311634	0.057	0.039	1	RINL	B-cell-Naive
0.0537292	0.376961	0.094	0.07	1	SUCO	B-cell-Naive
0.0537386	0.102262	0.045	0.029	1	ITPK1	B-cell-Naive
0.0537608	-1.85456	0.004	0.011	1	LINC00672	B-cell-Naive
0.0538732	-2.0106	0.004	0.011	1	LINC00649	B-cell-Naive
0.0539228	0.316724	0.041	0.026	1	VPS13D	B-cell-Naive
0.0539307	0.720329	0.031	0.019	1	AC008982.2	B-cell-Naive
0.0539941	0.428726	0.036	0.022	1	FBXO28	B-cell-Naive
0.0540415	0.219501	0.098	0.072	1	FOXN2	B-cell-Naive
0.0540423	-1.11715	0.004	0.011	1	PIK3CD-AS2	B-cell-Naive
0.054105	0.207354	0.022	0.011	1	TTC33	B-cell-Naive
0.0541387	0.166138	0.197	0.16	1	TANK	B-cell-Naive
0.0541552	-1.96233	0.004	0.011	1	HIST1H2AI	B-cell-Naive
0.0541552	-1.78289	0.004	0.011	1	ACCS	B-cell-Naive
0.0541552	-1.67237	0.004	0.011	1	MACROD1	B-cell-Naive
0.0542942	0.528345	0.053	0.036	1	SPTSSA	B-cell-Naive
0.054325	-1.61486	0.004	0.011	1	GDPD1	B-cell-Naive
0.0543632	0.220034	0.314	0.268	1	ARL6IP5	B-cell-Naive
0.0544398	0.36384	0.047	0.031	1	UNC45A	B-cell-Naive
0.0544952	-1.54738	0.004	0.011	1	TREML2	B-cell-Naive
0.0544952	-1.50673	0.004	0.011	1	GZMH	B-cell-Naive
0.0545038	0.207305	0.141	0.111	1	CWC25	B-cell-Naive
0.054552	-1.48497	0.004	0.011	1	AC020659.1	B-cell-Naive
0.0546371	0.235057	0.057	0.039	1	CEP295	B-cell-Naive
0.0547648	0.392166	0.046	0.03	1	BTN3A3	B-cell-Naive
0.0550266	-1.17875	0.013	0.024	1	CD3E	B-cell-Naive
0.0552067	-0.997216	0.013	0.024	1	DCAKD	B-cell-Naive
0.0552342	0.209134	0.295	0.249	1	LUC7L3	B-cell-Naive
0.0552862	0.263745	0.072	0.051	1	THYN1	B-cell-Naive
0.0554056	0.467789	0.036	0.022	1	NCAPH2	B-cell-Naive
0.0555533	0.315557	0.046	0.03	1	ZNF836	B-cell-Naive
0.0556241	1.19123	0.016	0.007	1	HK2	B-cell-Naive
0.0556465	0.649162	0.023	0.012	1	RBSN	B-cell-Naive
0.0556699	0.796867	0.031	0.019	1	STRIP1	B-cell-Naive
0.0557468	0.345219	0.08	0.058	1	CTDSPL2	B-cell-Naive
0.0557548	0.261629	0.244	0.203	1	PTPN6	B-cell-Naive
0.0558663	0.432416	0.093	0.07	1	S1PR4	B-cell-Naive
0.055876	0.212252	0.155	0.123	1	SCPEP1	B-cell-Naive
0.0559247	0.431137	0.099	0.074	1	CORO7	B-cell-Naive
0.0559336	0.292805	0.1	0.076	1	TLK2	B-cell-Naive
0.0559422	0.384417	0.1	0.076	1	SEMA7A	B-cell-Naive
0.0560227	0.297358	0.059	0.041	1	SEC22C	B-cell-Naive
0.0561298	0.385691	0.087	0.064	1	ZBTB25	B-cell-Naive
0.0561753	0.542352	0.031	0.019	1	ZNF688	B-cell-Naive
0.0561823	0.708472	0.016	0.007	1	C1RL-AS1	B-cell-Naive
0.0561858	0.575151	0.027	0.015	1	LRWD1	B-cell-Naive
0.0562105	0.174194	0.177	0.141	1	RBM26	B-cell-Naive
0.0563226	0.481785	0.016	0.007	1	ZNF764	B-cell-Naive
0.0564309	1.08185	0.019	0.01	1	SGCB	B-cell-Naive
0.056511	0.461716	0.088	0.066	1	B3GAT3	B-cell-Naive
0.0568332	0.214515	0.041	0.026	1	RAB33B	B-cell-Naive
0.0568396	0.26446	0.074	0.053	1	POLR3D	B-cell-Naive
0.0570355	-0.574144	0.013	0.024	1	ZNF559	B-cell-Naive
0.057047	0.549308	0.049	0.033	1	TCEAL3	B-cell-Naive
0.0571134	0.38843	0.054	0.037	1	CDC27	B-cell-Naive
0.0571987	-0.273134	0.177	0.202	1	TIAL1	B-cell-Naive
0.057215	2.231	0.01	0.004	1	IGHV5-51	B-cell-Naive
0.0572168	0.211319	0.179	0.144	1	SRP9	B-cell-Naive
0.0572606	0.13591	0.109	0.083	1	TRAF3	B-cell-Naive
0.0572964	0.245834	0.076	0.056	1	SKAP1	B-cell-Naive
0.0573634	0.206537	0.074	0.053	1	IFI35	B-cell-Naive
0.0575448	-0.506368	0.057	0.077	1	PHF21A	B-cell-Naive
0.057644	1.65877	0.01	0.004	1	AC004846.1	B-cell-Naive
0.0576487	0.707705	0.023	0.012	1	MOSPD3	B-cell-Naive
0.057726	0.22178	0.052	0.035	1	ATXN1L	B-cell-Naive
0.057767	0.371648	0.09	0.068	1	MNDA	B-cell-Naive
0.0577748	0.647286	0.032	0.019	1	CAPN12	B-cell-Naive
0.0578286	0.440335	0.084	0.063	1	HMBOX1	B-cell-Naive
0.0578879	0.382281	0.041	0.026	1	WDR27	B-cell-Naive
0.0580042	0.142463	0.101	0.076	1	HINT2	B-cell-Naive
0.0580413	0.243795	0.067	0.048	1	TXLNG	B-cell-Naive
0.0581375	2.54714	0.01	0.004	1	AL157402.1	B-cell-Naive
0.0581634	0.337745	0.077	0.056	1	GRSF1	B-cell-Naive
0.0582116	0.149042	0.103	0.078	1	DDX50	B-cell-Naive
0.0582543	-0.67854	0.048	0.065	1	ILK	B-cell-Naive
0.0582615	1.32566	0.01	0.004	1	NUDT6	B-cell-Naive
0.0582897	1.53105	0.013	0.005	1	TMTC4	B-cell-Naive
0.0582929	-0.386394	0.116	0.139	1	PXK	B-cell-Naive
0.0583034	0.617753	0.023	0.012	1	THRA	B-cell-Naive
0.0583856	1.22745	0.01	0.004	1	AC002091.2	B-cell-Naive
0.0584478	0.884696	0.01	0.004	1	C21orf58	B-cell-Naive
0.0584512	1.22103	0.013	0.005	1	AL354822.1	B-cell-Naive
0.058518	0.507823	0.078	0.057	1	PPP6R1	B-cell-Naive
0.0585722	1.40655	0.01	0.004	1	AL031595.2	B-cell-Naive
0.0585812	0.333009	0.019	0.01	1	DPAGT1	B-cell-Naive
0.0586053	0.322369	0.068	0.049	1	KIDINS220	B-cell-Naive
0.0586346	1.36218	0.01	0.004	1	WDR5B	B-cell-Naive
0.0586615	-0.702799	0.063	0.082	1	GPI	B-cell-Naive
0.0586929	0.862802	0.028	0.016	1	ZNF266	B-cell-Naive
0.0586969	1.08092	0.01	0.004	1	SPINDOC	B-cell-Naive
0.0586969	0.984031	0.01	0.004	1	LUM	B-cell-Naive
0.0587069	0.169965	0.143	0.113	1	IMPDH2	B-cell-Naive
0.0587888	0.326761	0.037	0.023	1	SORL1	B-cell-Naive
0.0588128	-0.629306	0.049	0.067	1	GBP2	B-cell-Naive
0.0588297	1.11175	0.013	0.005	1	AL117379.1	B-cell-Naive
0.0588436	0.186753	0.059	0.041	1	CDC25B	B-cell-Naive
0.0588844	1.4177	0.01	0.004	1	AC012358.3	B-cell-Naive
0.0588896	0.4764	0.042	0.027	1	TIMM22	B-cell-Naive
0.0590233	-0.844752	0.022	0.035	1	DENND10	B-cell-Naive
0.0590724	0.758268	0.01	0.004	1	HEG1	B-cell-Naive
0.0590949	-1.36854	0.019	0.032	1	CEP126	B-cell-Naive
0.0591016	-0.286964	0.252	0.274	1	KHDRBS1	B-cell-Naive
0.059131	0.254476	0.066	0.047	1	MFN1	B-cell-Naive
0.059169	-0.240065	0.126	0.15	1	TMC6	B-cell-Naive
0.0592475	0.376453	0.07	0.05	1	APP	B-cell-Naive
0.0593148	0.375709	0.06	0.041	1	PRORP	B-cell-Naive
0.0593192	1.35969	0.013	0.005	1	BMF	B-cell-Naive
0.0594831	0.881659	0.013	0.005	1	CAMK2N1	B-cell-Naive
0.0594952	-1.86453	0.007	0.016	1	CBLN3	B-cell-Naive
0.0595486	-0.839135	0.011	0.021	1	GZMK	B-cell-Naive
0.0596302	0.223495	0.149	0.119	1	RBM27	B-cell-Naive
0.0598616	0.503408	0.049	0.033	1	CCDC97	B-cell-Naive
0.060018	-0.403206	0.189	0.211	1	ANXA1	B-cell-Naive
0.0600326	0.263574	0.105	0.079	1	TSR3	B-cell-Naive
0.0600521	0.542051	0.019	0.01	1	DTWD2	B-cell-Naive
0.0601945	0.500061	0.05	0.034	1	ZNF165	B-cell-Naive
0.0602645	0.167734	0.142	0.113	1	TNIP1	B-cell-Naive
0.060271	0.316705	0.019	0.01	1	RAB34	B-cell-Naive
0.0602811	0.411996	0.056	0.039	1	DTD1	B-cell-Naive
0.060426	0.339566	0.064	0.046	1	MACROD2	B-cell-Naive
0.0604305	0.458946	0.05	0.034	1	OCEL1	B-cell-Naive
0.0604721	0.373355	0.028	0.016	1	AGPAT1	B-cell-Naive
0.0604948	0.220408	0.115	0.089	1	AKAP8L	B-cell-Naive
0.0607146	-1.29176	0.006	0.013	1	AC090152.1	B-cell-Naive
0.0607149	0.361912	0.069	0.049	1	GKAP1	B-cell-Naive
0.0607328	0.548115	0.019	0.01	1	VWA8	B-cell-Naive
0.0608333	0.47624	0.028	0.016	1	ZNF699	B-cell-Naive
0.060891	0.105625	0.285	0.237	1	MAPK1IP1L	B-cell-Naive
0.0609493	0.141517	0.134	0.105	1	ARIH2	B-cell-Naive
0.060963	0.347787	0.049	0.033	1	CETN2	B-cell-Naive
0.0610018	-0.20948	0.266	0.291	1	MRPS21	B-cell-Naive
0.0610958	-1.15245	0.006	0.013	1	PXN	B-cell-Naive
0.061197	0.734558	0.046	0.031	1	ACAT1	B-cell-Naive
0.0612313	0.311921	0.048	0.032	1	UAP1	B-cell-Naive
0.0617135	-0.479012	0.159	0.182	1	RAB7A	B-cell-Naive
0.0617465	0.332901	0.08	0.059	1	FBXO21	B-cell-Naive
0.0618685	0.779335	0.024	0.013	1	LRRC8A	B-cell-Naive
0.0618778	0.237067	0.238	0.2	1	HNRNPAB	B-cell-Naive
0.0620833	0.669163	0.044	0.029	1	AC009061.2	B-cell-Naive
0.0625765	0.430105	0.043	0.028	1	APH1B	B-cell-Naive
0.0625889	-0.183293	0.492	0.499	1	ATP5ME	B-cell-Naive
0.0626719	0.342628	0.072	0.052	1	ICAM1	B-cell-Naive
0.0626801	0.520082	0.062	0.043	1	MYO1F	B-cell-Naive
0.0628358	-0.660484	0.017	0.028	1	HBEGF	B-cell-Naive
0.0628407	0.421053	0.058	0.041	1	PWWP2A	B-cell-Naive
0.0628517	0.147284	0.028	0.016	1	KCTD17	B-cell-Naive
0.0629702	0.16279	0.043	0.028	1	TICAM1	B-cell-Naive
0.0629883	0.587655	0.033	0.02	1	WARS2	B-cell-Naive
0.0630268	0.165707	0.141	0.111	1	CHMP5	B-cell-Naive
0.0631337	0.230489	0.049	0.033	1	PGRMC2	B-cell-Naive
0.0634314	0.904499	0.024	0.013	1	GLE1	B-cell-Naive
0.0634482	0.24259	0.099	0.075	1	ATG3	B-cell-Naive
0.0634519	-0.58697	0.034	0.049	1	ZNF160	B-cell-Naive
0.063553	0.42508	0.024	0.013	1	ZSCAN30	B-cell-Naive
0.063844	0.111226	0.074	0.053	1	EIF2D	B-cell-Naive
0.063991	0.275603	0.077	0.056	1	STX8	B-cell-Naive
0.0640536	-1.12165	0.012	0.022	1	TRIM65	B-cell-Naive
0.0640566	0.279221	0.171	0.139	1	SLC50A1	B-cell-Naive
0.0641427	-0.586825	0.014	0.025	1	HOMER1	B-cell-Naive
0.0643604	0.451463	0.084	0.063	1	CDKN2AIP	B-cell-Naive
0.0644566	0.937064	0.017	0.008	1	TMCO6	B-cell-Naive
0.0646079	0.929341	0.017	0.008	1	HENMT1	B-cell-Naive
0.0647435	0.211823	0.033	0.02	1	FDX2	B-cell-Naive
0.0648069	0.708607	0.02	0.011	1	FAM226B	B-cell-Naive
0.064812	-0.81782	0.017	0.029	1	MOB3B	B-cell-Naive
0.0648608	0.929014	0.017	0.008	1	AC073389.1	B-cell-Naive
0.0648661	-0.747532	0.034	0.049	1	CDK2AP1	B-cell-Naive
0.0648773	0.246944	0.087	0.065	1	ANKRD28	B-cell-Naive
0.0649524	0.34433	0.051	0.034	1	ZDHHC4	B-cell-Naive
0.0649586	0.232757	0.289	0.242	1	SHOC2	B-cell-Naive
0.0649851	-0.935305	0.02	0.033	1	GTF3C4	B-cell-Naive
0.0649907	0.191126	0.187	0.151	1	DNAJC21	B-cell-Naive
0.0651645	0.476013	0.045	0.03	1	FAM210A	B-cell-Naive
0.065209	0.224276	0.1	0.077	1	LINC01215	B-cell-Naive
0.0652472	-0.133955	0.122	0.147	1	RPGR	B-cell-Naive
0.065253	0.158063	0.092	0.069	1	CSNK2A2	B-cell-Naive
0.0652535	-1.16095	0.017	0.029	1	ELK1	B-cell-Naive
0.0653998	-0.597633	0.012	0.022	1	NDUFAF5	B-cell-Naive
0.0654441	0.338829	0.086	0.064	1	AL133259.1	B-cell-Naive
0.0654458	-0.266326	0.41	0.42	1	BASP1	B-cell-Naive
0.065454	0.11288	0.141	0.111	1	BAZ2A	B-cell-Naive
0.0654751	0.225005	0.216	0.18	1	ARHGAP30	B-cell-Naive
0.0654752	-1.02907	0.017	0.029	1	TMEM268	B-cell-Naive
0.0657744	0.266953	0.168	0.137	1	NSD1	B-cell-Naive
0.0657957	0.182397	0.122	0.094	1	BIN2	B-cell-Naive
0.0658071	0.185385	0.086	0.064	1	MOB4	B-cell-Naive
0.0658115	0.190683	0.176	0.144	1	ITGB2	B-cell-Naive
0.0658386	0.61303	0.041	0.026	1	ACOT8	B-cell-Naive
0.0658654	0.442123	0.029	0.017	1	CDADC1	B-cell-Naive
0.0659223	0.515994	0.029	0.017	1	CEP97	B-cell-Naive
0.0660502	0.416527	0.051	0.034	1	SNHG21	B-cell-Naive
0.066169	-0.453382	0.164	0.184	1	ACP1	B-cell-Naive
0.0662933	1.08918	0.029	0.018	1	AC011462.5	B-cell-Naive
0.066298	0.226752	0.132	0.104	1	CCSER2	B-cell-Naive
0.0663305	0.22609	0.051	0.034	1	ZFYVE16	B-cell-Naive
0.0663701	0.299262	0.08	0.059	1	BANP	B-cell-Naive
0.066481	-0.82292	0.051	0.068	1	TESK2	B-cell-Naive
0.066504	0.148386	0.224	0.183	1	SLC3A2	B-cell-Naive
0.0665048	-0.239178	0.267	0.288	1	TKT	B-cell-Naive
0.0665408	0.132266	0.122	0.094	1	RASGRP3	B-cell-Naive
0.0665751	0.859877	0.025	0.014	1	CTBP1-DT	B-cell-Naive
0.0666704	0.34183	0.099	0.074	1	TMEM208	B-cell-Naive
0.0667795	0.650928	0.054	0.038	1	SPIDR	B-cell-Naive
0.0668825	0.133475	0.201	0.163	1	RB1	B-cell-Naive
0.0669016	0.317411	0.084	0.063	1	E2F4	B-cell-Naive
0.0670116	-0.335635	0.184	0.206	1	NDUFB5	B-cell-Naive
0.0671047	0.111267	0.152	0.121	1	OSBPL8	B-cell-Naive
0.0671364	0.11879	0.199	0.162	1	RAB30	B-cell-Naive
0.0673311	0.103979	0.214	0.174	1	UBE2R2	B-cell-Naive
0.0673316	0.944846	0.02	0.011	1	ELF4	B-cell-Naive
0.0673697	-1.42732	0.01	0.019	1	ZNF681	B-cell-Naive
0.0673899	0.236896	0.11	0.086	1	ZNF131	B-cell-Naive
0.0674814	0.647575	0.083	0.063	1	FBXO3	B-cell-Naive
0.0675195	0.47666	0.04	0.026	1	TECPR1	B-cell-Naive
0.0675846	-0.560319	0.038	0.054	1	IL6	B-cell-Naive
0.0676901	0.380247	0.073	0.053	1	BLVRB	B-cell-Naive
0.0678931	0.187773	0.058	0.041	1	PIK3C2A	B-cell-Naive
0.0679418	-0.529913	0.131	0.152	1	ADAM17	B-cell-Naive
0.0681545	0.838555	0.025	0.014	1	SRD5A3	B-cell-Naive
0.0681713	0.409995	0.047	0.032	1	SCO1	B-cell-Naive
0.068198	0.178281	0.076	0.056	1	LIME1	B-cell-Naive
0.068313	0.305025	0.034	0.021	1	FBXO6	B-cell-Naive
0.0684955	0.326621	0.058	0.041	1	S1PR1	B-cell-Naive
0.0685761	0.36036	0.058	0.041	1	FAM98B	B-cell-Naive
0.0686235	0.278177	0.082	0.061	1	MIF4GD	B-cell-Naive
0.0691403	-1.05673	0.01	0.019	1	AGMAT	B-cell-Naive
0.0695188	-0.66588	0.052	0.069	1	NME1	B-cell-Naive
0.0695522	0.126264	0.112	0.086	1	PRELID3B	B-cell-Naive
0.0695534	-0.577368	0.064	0.083	1	GNL2	B-cell-Naive
0.069583	0.765501	0.041	0.027	1	ALDH2	B-cell-Naive
0.0695884	-1.75356	0.005	0.011	1	FPR3	B-cell-Naive
0.069781	0.132107	0.478	0.421	1	EVI2B	B-cell-Naive
0.0698179	0.18903	0.112	0.086	1	FAM192A	B-cell-Naive
0.0698512	-2.09654	0.005	0.011	1	ZNF831	B-cell-Naive
0.0699104	0.565145	0.062	0.044	1	MMGT1	B-cell-Naive
0.0699187	0.508363	0.04	0.026	1	DHDDS	B-cell-Naive
0.0700016	0.360736	0.029	0.018	1	TMEM44-AS1	B-cell-Naive
0.0701446	-0.398434	0.054	0.072	1	KPNA2	B-cell-Naive
0.0701603	-0.33147	0.238	0.26	1	COX16	B-cell-Naive
0.0702313	-0.956591	0.029	0.043	1	PRPF19	B-cell-Naive
0.070247	-1.76958	0.005	0.011	1	ZNF189	B-cell-Naive
0.0703132	-1.8269	0.005	0.011	1	NT5DC3	B-cell-Naive
0.0703132	-1.86799	0.005	0.011	1	RNF215	B-cell-Naive
0.0703444	1.0725	0.014	0.006	1	AC106707.1	B-cell-Naive
0.0703807	0.783765	0.026	0.015	1	IFI44	B-cell-Naive
0.0704044	0.915659	0.014	0.006	1	ZNF184	B-cell-Naive
0.0704044	1.11326	0.014	0.006	1	RNF139-AS1	B-cell-Naive
0.0704439	0.531587	0.045	0.03	1	KCNQ1	B-cell-Naive
0.0705119	-1.79559	0.005	0.011	1	SLFN12L	B-cell-Naive
0.0705388	-0.300523	0.189	0.212	1	DDIT4	B-cell-Naive
0.0705783	-1.73738	0.005	0.011	1	TCF7L2	B-cell-Naive
0.0706048	0.177026	0.04	0.026	1	AL451165.2	B-cell-Naive
0.0706481	0.33235	0.091	0.069	1	LEPROTL1	B-cell-Naive
0.0706534	0.454343	0.062	0.044	1	PIAS2	B-cell-Naive
0.0707111	-1.47079	0.005	0.011	1	CDK2	B-cell-Naive
0.0707352	0.194632	0.097	0.073	1	ATG5	B-cell-Naive
0.0707768	-0.674854	0.021	0.034	1	NUDT14	B-cell-Naive
0.0707776	-1.30123	0.005	0.011	1	RBAK	B-cell-Naive
0.0708606	0.276091	0.211	0.176	1	MARCH1	B-cell-Naive
0.0709104	0.106586	0.18	0.145	1	URI1	B-cell-Naive
0.0709108	-1.61453	0.005	0.011	1	ZNF418	B-cell-Naive
0.0709596	-0.479203	0.172	0.198	1	AC245014.3	B-cell-Naive
0.0710044	0.251379	0.088	0.066	1	RNF168	B-cell-Naive
0.0710062	0.847891	0.014	0.006	1	KHDRBS3	B-cell-Naive
0.0711116	0.958028	0.021	0.011	1	IGKV4-1	B-cell-Naive
0.0711271	0.675602	0.014	0.006	1	RFC5	B-cell-Naive
0.0711475	0.144655	0.208	0.171	1	EID1	B-cell-Naive
0.0712481	0.608116	0.014	0.006	1	PHF7	B-cell-Naive
0.0714949	0.235521	0.142	0.114	1	MIA3	B-cell-Naive
0.0715765	0.196538	0.099	0.075	1	BCAP29	B-cell-Naive
0.071587	-0.228245	0.342	0.352	1	COX8A	B-cell-Naive
0.0717376	-0.418177	0.099	0.12	1	C5orf56	B-cell-Naive
0.0717622	0.124261	0.424	0.372	1	UBXN1	B-cell-Naive
0.0718372	0.320062	0.06	0.042	1	LEPROT	B-cell-Naive
0.0718469	0.839634	0.026	0.015	1	CEP152	B-cell-Naive
0.0718486	-0.98661	0.005	0.011	1	MIPEP	B-cell-Naive
0.071849	-0.427488	0.115	0.138	1	TNRC6A	B-cell-Naive
0.0719293	0.297731	0.061	0.043	1	WIPF2	B-cell-Naive
0.071997	0.863304	0.026	0.015	1	BCL9L	B-cell-Naive
0.0720395	0.375299	0.063	0.045	1	NSF	B-cell-Naive
0.0720645	-0.737501	0.028	0.041	1	IER5L	B-cell-Naive
0.0720809	-0.344564	0.217	0.236	1	XRCC6	B-cell-Naive
0.0721602	0.24035	0.133	0.106	1	FAM76B	B-cell-Naive
0.0722244	-1.83647	0.006	0.014	1	DROSHA	B-cell-Naive
0.0722478	0.986885	0.017	0.009	1	C15orf39	B-cell-Naive
0.0723359	0.119999	0.344	0.291	1	TPD52	B-cell-Naive
0.0725631	-0.695633	0.048	0.064	1	PRPSAP2	B-cell-Naive
0.0725904	-0.139455	0.552	0.561	1	SEC62	B-cell-Naive
0.0726172	1.87374	0.011	0.004	1	PARPBP	B-cell-Naive
0.0726906	0.373313	0.021	0.011	1	CLEC16A	B-cell-Naive
0.0729807	0.797524	0.021	0.011	1	ACTR3C	B-cell-Naive
0.0730277	0.317397	0.078	0.058	1	MEA1	B-cell-Naive
0.0730376	1.31321	0.011	0.004	1	SMIM3	B-cell-Naive
0.073053	0.811388	0.017	0.009	1	SLC35A4	B-cell-Naive
0.0730671	-1.8097	0.006	0.014	1	FALEC	B-cell-Naive
0.0731801	0.354574	0.048	0.033	1	EFCAB2	B-cell-Naive
0.0731886	0.239834	0.13	0.102	1	ANTKMT	B-cell-Naive
0.0732445	0.122884	0.076	0.056	1	KLF7	B-cell-Naive
0.0732485	1.08595	0.011	0.004	1	AC092164.1	B-cell-Naive
0.0732485	1.20759	0.011	0.004	1	LINC02728	B-cell-Naive
0.073269	0.638051	0.017	0.009	1	TCP11L1	B-cell-Naive
0.0732813	-0.992515	0.008	0.017	1	SPDL1	B-cell-Naive
0.0733094	-1.26117	0.006	0.014	1	LNX2	B-cell-Naive
0.0733189	1.24224	0.011	0.004	1	INHBA	B-cell-Naive
0.0733204	0.580294	0.021	0.011	1	SATB1-AS1	B-cell-Naive
0.0733784	0.456696	0.07	0.051	1	C5orf15	B-cell-Naive
0.0734497	0.739614	0.036	0.023	1	AC011379.1	B-cell-Naive
0.0734599	1.27295	0.011	0.004	1	TPRN	B-cell-Naive
0.0734599	1.06057	0.011	0.004	1	KLF3-AS1	B-cell-Naive
0.0735197	0.120118	0.471	0.414	1	MZT2B	B-cell-Naive
0.0735281	0.783358	0.031	0.019	1	VPS33A	B-cell-Naive
0.0736162	0.16122	0.21	0.174	1	SERPINB1	B-cell-Naive
0.0736873	0.898957	0.026	0.015	1	AC093323.1	B-cell-Naive
0.0737251	0.329151	0.088	0.067	1	MS4A7	B-cell-Naive
0.0737914	-0.889866	0.013	0.023	1	PPME1	B-cell-Naive
0.0737917	-1.14104	0.022	0.034	1	S100A12	B-cell-Naive
0.073808	0.49018	0.021	0.011	1	TMEM39A	B-cell-Naive
0.0738134	1.32656	0.011	0.004	1	IPO11	B-cell-Naive
0.0738569	0.487332	0.021	0.011	1	PICK1	B-cell-Naive
0.0739532	-0.433832	0.149	0.171	1	ALOX5	B-cell-Naive
0.0739552	1.05633	0.011	0.004	1	AC010247.2	B-cell-Naive
0.0740411	-0.642225	0.07	0.089	1	NME4	B-cell-Naive
0.0740683	-0.338938	0.259	0.273	1	COX5A	B-cell-Naive
0.074082	0.622869	0.026	0.015	1	LDLRAP1	B-cell-Naive
0.0741066	-0.475391	0.016	0.026	1	CXCR3	B-cell-Naive
0.0741229	-0.663058	0.051	0.068	1	GMPS	B-cell-Naive
0.0743478	0.511482	0.036	0.023	1	MFSD8	B-cell-Naive
0.0744532	0.782637	0.011	0.004	1	WIPI1	B-cell-Naive
0.0744784	0.510772	0.026	0.015	1	ZBTB14	B-cell-Naive
0.0745094	-0.221305	0.416	0.431	1	SLC38A2	B-cell-Naive
0.0748742	0.186281	0.065	0.047	1	RNF214	B-cell-Naive
0.0748775	0.491662	0.042	0.028	1	USP46	B-cell-Naive
0.0751561	0.608382	0.057	0.041	1	DPEP2	B-cell-Naive
0.0751938	-0.725001	0.088	0.108	1	CD38	B-cell-Naive
0.0752728	0.769743	0.043	0.029	1	SLC35B1	B-cell-Naive
0.0753285	0.178403	0.11	0.086	1	DNAJC1	B-cell-Naive
0.0753918	0.117923	0.11	0.086	1	CCDC82	B-cell-Naive
[truncated: 174,692 more rows]
