# Supplementary material for: Maternal opioid use and hepatitis C infection disrupt the placental immune landscape and structure
Source: JCI Insight. 2026 Mar 17;11(9):e199606. doi: 10.1172/jci.insight.199606 (PMC13232015; doi:10.1172/jci.insight.199606)
Supplement: Supplemental table 2 [file jciinsight-11-199606-s231.xlsx]

## Sheet: Marker genes
	p_val	avg_log2FC	pct.1	pct.2	p_val_adj	cluster	gene
HAPLN1	0	1.13135	0.781	0.467	0	Myeloid	HAPLN1
SPON1	0	0.99742	0.798	0.5	0	Myeloid	SPON1
TBX4	0	0.99886	0.739	0.445	0	Myeloid	TBX4
EPHA3	0	0.98103	0.66	0.369	0	Myeloid	EPHA3
CR1	0	0.972424	0.813	0.524	0	Myeloid	CR1
P2RY14	0	0.984577	0.707	0.421	0	Myeloid	P2RY14
FAM20A	0	1.03616	0.689	0.406	0	Myeloid	FAM20A
PCOLCE	0	0.814659	0.789	0.513	0	Myeloid	PCOLCE
PLAT	0	0.896694	0.753	0.477	0	Myeloid	PLAT
ISM1	0	0.821493	0.792	0.518	0	Myeloid	ISM1
PDE5A	0	0.798232	0.814	0.54	0	Myeloid	PDE5A
ADAMTS18	0	0.813618	0.86	0.588	0	Myeloid	ADAMTS18
ATP1B1	0	0.923666	0.758	0.487	0	Myeloid	ATP1B1
EGFLAM	0	0.89206	0.858	0.587	0	Myeloid	EGFLAM
PDE8B	0	0.836886	0.839	0.574	0	Myeloid	PDE8B
RSPO3	0	0.821277	0.834	0.579	0	Myeloid	RSPO3
FAM162B	0	0.837486	0.935	0.687	0	Myeloid	FAM162B
PCDH12	0	0.729894	0.903	0.66	0	Myeloid	PCDH12
GPR34	0	0.874767	0.821	0.58	0	Myeloid	GPR34
TRPC6	0	0.783397	0.904	0.664	0	Myeloid	TRPC6
APOLD1	0	0.865677	0.89	0.65	0	Myeloid	APOLD1
AFAP1L2	0	0.799058	0.869	0.642	0	Myeloid	AFAP1L2
SAMD5	0	0.766791	0.899	0.673	0	Myeloid	SAMD5
CD209	0	1.00315	0.889	0.664	0	Myeloid	CD209
FILIP1L	0	0.845498	0.914	0.69	0	Myeloid	FILIP1L
PCDH18	0	0.739598	0.889	0.665	0	Myeloid	PCDH18
ADAMTS9	0	0.812519	0.914	0.694	0	Myeloid	ADAMTS9
THY1	0	0.750397	0.909	0.695	0	Myeloid	THY1
PDE3A	0	0.676361	0.917	0.705	0	Myeloid	PDE3A
CSPG4	0	0.700203	0.915	0.703	0	Myeloid	CSPG4
TMEM100	0	0.758148	0.914	0.703	0	Myeloid	TMEM100
KIRREL1	0	0.663134	0.916	0.711	0	Myeloid	KIRREL1
AGTR1	0	0.747855	0.944	0.745	0	Myeloid	AGTR1
COX4I2	0	0.693804	0.946	0.748	0	Myeloid	COX4I2
AFF2	0	0.691353	0.938	0.744	0	Myeloid	AFF2
OLFML2B	0	0.765033	0.961	0.771	0	Myeloid	OLFML2B
MS4A4A	0	0.88294	0.91	0.721	0	Myeloid	MS4A4A
CCDC102B	0	0.790121	0.954	0.765	0	Myeloid	CCDC102B
SPRY1	0	0.726765	0.926	0.738	0	Myeloid	SPRY1
CD4	0	0.700446	0.901	0.715	0	Myeloid	CD4
RFTN1	0	0.720205	0.942	0.756	0	Myeloid	RFTN1
PAG1	0	0.736637	0.925	0.74	0	Myeloid	PAG1
MYO1B	0	0.806257	0.954	0.773	0	Myeloid	MYO1B
GUCY1A2	0	0.734473	0.96	0.785	0	Myeloid	GUCY1A2
KCNK3	0	0.769172	0.943	0.769	0	Myeloid	KCNK3
RAPGEF5	0	0.689631	0.971	0.806	0	Myeloid	RAPGEF5
GATM	0	0.718481	0.96	0.795	0	Myeloid	GATM
AREG	0	0.680016	0.983	0.819	0	Myeloid	AREG
HIGD1B	0	0.734561	0.974	0.812	0	Myeloid	HIGD1B
CYBB	0	0.715568	0.924	0.767	0	Myeloid	CYBB
CXCL14	0	0.950729	0.954	0.807	0	Myeloid	CXCL14
BMP5	0	0.700565	0.937	0.796	0	Myeloid	BMP5
GJC1	0	0.652509	0.973	0.834	0	Myeloid	GJC1
SDC2	0	0.584411	0.963	0.825	0	Myeloid	SDC2
NDUFA4L2	0	0.70182	0.972	0.835	0	Myeloid	NDUFA4L2
ENPP1	0	0.724633	0.937	0.802	0	Myeloid	ENPP1
NID2	0	0.657376	0.938	0.809	0	Myeloid	NID2
VSIG4	0	0.804567	0.957	0.829	0	Myeloid	VSIG4
MMRN2	0	0.584461	0.985	0.87	0	Myeloid	MMRN2
SLCO2B1	0	0.731311	0.955	0.842	0	Myeloid	SLCO2B1
PDPN	0	0.911049	0.952	0.842	0	Myeloid	PDPN
LIPG	0	0.599913	0.977	0.87	0	Myeloid	LIPG
LAMA2	0	0.824263	0.998	0.893	0	Myeloid	LAMA2
MS4A6A	0	0.710654	0.958	0.854	0	Myeloid	MS4A6A
AIF1	0	0.676327	0.969	0.866	0	Myeloid	AIF1
MS4A7	0	0.774057	0.954	0.852	0	Myeloid	MS4A7
HYAL2	0	0.590746	0.977	0.876	0	Myeloid	HYAL2
FOLR2	0	0.802199	0.972	0.871	0	Myeloid	FOLR2
ADGRA2	0	0.531141	0.991	0.891	0	Myeloid	ADGRA2
ENPP2	0	0.757814	0.99	0.891	0	Myeloid	ENPP2
ADCY3	0	0.617158	0.988	0.893	0	Myeloid	ADCY3
LYVE1	0	0.832749	0.992	0.907	0	Myeloid	LYVE1
TBX2	0	0.567243	0.996	0.912	0	Myeloid	TBX2
CD163	0	0.686169	0.973	0.89	0	Myeloid	CD163
FCGR2B	0	0.540594	0.996	0.916	0	Myeloid	FCGR2B
COL14A1	0	0.572378	0.979	0.899	0	Myeloid	COL14A1
GAS6	0	0.627631	0.987	0.909	0	Myeloid	GAS6
COL5A2	0	0.6157	0.99	0.913	0	Myeloid	COL5A2
CD93	0	0.676083	0.995	0.918	0	Myeloid	CD93
HGF	0	0.780027	0.998	0.925	0	Myeloid	HGF
NR2F1	0	0.526522	0.995	0.924	0	Myeloid	NR2F1
PDGFRB	0	0.592715	0.997	0.928	0	Myeloid	PDGFRB
LAMC3	0	0.684029	0.996	0.932	0	Myeloid	LAMC3
HSD17B2	0	0.49143	1	0.94	0	Myeloid	HSD17B2
TCF21	0	0.636029	0.993	0.933	0	Myeloid	TCF21
PMP22	0	0.604444	0.994	0.934	0	Myeloid	PMP22
MSN	0	0.514723	0.994	0.938	0	Myeloid	MSN
CDH5	0	0.528453	1	0.945	0	Myeloid	CDH5
STAB1	0	0.652502	0.994	0.94	0	Myeloid	STAB1
EGFL6	0	0.770307	1	0.946	0	Myeloid	EGFL6
PTGDS	0	0.857595	0.985	0.931	0	Myeloid	PTGDS
LHFPL6	0	0.55357	0.986	0.932	0	Myeloid	LHFPL6
CD36	0	0.623233	0.996	0.943	0	Myeloid	CD36
CTSC	0	0.703699	0.992	0.939	0	Myeloid	CTSC
COL15A1	0	0.71121	1	0.949	0	Myeloid	COL15A1
EGFL7	0	0.500062	1	0.951	0	Myeloid	EGFL7
NOTCH3	0	0.58573	1	0.955	0	Myeloid	NOTCH3
APOE	0	0.640791	0.978	0.936	0	Myeloid	APOE
NID1	0	0.46936	0.999	0.958	0	Myeloid	NID1
TGFBR2	0	0.506797	0.991	0.952	0	Myeloid	TGFBR2
CNN3	0	0.43131	1	0.963	0	Myeloid	CNN3
VCAN	0	0.54465	0.997	0.961	0	Myeloid	VCAN
CD14	0	0.667718	0.995	0.961	0	Myeloid	CD14
PECAM1	0	0.53195	1	0.967	0	Myeloid	PECAM1
PLAGL1	0	0.639337	1	0.97	0	Myeloid	PLAGL1
COL6A3	0	0.725251	1	0.973	0	Myeloid	COL6A3
DAB2	0	0.45931	1	0.974	0	Myeloid	DAB2
MAF	0	0.624948	0.999	0.973	0	Myeloid	MAF
DLK1	0	0.744007	1	0.975	0	Myeloid	DLK1
F13A1	0	0.838183	1	0.976	0	Myeloid	F13A1
FCGRT	0	0.574949	1	0.976	0	Myeloid	FCGRT
C1QA	0	0.496227	0.998	0.975	0	Myeloid	C1QA
SELENOP	0	0.688063	1	0.978	0	Myeloid	SELENOP
PLTP	0	0.943243	1	0.978	0	Myeloid	PLTP
STOM	0	0.522485	1	0.979	0	Myeloid	STOM
A2M	0	0.607599	1	0.98	0	Myeloid	A2M
PLXND1	0	0.462657	1	0.981	0	Myeloid	PLXND1
COL1A2	0	0.555012	1	0.982	0	Myeloid	COL1A2
COL6A2	0	0.626016	1	0.983	0	Myeloid	COL6A2
COL6A1	0	0.60868	1	0.984	0	Myeloid	COL6A1
PALM2-AKAP2	0	0.446031	1	0.985	0	Myeloid	PALM2-AKAP2
COL1A1	0	0.421997	1	0.985	0	Myeloid	COL1A1
LAMB2	0	0.486358	0.999	0.985	0	Myeloid	LAMB2
CAV1	0	0.457701	1	0.987	0	Myeloid	CAV1
PRKAR1A	0	0.424261	0.999	0.986	0	Myeloid	PRKAR1A
IFITM3	0	0.510285	0.999	0.987	0	Myeloid	IFITM3
SPP1	0	1.07057	0.98	0.97	0	Myeloid	SPP1
RNASE1	0	0.720639	1	0.99	0	Myeloid	RNASE1
COL3A1	0	0.499738	1	0.991	0	Myeloid	COL3A1
VIM	0	0.482845	1	0.993	0	Myeloid	VIM
LGMN	0	0.553329	1	0.993	0	Myeloid	LGMN
LAMC1	0	0.387533	1	0.995	0	Myeloid	LAMC1
KCTD12	0	0.479697	1	0.996	0	Myeloid	KCTD12
TMSB4X	0	0.510999	1	0.998	0	Myeloid	TMSB4X
CALD1	0	0.43918	1	0.999	0	Myeloid	CALD1
SPARC	0	0.385523	1	1	0	Myeloid	SPARC
COL4A1	0	0.381949	1	1	0	Myeloid	COL4A1
FTL	0	0.459687	1	1	0	Myeloid	FTL
LY96	9.13284e-306	0.90729	0.726	0.458	1.64957e-301	Myeloid	LY96
TMEM173	3.10017e-305	0.700917	0.879	0.663	5.59953e-301	Myeloid	TMEM173
CDH6	1.63308e-304	1.27634	0.48	0.228	2.94966e-300	Myeloid	CDH6
WNT3A	3.11525e-304	0.722631	0.89	0.666	5.62677e-300	Myeloid	WNT3A
COL5A3	1.09724e-303	0.626463	0.942	0.783	1.98184e-299	Myeloid	COL5A3
EHD2	2.75697e-303	0.494501	0.997	0.946	4.97963e-299	Myeloid	EHD2
TMEM176B	3.99255e-302	0.601998	0.972	0.898	7.21134e-298	Myeloid	TMEM176B
PCDH10	4.59723e-302	0.894243	0.768	0.511	8.30352e-298	Myeloid	PCDH10
FCER1G	2.24444e-301	0.594502	0.958	0.853	4.05391e-297	Myeloid	FCER1G
NPDC1	3.56588e-301	0.4941	0.996	0.93	6.4407e-297	Myeloid	NPDC1
PREX2	5.06707e-301	0.719218	0.882	0.655	9.15214e-297	Myeloid	PREX2
THBS1	2.39312e-300	0.612426	0.992	0.945	4.32245e-296	Myeloid	THBS1
VCAM1	1.15961e-299	0.815984	0.808	0.565	2.09449e-295	Myeloid	VCAM1
LAMA4	1.97246e-299	0.537744	0.976	0.873	3.56265e-295	Myeloid	LAMA4
CSF1R	6.53118e-299	0.535921	0.991	0.973	1.17966e-294	Myeloid	CSF1R
FRMD3	1.00305e-298	0.813127	0.783	0.516	1.81171e-294	Myeloid	FRMD3
MRC1	1.24119e-298	0.685416	0.924	0.771	2.24183e-294	Myeloid	MRC1
LEF1	1.57918e-298	0.981977	0.61	0.334	2.85232e-294	Myeloid	LEF1
MTSS1	2.0065e-298	0.59591	0.944	0.787	3.62414e-294	Myeloid	MTSS1
OBSCN	5.05715e-298	0.906625	0.675	0.399	9.13422e-294	Myeloid	OBSCN
TCF4	7.85291e-297	0.628537	0.935	0.761	1.41839e-292	Myeloid	TCF4
EMID1	3.30434e-295	1.15249	0.51	0.253	5.96829e-291	Myeloid	EMID1
DKK3	3.84178e-292	0.76354	0.822	0.575	6.93902e-288	Myeloid	DKK3
GNG11	3.73392e-291	0.531387	0.993	0.894	6.74421e-287	Myeloid	GNG11
TBX5	5.49398e-291	0.694394	0.89	0.685	9.92322e-287	Myeloid	TBX5
DLC1	7.94059e-291	0.639829	0.927	0.752	1.43423e-286	Myeloid	DLC1
ELOVL2	8.35867e-291	0.890294	0.726	0.462	1.50974e-286	Myeloid	ELOVL2
GUCY1B1	1.37414e-290	0.686972	0.903	0.703	2.48197e-286	Myeloid	GUCY1B1
APCDD1	1.85367e-290	0.757862	0.87	0.652	3.34809e-286	Myeloid	APCDD1
SRGN	3.83775e-290	0.459729	0.997	0.95	6.93174e-286	Myeloid	SRGN
DCN	9.32343e-289	0.386883	1	0.985	1.684e-284	Myeloid	DCN
MATN2	2.47658e-287	0.665303	0.924	0.762	4.47319e-283	Myeloid	MATN2
FOXF2	7.17481e-287	0.855247	0.717	0.44	1.29591e-282	Myeloid	FOXF2
COL18A1	7.78886e-287	0.573908	0.984	0.912	1.40682e-282	Myeloid	COL18A1
MEF2C	3.23569e-286	0.670336	0.89	0.668	5.8443e-282	Myeloid	MEF2C
ITGA9	8.50344e-285	0.882575	0.69	0.417	1.53589e-280	Myeloid	ITGA9
TESC	7.61748e-284	0.895174	0.659	0.387	1.37587e-279	Myeloid	TESC
SLC9A9	8.79228e-284	0.940826	0.644	0.377	1.58806e-279	Myeloid	SLC9A9
HIF3A	1.06947e-282	0.51486	0.985	0.899	1.93168e-278	Myeloid	HIF3A
LGALS1	1.22813e-282	0.399022	0.999	0.99	2.21825e-278	Myeloid	LGALS1
PHACTR2	1.27907e-282	0.390172	1	0.966	2.31025e-278	Myeloid	PHACTR2
WFDC1	9.52729e-282	0.604104	0.974	0.843	1.72082e-277	Myeloid	WFDC1
BST2	2.75366e-281	0.375316	1	0.994	4.97366e-277	Myeloid	BST2
MPEG1	1.83216e-280	0.724644	0.869	0.687	3.30924e-276	Myeloid	MPEG1
TCIM	3.0988e-280	0.486652	0.996	0.966	5.59705e-276	Myeloid	TCIM
DOK6	2.41698e-279	0.94091	0.632	0.366	4.36555e-275	Myeloid	DOK6
AEBP1	3.21969e-278	0.452187	0.991	0.924	5.81541e-274	Myeloid	AEBP1
C4BPB	3.56462e-278	1.15898	0.535	0.287	6.43842e-274	Myeloid	C4BPB
TM4SF1	2.32786e-277	0.540325	0.977	0.89	4.20459e-273	Myeloid	TM4SF1
PLA2G5	2.84519e-277	0.601358	0.943	0.788	5.13898e-273	Myeloid	PLA2G5
PRKG1	1.24191e-276	0.586087	0.937	0.763	2.24313e-272	Myeloid	PRKG1
OLFML3	2.08566e-276	0.776148	0.845	0.636	3.76713e-272	Myeloid	OLFML3
COL5A1	2.81951e-275	0.359052	0.998	0.987	5.09261e-271	Myeloid	COL5A1
IL33	1.71222e-273	0.659077	0.891	0.663	3.09261e-269	Myeloid	IL33
RAB3IL1	6.73116e-273	0.753306	0.8	0.553	1.21578e-268	Myeloid	RAB3IL1
CHN1	7.02718e-273	0.896763	0.673	0.412	1.26925e-268	Myeloid	CHN1
ETS1	1.17759e-272	0.556273	0.956	0.825	2.12696e-268	Myeloid	ETS1
CD34	3.00838e-270	0.433978	0.997	0.932	5.43373e-266	Myeloid	CD34
ADGRF5	6.49884e-270	0.640601	0.909	0.717	1.17382e-265	Myeloid	ADGRF5
ADGRL2	6.50393e-269	0.634891	0.912	0.716	1.17474e-264	Myeloid	ADGRL2
PAPSS2	2.75523e-268	0.540791	0.961	0.84	4.97649e-264	Myeloid	PAPSS2
SPARCL1	5.98746e-268	0.500197	0.99	0.93	1.08146e-263	Myeloid	SPARCL1
IGF1	1.10386e-267	0.677198	0.879	0.679	1.9938e-263	Myeloid	IGF1
LILRB5	2.28981e-267	0.922399	0.637	0.381	4.13586e-263	Myeloid	LILRB5
CRTAP	3.15363e-267	0.449467	0.99	0.955	5.69608e-263	Myeloid	CRTAP
EXT1	3.41359e-267	0.525495	0.963	0.865	6.16563e-263	Myeloid	EXT1
GABBR1	9.13058e-267	0.741841	0.788	0.535	1.64916e-262	Myeloid	GABBR1
TACC1	1.1834e-266	0.423488	0.998	0.983	2.13745e-262	Myeloid	TACC1
MYH11	1.06143e-265	0.52955	0.951	0.795	1.91715e-261	Myeloid	MYH11
RASSF4	8.68376e-264	0.758461	0.783	0.537	1.56846e-259	Myeloid	RASSF4
PTP4A3	1.52778e-263	0.73611	0.807	0.557	2.75948e-259	Myeloid	PTP4A3
GNG2	6.49557e-263	0.907773	0.65	0.397	1.17323e-258	Myeloid	GNG2
BIN1	5.77425e-262	0.621723	0.891	0.706	1.04295e-257	Myeloid	BIN1
DGKG	2.39408e-261	0.80877	0.726	0.469	4.32419e-257	Myeloid	DGKG
GASK1B	5.29711e-261	0.73743	0.801	0.568	9.56764e-257	Myeloid	GASK1B
C2	9.78367e-261	0.596286	0.905	0.743	1.76713e-256	Myeloid	C2
TTYH3	3.65606e-260	0.524255	0.965	0.87	6.60357e-256	Myeloid	TTYH3
JAM3	4.98956e-260	0.525565	0.977	0.873	9.01215e-256	Myeloid	JAM3
NNAT	8.14975e-260	0.565088	0.953	0.824	1.47201e-255	Myeloid	NNAT
LPAR1	8.79583e-260	0.619566	0.911	0.726	1.5887e-255	Myeloid	LPAR1
JAK3	5.52421e-259	0.806209	0.713	0.455	9.97783e-255	Myeloid	JAK3
DIPK2A	1.56759e-258	0.714249	0.821	0.601	2.83138e-254	Myeloid	DIPK2A
DOCK6	1.6825e-258	0.679283	0.834	0.593	3.03892e-254	Myeloid	DOCK6
RERG	4.08975e-258	0.744713	0.783	0.534	7.38691e-254	Myeloid	RERG
TGFBI	8.77841e-258	0.509509	0.985	0.933	1.58556e-253	Myeloid	TGFBI
ITGA4	1.41451e-257	0.840587	0.685	0.427	2.5549e-253	Myeloid	ITGA4
HPGDS	2.2245e-257	0.956707	0.608	0.359	4.0179e-253	Myeloid	HPGDS
FCGR2A	4.62133e-257	0.533803	0.962	0.836	8.34704e-253	Myeloid	FCGR2A
RAMP2	5.47286e-257	0.541866	0.965	0.823	9.88509e-253	Myeloid	RAMP2
ZNF185	7.94058e-257	0.700928	0.815	0.573	1.43423e-252	Myeloid	ZNF185
THBD	1.16891e-256	0.659063	0.899	0.73	2.11129e-252	Myeloid	THBD
ADGRB1	1.21187e-256	1.18577	0.446	0.218	2.18887e-252	Myeloid	ADGRB1
C1QC	7.81748e-256	0.345318	0.998	0.973	1.41199e-251	Myeloid	C1QC
EDNRB	1.31151e-255	0.530987	0.988	0.947	2.36885e-251	Myeloid	EDNRB
ADCY4	1.34846e-255	0.62793	0.905	0.71	2.43558e-251	Myeloid	ADCY4
MEST	1.41885e-254	0.618943	0.971	0.809	2.56272e-250	Myeloid	MEST
MAPT	1.80709e-254	0.903742	0.61	0.353	3.26397e-250	Myeloid	MAPT
CADM3	1.88497e-254	0.900117	0.821	0.65	3.40462e-250	Myeloid	CADM3
STXBP6	2.20096e-254	0.585203	0.926	0.745	3.97537e-250	Myeloid	STXBP6
RCSD1	2.94731e-254	0.687129	0.829	0.604	5.32343e-250	Myeloid	RCSD1
RNF152	4.5724e-254	0.768782	0.729	0.474	8.25866e-250	Myeloid	RNF152
KCNJ5	3.7398e-253	1.09451	0.486	0.25	6.75482e-249	Myeloid	KCNJ5
EPHX1	4.52023e-253	0.722993	0.805	0.57	8.16444e-249	Myeloid	EPHX1
IFITM2	1.86994e-252	0.579225	0.923	0.764	3.37749e-248	Myeloid	IFITM2
SIGLEC1	5.23547e-252	0.738768	0.795	0.563	9.45631e-248	Myeloid	SIGLEC1
TMEM176A	1.19507e-251	0.711722	0.834	0.625	2.15854e-247	Myeloid	TMEM176A
ABR	1.7313e-251	0.64968	0.88	0.678	3.12708e-247	Myeloid	ABR
CD248	5.78081e-250	0.100587	0.907	0.735	1.04413e-245	Myeloid	CD248
SLC16A10	9.13679e-250	0.938447	0.602	0.354	1.65029e-245	Myeloid	SLC16A10
SH3BGRL	6.00909e-248	0.650947	0.852	0.644	1.08536e-243	Myeloid	SH3BGRL
CCDC68	9.16275e-248	0.76905	0.729	0.479	1.65498e-243	Myeloid	CCDC68
CD28	1.71652e-247	0.782689	0.741	0.497	3.10037e-243	Myeloid	CD28
PAMR1	3.37334e-247	0.755175	0.762	0.534	6.09293e-243	Myeloid	PAMR1
CDC25B	4.10797e-247	0.57146	0.929	0.767	7.41982e-243	Myeloid	CDC25B
UCP2	5.92835e-247	0.747975	0.766	0.52	1.07078e-242	Myeloid	UCP2
FGF7	1.99761e-246	0.927687	0.663	0.424	3.60809e-242	Myeloid	FGF7
DLL4	2.179e-246	0.77669	0.707	0.455	3.93571e-242	Myeloid	DLL4
LBH	3.08735e-244	0.50033	0.976	0.895	5.57637e-240	Myeloid	LBH
CSF1	4.09161e-244	0.596354	0.904	0.724	7.39026e-240	Myeloid	CSF1
PKNOX2	4.60636e-244	0.794104	0.681	0.424	8.32001e-240	Myeloid	PKNOX2
SLC12A7	4.74739e-244	0.84873	0.638	0.386	8.57474e-240	Myeloid	SLC12A7
LAPTM5	4.97337e-244	0.492232	0.973	0.899	8.9829e-240	Myeloid	LAPTM5
TGFB3	2.05664e-243	0.569707	0.967	0.854	3.71471e-239	Myeloid	TGFB3
CYBA	1.25479e-242	0.490445	0.967	0.878	2.26639e-238	Myeloid	CYBA
SCN9A	1.40917e-242	0.99236	0.54	0.3	2.54525e-238	Myeloid	SCN9A
NCF4	2.34387e-242	0.712525	0.794	0.568	4.2335e-238	Myeloid	NCF4
ITPKB	2.81757e-242	0.587607	0.911	0.734	5.08909e-238	Myeloid	ITPKB
SOX5	3.10637e-242	0.660901	0.823	0.598	5.61073e-238	Myeloid	SOX5
ATRNL1	3.16529e-242	1.1525	0.452	0.229	5.71714e-238	Myeloid	ATRNL1
SPTAN1	1.65347e-241	0.360109	0.999	0.976	2.9865e-237	Myeloid	SPTAN1
KL	4.14673e-240	0.617818	0.89	0.687	7.48982e-236	Myeloid	KL
COL4A2	5.86451e-240	0.323537	1	1	1.05925e-235	Myeloid	COL4A2
ICAM2	9.48494e-240	0.560183	0.927	0.769	1.71317e-235	Myeloid	ICAM2
MATN3	1.70395e-239	1.02015	0.499	0.263	3.07768e-235	Myeloid	MATN3
TXNIP	3.43344e-239	0.28723	1	0.986	6.20148e-235	Myeloid	TXNIP
IGFBP4	4.66298e-239	0.218254	0.999	0.965	8.42227e-235	Myeloid	IGFBP4
NES	7.57128e-239	0.655243	0.892	0.741	1.36753e-234	Myeloid	NES
ITM2A	1.54676e-238	0.89713	0.602	0.357	2.79375e-234	Myeloid	ITM2A
ADAP2	2.31992e-238	0.749328	0.739	0.5	4.19023e-234	Myeloid	ADAP2
FZD4	4.71764e-237	0.777861	0.689	0.437	8.521e-233	Myeloid	FZD4
APLNR	2.26198e-236	0.489956	0.986	0.861	4.08559e-232	Myeloid	APLNR
LAIR1	2.95646e-236	0.749229	0.741	0.503	5.33997e-232	Myeloid	LAIR1
S1PR1	8.67928e-236	0.615516	0.875	0.668	1.56765e-231	Myeloid	S1PR1
NINJ1	8.85736e-236	0.5488	0.951	0.862	1.59982e-231	Myeloid	NINJ1
PTK7	1.20133e-235	0.594263	0.894	0.706	2.16985e-231	Myeloid	PTK7
SHC2	1.31154e-235	0.640509	0.833	0.603	2.36891e-231	Myeloid	SHC2
SH2B3	2.11987e-235	0.651567	0.83	0.61	3.82892e-231	Myeloid	SH2B3
NDN	2.91109e-235	0.76281	0.71	0.466	5.25801e-231	Myeloid	NDN
ZNF711	3.19997e-235	1.10475	0.448	0.227	5.77978e-231	Myeloid	ZNF711
LUM	3.34013e-235	0.174212	0.993	0.968	6.03294e-231	Myeloid	LUM
FOXF1	3.77099e-235	0.537527	0.944	0.8	6.81117e-231	Myeloid	FOXF1
NDNF	1.73518e-234	0.60192	0.898	0.709	3.13408e-230	Myeloid	NDNF
ITGA1	2.56225e-234	0.534745	0.966	0.889	4.62794e-230	Myeloid	ITGA1
TNS2	2.65836e-234	0.476308	0.97	0.873	4.80154e-230	Myeloid	TNS2
SCARF2	1.02822e-233	0.62321	0.842	0.616	1.85717e-229	Myeloid	SCARF2
SRPX2	2.01466e-233	0.74932	0.761	0.533	3.63887e-229	Myeloid	SRPX2
P2RY1	2.25474e-233	0.656203	0.843	0.61	4.07252e-229	Myeloid	P2RY1
VEGFC	3.43597e-233	0.792275	0.695	0.451	6.20606e-229	Myeloid	VEGFC
PLCB1	5.28478e-233	0.667258	0.811	0.577	9.54537e-229	Myeloid	PLCB1
GJA4	5.5543e-233	0.583511	0.909	0.725	1.00322e-228	Myeloid	GJA4
C17orf58	1.39133e-232	0.67872	0.783	0.535	2.51302e-228	Myeloid	C17orf58
VTN	2.07724e-232	0.988414	0.621	0.393	3.75191e-228	Myeloid	VTN
WARS	8.28836e-232	0.404684	0.998	0.956	1.49704e-227	Myeloid	WARS
RGN	1.30105e-231	0.842357	0.652	0.411	2.34996e-227	Myeloid	RGN
PTPRD	1.7583e-231	0.699394	0.77	0.525	3.17585e-227	Myeloid	PTPRD
LOXL2	8.14014e-231	0.577501	0.923	0.776	1.47027e-226	Myeloid	LOXL2
IDO1	1.23784e-230	0.503412	0.974	0.858	2.23579e-226	Myeloid	IDO1
HECW2	1.36828e-230	0.723799	0.734	0.489	2.47138e-226	Myeloid	HECW2
NFATC4	1.66894e-230	0.577055	0.894	0.708	3.01445e-226	Myeloid	NFATC4
TJP1	2.35231e-230	0.409662	0.996	0.968	4.24875e-226	Myeloid	TJP1
FMOD	2.90534e-230	0.726174	0.777	0.553	5.24762e-226	Myeloid	FMOD
EFNB2	3.88449e-230	0.539426	0.925	0.76	7.01617e-226	Myeloid	EFNB2
INPP5A	8.31571e-230	0.554559	0.91	0.737	1.50198e-225	Myeloid	INPP5A
CLEC11A	3.91875e-229	0.811256	0.656	0.417	7.07804e-225	Myeloid	CLEC11A
ECM1	1.03765e-228	0.61816	0.864	0.651	1.8742e-224	Myeloid	ECM1
NEURL2	1.58705e-228	1.14996	0.412	0.2	2.86653e-224	Myeloid	NEURL2
MAP3K20	1.08035e-227	0.564178	0.901	0.714	1.95132e-223	Myeloid	MAP3K20
TRPV2	4.5311e-227	0.783368	0.679	0.433	8.18408e-223	Myeloid	TRPV2
EMP1	1.1471e-226	0.524985	0.962	0.854	2.0719e-222	Myeloid	EMP1
TMEM204	1.7083e-226	0.667011	0.822	0.606	3.08552e-222	Myeloid	TMEM204
MYO15B	1.99204e-226	0.59103	0.889	0.697	3.59803e-222	Myeloid	MYO15B
HSPA6	4.57968e-226	0.540681	0.965	0.839	8.27183e-222	Myeloid	HSPA6
EXOC6	5.92036e-225	0.533089	0.929	0.769	1.06934e-220	Myeloid	EXOC6
SH2D3C	2.63965e-224	0.636457	0.822	0.594	4.76773e-220	Myeloid	SH2D3C
C1QB	7.94475e-224	0.385117	0.987	0.946	1.43498e-219	Myeloid	C1QB
CD81	4.08649e-223	0.443842	0.981	0.922	7.38101e-219	Myeloid	CD81
ECSCR	2.25104e-221	0.587076	0.875	0.677	4.06582e-217	Myeloid	ECSCR
CREM	3.49037e-221	0.486222	0.957	0.845	6.30431e-217	Myeloid	CREM
ARHGAP44	4.74598e-221	0.722691	0.733	0.493	8.57219e-217	Myeloid	ARHGAP44
CFH	5.73374e-221	0.778269	0.642	0.399	1.03563e-216	Myeloid	CFH
CCND2	1.08618e-220	0.501008	0.954	0.857	1.96186e-216	Myeloid	CCND2
LTK	1.86465e-220	0.770252	0.652	0.404	3.36793e-216	Myeloid	LTK
SETBP1	2.63747e-220	0.525571	0.92	0.751	4.7638e-216	Myeloid	SETBP1
ADAMTSL3	6.87307e-220	0.782479	0.654	0.409	1.24141e-215	Myeloid	ADAMTSL3
MTUS1	9.35178e-219	0.538579	0.919	0.762	1.68912e-214	Myeloid	MTUS1
CAV2	2.36656e-218	0.385972	0.998	0.985	4.27449e-214	Myeloid	CAV2
RASL12	3.42257e-218	0.78616	0.658	0.422	6.18185e-214	Myeloid	RASL12
LURAP1L	4.90727e-218	0.691323	0.741	0.504	8.86352e-214	Myeloid	LURAP1L
PEAK1	2.09584e-217	0.511599	0.931	0.781	3.7855e-213	Myeloid	PEAK1
FBLN2	3.7108e-217	0.424561	0.988	0.945	6.70245e-213	Myeloid	FBLN2
METTL7B	3.72904e-217	1.20791	0.391	0.189	6.73539e-213	Myeloid	METTL7B
ARHGAP42	6.7106e-217	0.822875	0.614	0.378	1.21207e-212	Myeloid	ARHGAP42
DCLK2	2.49037e-216	0.782784	0.633	0.39	4.49811e-212	Myeloid	DCLK2
VSTM4	5.05834e-216	0.759369	0.664	0.425	9.13637e-212	Myeloid	VSTM4
MSC	9.68852e-216	0.694932	0.752	0.519	1.74994e-211	Myeloid	MSC
RARRES2	1.56297e-215	1.07773	0.423	0.213	2.82304e-211	Myeloid	RARRES2
GIMAP5	2.86484e-215	0.676568	0.739	0.497	5.17448e-211	Myeloid	GIMAP5
GPRC5C	3.49207e-215	1.00118	0.469	0.25	6.30738e-211	Myeloid	GPRC5C
CYTH4	1.28639e-214	0.609342	0.837	0.636	2.32347e-210	Myeloid	CYTH4
GPSM3	1.82837e-214	0.642901	0.794	0.563	3.30241e-210	Myeloid	GPSM3
ACKR3	2.55992e-214	0.533343	0.936	0.807	4.62373e-210	Myeloid	ACKR3
FARP1	3.28727e-214	0.520373	0.932	0.805	5.93747e-210	Myeloid	FARP1
IDO2	5.93376e-214	0.606482	0.855	0.632	1.07176e-209	Myeloid	IDO2
TEAD2	2.65592e-213	0.700344	0.721	0.48	4.79713e-209	Myeloid	TEAD2
NNMT	2.729e-213	0.502552	0.95	0.847	4.92912e-209	Myeloid	NNMT
SLC9A3R2	5.2578e-213	0.457372	0.984	0.918	9.49663e-209	Myeloid	SLC9A3R2
PLEK	6.83581e-213	0.727719	0.685	0.449	1.23468e-208	Myeloid	PLEK
SCARB1	1.49441e-212	0.353041	1	0.987	2.69921e-208	Myeloid	SCARB1
NBL1	6.02436e-212	0.669044	0.716	0.473	1.08812e-207	Myeloid	NBL1
SEMA6B	6.95355e-212	0.852421	0.563	0.33	1.25595e-207	Myeloid	SEMA6B
C1orf54	8.95538e-212	0.869009	0.562	0.331	1.61752e-207	Myeloid	C1orf54
BCAR1	3.14155e-211	0.419161	0.984	0.937	5.67427e-207	Myeloid	BCAR1
DTX3	4.82955e-211	0.670874	0.735	0.493	8.72313e-207	Myeloid	DTX3
SPTB	6.8651e-211	0.627925	0.767	0.519	1.23997e-206	Myeloid	SPTB
TIE1	7.00131e-211	0.538008	0.918	0.75	1.26458e-206	Myeloid	TIE1
SCN1B	1.2482e-210	0.859995	0.615	0.388	2.25451e-206	Myeloid	SCN1B
GRASP	6.31479e-210	0.595483	0.833	0.617	1.14058e-205	Myeloid	GRASP
ACTB	9.91399e-210	0.280777	1	1	1.79067e-205	Myeloid	ACTB
EOGT	1.81099e-209	0.654772	0.79	0.574	3.27102e-205	Myeloid	EOGT
PEAR1	2.06378e-209	0.630385	0.783	0.551	3.7276e-205	Myeloid	PEAR1
TTYH2	9.11733e-209	0.960405	0.48	0.261	1.64677e-204	Myeloid	TTYH2
TGFB1I1	2.50717e-208	0.518369	0.906	0.731	4.52845e-204	Myeloid	TGFB1I1
PLEKHG2	4.56577e-208	0.723111	0.708	0.48	8.2467e-204	Myeloid	PLEKHG2
EMILIN2	4.99363e-208	0.434592	0.877	0.695	9.01949e-204	Myeloid	EMILIN2
SEMA3G	5.88148e-208	0.584771	0.874	0.681	1.06231e-203	Myeloid	SEMA3G
GATA4	1.89103e-207	0.712039	0.685	0.447	3.41557e-203	Myeloid	GATA4
LDB2	2.87747e-207	0.514881	0.933	0.772	5.19729e-203	Myeloid	LDB2
TNFSF12	3.28838e-207	0.66758	0.749	0.524	5.93947e-203	Myeloid	TNFSF12
EFEMP2	6.46486e-207	0.615732	0.806	0.594	1.16768e-202	Myeloid	EFEMP2
CD68	1.09538e-206	0.474333	0.962	0.882	1.97847e-202	Myeloid	CD68
FGF13	1.16217e-206	0.92542	0.492	0.271	2.09911e-202	Myeloid	FGF13
DENND3	1.21271e-206	0.660033	0.755	0.529	2.1904e-202	Myeloid	DENND3
EPB41L2	1.3604e-206	0.516915	0.913	0.752	2.45715e-202	Myeloid	EPB41L2
LGI2	1.75324e-206	1.07326	0.407	0.205	3.1667e-202	Myeloid	LGI2
CCND1	2.23875e-206	0.432126	0.993	0.915	4.04363e-202	Myeloid	CCND1
PROM1	2.98415e-206	0.681342	0.769	0.556	5.38997e-202	Myeloid	PROM1
TANC1	3.45695e-206	0.683312	0.729	0.499	6.24394e-202	Myeloid	TANC1
CNRIP1	7.47947e-206	0.595514	0.832	0.617	1.35094e-201	Myeloid	CNRIP1
PIK3R3	8.64666e-206	0.702589	0.727	0.498	1.56176e-201	Myeloid	PIK3R3
HACE1	8.86855e-206	0.459181	0.969	0.866	1.60184e-201	Myeloid	HACE1
MRVI1	9.8823e-206	0.676675	0.708	0.469	1.78494e-201	Myeloid	MRVI1
PLSCR4	1.04405e-205	0.493979	0.938	0.784	1.88577e-201	Myeloid	PLSCR4
LRP6	1.10023e-205	0.510357	0.918	0.747	1.98724e-201	Myeloid	LRP6
NCKAP1L	1.14387e-205	0.709221	0.672	0.432	2.06606e-201	Myeloid	NCKAP1L
PDZRN3	1.1622e-205	0.642929	0.771	0.551	2.09917e-201	Myeloid	PDZRN3
MEOX2	1.86768e-205	0.533459	0.927	0.759	3.37341e-201	Myeloid	MEOX2
GNAI2	2.32858e-205	0.394646	0.994	0.966	4.20588e-201	Myeloid	GNAI2
ARHGAP4	6.48637e-205	0.508297	0.931	0.791	1.17157e-200	Myeloid	ARHGAP4
DGKH	7.32782e-205	0.639586	0.778	0.543	1.32355e-200	Myeloid	DGKH
LRP3	9.09861e-205	0.801797	0.581	0.347	1.64339e-200	Myeloid	LRP3
GIMAP6	1.64875e-204	0.581958	0.86	0.672	2.97798e-200	Myeloid	GIMAP6
PTMS	2.5925e-204	0.412828	0.987	0.935	4.68257e-200	Myeloid	PTMS
PHLDB1	3.5932e-204	0.444929	0.965	0.863	6.49003e-200	Myeloid	PHLDB1
NOVA2	6.2358e-204	0.651988	0.759	0.521	1.12631e-199	Myeloid	NOVA2
SPRED1	6.70305e-204	0.641447	0.755	0.525	1.2107e-199	Myeloid	SPRED1
NXN	2.66061e-203	0.695532	0.69	0.452	4.8056e-199	Myeloid	NXN
KLHL23	3.89338e-203	0.788633	0.6	0.367	7.03222e-199	Myeloid	KLHL23
PABPC4L	6.14155e-203	0.795452	0.589	0.36	1.10929e-198	Myeloid	PABPC4L
RGS3	6.29485e-203	0.523728	0.914	0.739	1.13698e-198	Myeloid	RGS3
ACVRL1	6.71767e-203	0.405843	0.986	0.935	1.21335e-198	Myeloid	ACVRL1
PALM	7.91753e-203	0.599667	0.801	0.575	1.43006e-198	Myeloid	PALM
RGS11	1.08892e-202	0.84493	0.555	0.328	1.96681e-198	Myeloid	RGS11
TNFRSF1B	1.27904e-202	0.544408	0.91	0.753	2.31021e-198	Myeloid	TNFRSF1B
CFI	1.71635e-202	0.83087	0.56	0.334	3.10007e-198	Myeloid	CFI
NCK2	1.82534e-202	0.505258	0.926	0.788	3.29693e-198	Myeloid	NCK2
DBNDD2	1.96358e-202	0.635674	0.778	0.557	3.54662e-198	Myeloid	DBNDD2
ABLIM3	2.10507e-202	0.476725	0.955	0.831	3.80217e-198	Myeloid	ABLIM3
B3GNT9	2.20248e-202	0.820135	0.576	0.348	3.97812e-198	Myeloid	B3GNT9
NPR1	2.96499e-202	0.58539	0.861	0.655	5.35537e-198	Myeloid	NPR1
TSHZ1	3.96571e-202	0.605927	0.825	0.625	7.16286e-198	Myeloid	TSHZ1
SLC4A4	4.00365e-202	1.12773	0.369	0.177	7.23138e-198	Myeloid	SLC4A4
ACE	4.72503e-202	0.732246	0.66	0.424	8.53435e-198	Myeloid	ACE
PPP1R12B	9.24151e-202	0.410848	0.99	0.938	1.6692e-197	Myeloid	PPP1R12B
FADS2	1.23787e-201	0.617671	0.823	0.622	2.23585e-197	Myeloid	FADS2
SEC14L1	1.97914e-201	0.412866	0.984	0.94	3.57472e-197	Myeloid	SEC14L1
IL12RB2	5.11474e-201	0.944806	0.476	0.261	9.23824e-197	Myeloid	IL12RB2
RASIP1	1.62134e-200	0.561233	0.86	0.657	2.92847e-196	Myeloid	RASIP1
WNT2	2.73432e-200	0.648767	0.839	0.65	4.93873e-196	Myeloid	WNT2
PODXL	3.58543e-200	0.569705	0.879	0.708	6.476e-196	Myeloid	PODXL
SELENBP1	4.41584e-200	0.799526	0.589	0.36	7.97589e-196	Myeloid	SELENBP1
TMEM35B	1.00319e-199	0.575049	0.838	0.64	1.81197e-195	Myeloid	TMEM35B
JAG1	1.40202e-199	0.415492	0.984	0.893	2.53232e-195	Myeloid	JAG1
IFI16	1.73085e-199	0.486766	0.928	0.796	3.12626e-195	Myeloid	IFI16
PRSS23	2.90048e-199	0.469729	0.971	0.878	5.23886e-195	Myeloid	PRSS23
POSTN	3.64237e-199	0.675577	0.781	0.56	6.57885e-195	Myeloid	POSTN
ARHGAP29	7.53889e-199	0.518088	0.921	0.771	1.36167e-194	Myeloid	ARHGAP29
GPR183	7.84528e-199	0.895384	0.541	0.32	1.41701e-194	Myeloid	GPR183
LAPTM4B	8.84676e-199	0.63201	0.765	0.542	1.5979e-194	Myeloid	LAPTM4B
PTEN	1.37517e-198	0.586566	0.857	0.67	2.48384e-194	Myeloid	PTEN
TSPAN33	2.10567e-198	0.87426	0.511	0.292	3.80327e-194	Myeloid	TSPAN33
SAMHD1	2.56825e-198	0.445309	0.959	0.878	4.63878e-194	Myeloid	SAMHD1
LRRC4B	3.07061e-198	0.774406	0.616	0.387	5.54613e-194	Myeloid	LRRC4B
LTBP4	1.29706e-197	0.527595	0.906	0.766	2.34275e-193	Myeloid	LTBP4
CMKLR1	1.40527e-197	0.719667	0.673	0.445	2.53819e-193	Myeloid	CMKLR1
SCN7A	2.17212e-197	0.780603	0.602	0.371	3.92329e-193	Myeloid	SCN7A
ATP8B2	3.35859e-197	0.634933	0.741	0.508	6.06629e-193	Myeloid	ATP8B2
PDGFC	4.30665e-197	0.823583	0.577	0.356	7.77866e-193	Myeloid	PDGFC
RIN2	5.07101e-197	0.434884	0.967	0.885	9.15925e-193	Myeloid	RIN2
ZCCHC24	1.1262e-196	0.518584	0.903	0.735	2.03415e-192	Myeloid	ZCCHC24
CNNM2	1.31553e-196	0.55319	0.855	0.655	2.37611e-192	Myeloid	CNNM2
AP3M2	5.01708e-196	0.902509	0.496	0.28	9.06184e-192	Myeloid	AP3M2
TEK	8.40207e-196	0.526625	0.888	0.706	1.51758e-191	Myeloid	TEK
SH3RF3	4.18151e-195	0.698583	0.675	0.445	7.55264e-191	Myeloid	SH3RF3
SPI1	4.62137e-195	0.438069	0.965	0.884	8.34712e-191	Myeloid	SPI1
MMP23B	1.7859e-194	0.730878	0.628	0.397	3.22569e-190	Myeloid	MMP23B
FABP4	1.88024e-194	0.493644	0.966	0.872	3.39609e-190	Myeloid	FABP4
SIPA1	2.41504e-194	0.570231	0.851	0.661	4.36205e-190	Myeloid	SIPA1
FSCN1	2.84294e-194	0.513212	0.901	0.741	5.13492e-190	Myeloid	FSCN1
RIPOR1	3.06356e-194	0.464264	0.939	0.833	5.5334e-190	Myeloid	RIPOR1
NOL4L	4.02716e-194	0.622953	0.774	0.554	7.27385e-190	Myeloid	NOL4L
BMP4	1.52573e-193	0.712717	0.69	0.47	2.75577e-189	Myeloid	BMP4
PARVB	2.42084e-193	0.652088	0.733	0.505	4.37252e-189	Myeloid	PARVB
CDC42EP2	4.99097e-193	0.595548	0.803	0.587	9.0147e-189	Myeloid	CDC42EP2
PRKACA	5.80401e-193	0.387669	0.983	0.946	1.04832e-188	Myeloid	PRKACA
DUSP7	1.02193e-192	0.557203	0.854	0.666	1.84582e-188	Myeloid	DUSP7
STC1	4.37322e-192	0.884546	0.644	0.434	7.8989e-188	Myeloid	STC1
PREX1	5.09212e-192	0.662621	0.729	0.507	9.19739e-188	Myeloid	PREX1
LAP3	5.76365e-192	0.505449	0.901	0.761	1.04103e-187	Myeloid	LAP3
CD163L1	6.19318e-192	1.0125	0.44	0.238	1.11861e-187	Myeloid	CD163L1
CTHRC1	7.53005e-192	0.449211	0.936	0.819	1.36008e-187	Myeloid	CTHRC1
SEPTIN11	7.98999e-192	0.398922	0.984	0.939	1.44315e-187	Myeloid	SEPTIN11
NSMF	1.13464e-191	0.689983	0.689	0.465	2.04938e-187	Myeloid	NSMF
TNFRSF1A	1.17285e-191	0.348962	0.996	0.978	2.11841e-187	Myeloid	TNFRSF1A
BLVRA	2.25134e-191	0.668027	0.691	0.46	4.06636e-187	Myeloid	BLVRA
CPNE2	7.67521e-191	0.607924	0.771	0.546	1.3863e-186	Myeloid	CPNE2
EBF1	9.52783e-191	0.53801	0.847	0.64	1.72092e-186	Myeloid	EBF1
ROBO1	1.56994e-190	0.815566	0.557	0.337	2.83562e-186	Myeloid	ROBO1
RAP2A	1.69067e-190	0.507796	0.901	0.743	3.05369e-186	Myeloid	RAP2A
NOTCH1	3.7241e-190	0.567575	0.824	0.62	6.72646e-186	Myeloid	NOTCH1
MERTK	4.46989e-190	0.623513	0.754	0.538	8.07352e-186	Myeloid	MERTK
TNFRSF19	4.79956e-190	0.954892	0.426	0.222	8.66897e-186	Myeloid	TNFRSF19
LIX1L	5.46399e-190	0.5185	0.881	0.704	9.86906e-186	Myeloid	LIX1L
PPM1L	1.3398e-189	0.694889	0.672	0.449	2.41995e-185	Myeloid	PPM1L
PTPRB	1.60431e-189	0.514345	0.859	0.651	2.8977e-185	Myeloid	PTPRB
IL10RA	1.82088e-189	0.734644	0.634	0.413	3.28888e-185	Myeloid	IL10RA
SPRY4	3.54851e-189	0.548242	0.884	0.714	6.40931e-185	Myeloid	SPRY4
ICAM1	3.82608e-189	0.611577	0.725	0.496	6.91066e-185	Myeloid	ICAM1
ZNF366	4.80982e-189	0.618137	0.753	0.521	8.68751e-185	Myeloid	ZNF366
RCAN1	5.43005e-189	0.529306	0.882	0.725	9.80776e-185	Myeloid	RCAN1
ABCC1	8.06744e-189	0.600912	0.773	0.556	1.45714e-184	Myeloid	ABCC1
RNF145	1.71761e-188	0.710484	0.663	0.444	3.10234e-184	Myeloid	RNF145
PLCG1	2.61133e-188	0.523021	0.885	0.711	4.71659e-184	Myeloid	PLCG1
PPM1F	5.59531e-188	0.457663	0.956	0.853	1.01063e-183	Myeloid	PPM1F
HIPK2	6.81529e-188	0.461069	0.95	0.826	1.23098e-183	Myeloid	HIPK2
ZBTB46	9.18719e-188	0.677659	0.66	0.427	1.65939e-183	Myeloid	ZBTB46
TUBA1A	9.77713e-188	0.731199	0.624	0.399	1.76595e-183	Myeloid	TUBA1A
NPC2	2.05741e-187	0.373975	0.991	0.978	3.7161e-183	Myeloid	NPC2
SHE	2.48251e-187	0.540207	0.857	0.658	4.48392e-183	Myeloid	SHE
SLC38A2	2.55267e-187	0.344181	0.998	0.979	4.61063e-183	Myeloid	SLC38A2
TNXB	2.8239e-187	0.507758	0.942	0.892	5.10052e-183	Myeloid	TNXB
HEYL	3.01711e-187	0.537705	0.865	0.672	5.44951e-183	Myeloid	HEYL
LINGO1	3.17923e-187	0.885664	0.497	0.286	5.74232e-183	Myeloid	LINGO1
LGALSL	4.14488e-187	0.651539	0.725	0.498	7.48649e-183	Myeloid	LGALSL
SYCE1	4.92861e-187	0.622899	0.766	0.548	8.90206e-183	Myeloid	SYCE1
AKAP12	5.00585e-187	0.432996	0.948	0.837	9.04157e-183	Myeloid	AKAP12
GNB4	6.18367e-187	0.493727	0.909	0.759	1.11689e-182	Myeloid	GNB4
THEMIS2	2.39676e-186	0.701066	0.648	0.421	4.32903e-182	Myeloid	THEMIS2
CMTM3	4.79663e-186	0.380153	0.986	0.956	8.66367e-182	Myeloid	CMTM3
FKBP10	5.33428e-186	0.455275	0.92	0.787	9.63477e-182	Myeloid	FKBP10
PLXDC1	7.25507e-186	0.951362	0.437	0.236	1.31041e-181	Myeloid	PLXDC1
KIAA0040	2.22412e-185	0.476964	0.929	0.79	4.0172e-181	Myeloid	KIAA0040
AP1S2	2.7904e-185	0.699873	0.662	0.438	5.04003e-181	Myeloid	AP1S2
PPP1R12A	2.97856e-185	0.450219	0.942	0.836	5.37987e-181	Myeloid	PPP1R12A
FGD5	3.5121e-185	0.558774	0.805	0.592	6.34355e-181	Myeloid	FGD5
MILR1	5.84842e-185	0.885364	0.497	0.289	1.05634e-180	Myeloid	MILR1
WAS	9.92555e-185	0.731848	0.605	0.38	1.79275e-180	Myeloid	WAS
LAMB1	1.07199e-184	0.372301	0.996	0.979	1.93623e-180	Myeloid	LAMB1
FABP5	3.79626e-184	0.650156	0.73	0.511	6.85681e-180	Myeloid	FABP5
CYYR1	5.34123e-184	0.523324	0.871	0.688	9.64733e-180	Myeloid	CYYR1
HSPA2	5.80577e-184	0.354281	0.991	0.954	1.04864e-179	Myeloid	HSPA2
NLRP1	9.03806e-184	0.624846	0.745	0.523	1.63245e-179	Myeloid	NLRP1
CLCN5	9.48625e-184	0.705848	0.673	0.458	1.71341e-179	Myeloid	CLCN5
NRN1	1.64431e-183	0.493118	0.915	0.755	2.96996e-179	Myeloid	NRN1
PALD1	2.34651e-183	0.716747	0.63	0.404	4.23826e-179	Myeloid	PALD1
DLG4	3.06519e-183	0.727817	0.617	0.398	5.53635e-179	Myeloid	DLG4
BICD1	5.0521e-183	0.572074	0.807	0.59	9.12511e-179	Myeloid	BICD1
DIPK2B	6.5951e-183	0.535621	0.843	0.635	1.19121e-178	Myeloid	DIPK2B
ZEB2	1.31247e-182	0.414078	0.969	0.884	2.37057e-178	Myeloid	ZEB2
TMEM74B	1.49596e-182	0.630177	0.733	0.512	2.70201e-178	Myeloid	TMEM74B
HSPA12B	1.81078e-182	0.553502	0.847	0.645	3.27063e-178	Myeloid	HSPA12B
CLDN5	2.90515e-182	0.444533	0.945	0.834	5.24729e-178	Myeloid	CLDN5
PRICKLE2	3.67278e-182	0.687187	0.646	0.423	6.63378e-178	Myeloid	PRICKLE2
DOCK4	5.28764e-182	0.599628	0.773	0.56	9.55054e-178	Myeloid	DOCK4
MAP1LC3A	5.86713e-182	0.619435	0.733	0.512	1.05972e-177	Myeloid	MAP1LC3A
PCDH1	7.52557e-182	0.434468	0.966	0.888	1.35927e-177	Myeloid	PCDH1
RAP2B	7.62935e-182	0.500672	0.912	0.802	1.37801e-177	Myeloid	RAP2B
CDH11	9.79438e-182	0.58583	0.883	0.769	1.76906e-177	Myeloid	CDH11
PEPD	1.06286e-181	0.603686	0.795	0.593	1.91973e-177	Myeloid	PEPD
FAS	1.13794e-181	0.779939	0.562	0.346	2.05535e-177	Myeloid	FAS
CASKIN2	1.45056e-181	0.588741	0.786	0.568	2.62e-177	Myeloid	CASKIN2
FOXD1	1.59922e-181	0.947724	0.424	0.226	2.88851e-177	Myeloid	FOXD1
FNIP2	3.13412e-181	0.61104	0.765	0.559	5.66084e-177	Myeloid	FNIP2
SLA	3.16641e-181	0.746266	0.634	0.418	5.71917e-177	Myeloid	SLA
BMP2	1.46555e-180	0.647884	0.709	0.488	2.64708e-176	Myeloid	BMP2
PTPRK	1.65092e-180	0.548091	0.842	0.647	2.98189e-176	Myeloid	PTPRK
RARB	2.34623e-180	0.78892	0.558	0.341	4.23775e-176	Myeloid	RARB
IGFBP5	3.37039e-180	0.325836	1	0.976	6.0876e-176	Myeloid	IGFBP5
ARHGEF15	3.82949e-180	0.601991	0.743	0.517	6.91683e-176	Myeloid	ARHGEF15
CMTM7	9.82946e-180	0.742799	0.588	0.368	1.7754e-175	Myeloid	CMTM7
ITM2C	1.30586e-179	0.325914	1	0.991	2.35864e-175	Myeloid	ITM2C
PDLIM3	2.64785e-179	0.695101	0.634	0.412	4.78255e-175	Myeloid	PDLIM3
KCNQ1	4.16426e-179	0.872213	0.488	0.283	7.52149e-175	Myeloid	KCNQ1
VAV1	6.08539e-179	0.804993	0.53	0.318	1.09914e-174	Myeloid	VAV1
VAMP5	1.64228e-178	0.509684	0.884	0.709	2.96629e-174	Myeloid	VAMP5
DAAM2	1.6905e-178	0.615383	0.731	0.516	3.05337e-174	Myeloid	DAAM2
PRDM6	1.74045e-178	0.720186	0.598	0.378	3.14361e-174	Myeloid	PRDM6
MFNG	1.81451e-178	0.595635	0.754	0.537	3.27737e-174	Myeloid	MFNG
CYSLTR2	2.15156e-178	0.953689	0.438	0.242	3.88614e-174	Myeloid	CYSLTR2
LZTS1	2.19026e-178	0.868909	0.491	0.286	3.95604e-174	Myeloid	LZTS1
ARAP3	3.38207e-178	0.703939	0.616	0.394	6.10869e-174	Myeloid	ARAP3
FMNL3	4.66261e-178	0.56234	0.809	0.602	8.4216e-174	Myeloid	FMNL3
DDAH2	5.49308e-178	0.43542	0.951	0.847	9.9216e-174	Myeloid	DDAH2
MAGEH1	5.68305e-178	0.676701	0.642	0.416	1.02647e-173	Myeloid	MAGEH1
FAM241A	5.95531e-178	0.551836	0.826	0.628	1.07565e-173	Myeloid	FAM241A
TSPAN4	6.12549e-178	0.394917	0.97	0.901	1.10639e-173	Myeloid	TSPAN4
SMIM3	8.2419e-178	0.728197	0.608	0.39	1.48865e-173	Myeloid	SMIM3
FPR1	8.80235e-178	0.797367	0.585	0.375	1.58988e-173	Myeloid	FPR1
MAN1A1	1.02669e-177	0.475046	0.95	0.883	1.85441e-173	Myeloid	MAN1A1
PLEKHG1	3.30466e-177	0.678608	0.648	0.425	5.96887e-173	Myeloid	PLEKHG1
DIPK1B	5.74037e-177	0.42339	0.965	0.847	1.03683e-172	Myeloid	DIPK1B
CD53	2.0725e-176	0.627752	0.681	0.466	3.74335e-172	Myeloid	CD53
DOK2	2.09632e-176	0.786309	0.542	0.329	3.78638e-172	Myeloid	DOK2
TYROBP	2.57149e-176	0.451717	0.933	0.821	4.64463e-172	Myeloid	TYROBP
HCK	2.60844e-176	0.716607	0.63	0.415	4.71137e-172	Myeloid	HCK
ABCC5	2.86964e-176	0.734696	0.594	0.378	5.18314e-172	Myeloid	ABCC5
DDR2	3.13497e-176	0.722987	0.598	0.38	5.66238e-172	Myeloid	DDR2
EDNRA	5.92242e-176	0.849433	0.51	0.305	1.06971e-171	Myeloid	EDNRA
EMILIN1	1.30703e-175	0.515705	0.83	0.632	2.36076e-171	Myeloid	EMILIN1
TRAM1	1.34574e-175	0.399276	0.965	0.899	2.43068e-171	Myeloid	TRAM1
NRROS	2.76452e-175	0.812767	0.522	0.314	4.99328e-171	Myeloid	NRROS
NOSTRIN	6.9921e-175	0.561918	0.804	0.594	1.26291e-170	Myeloid	NOSTRIN
C1R	1.28431e-174	0.494914	0.825	0.657	2.31973e-170	Myeloid	C1R
ANGPT1	1.80053e-174	0.688894	0.632	0.412	3.25211e-170	Myeloid	ANGPT1
OAZ2	2.35008e-174	0.353352	0.988	0.945	4.24471e-170	Myeloid	OAZ2
CCM2L	4.34884e-174	0.601246	0.724	0.498	7.85488e-170	Myeloid	CCM2L
SBSPON	6.73702e-174	0.648048	0.526	0.308	1.21684e-169	Myeloid	SBSPON
BCL6B	6.75503e-174	0.746376	0.567	0.348	1.22009e-169	Myeloid	BCL6B
FES	7.59523e-174	0.7472	0.57	0.355	1.37185e-169	Myeloid	FES
MAP3K12	8.54295e-174	0.807328	0.51	0.302	1.54303e-169	Myeloid	MAP3K12
TNFRSF14	1.36083e-173	0.548441	0.813	0.603	2.45793e-169	Myeloid	TNFRSF14
GPR137B	2.06453e-173	0.630392	0.716	0.504	3.72896e-169	Myeloid	GPR137B
FZD1	2.29912e-173	0.65173	0.668	0.45	4.15266e-169	Myeloid	FZD1
PLCB4	3.33064e-173	0.731541	0.584	0.367	6.01581e-169	Myeloid	PLCB4
KDR	3.96915e-173	0.468402	0.921	0.783	7.16909e-169	Myeloid	KDR
ELN	4.38543e-173	0.2943	0.872	0.692	7.92097e-169	Myeloid	ELN
HRH2	5.27813e-173	0.903673	0.437	0.241	9.53335e-169	Myeloid	HRH2
LEPROTL1	5.61961e-173	0.412256	0.973	0.903	1.01501e-168	Myeloid	LEPROTL1
RGL1	6.79575e-173	0.591741	0.78	0.58	1.22745e-168	Myeloid	RGL1
RUNX1T1	7.05548e-173	0.717097	0.552	0.333	1.27436e-168	Myeloid	RUNX1T1
LRMDA	7.80105e-173	0.686517	0.629	0.412	1.40903e-168	Myeloid	LRMDA
GUCY1A1	2.70925e-172	0.543607	0.775	0.564	4.89345e-168	Myeloid	GUCY1A1
MRGPRF	4.67148e-172	0.747413	0.574	0.359	8.43762e-168	Myeloid	MRGPRF
RBMS3	5.1662e-172	0.452255	0.92	0.766	9.33119e-168	Myeloid	RBMS3
RCBTB2	5.82158e-172	0.686801	0.622	0.407	1.05149e-167	Myeloid	RCBTB2
MECOM	5.85737e-172	0.656567	0.631	0.411	1.05796e-167	Myeloid	MECOM
DCHS1	1.0428e-171	0.574954	0.762	0.547	1.88351e-167	Myeloid	DCHS1
TLR4	2.94901e-171	0.667509	0.65	0.432	5.32649e-167	Myeloid	TLR4
ADGRG6	2.99961e-171	0.431856	0.958	0.85	5.4179e-167	Myeloid	ADGRG6
ATP8B4	3.7019e-171	0.892328	0.462	0.265	6.68638e-167	Myeloid	ATP8B4
LYL1	4.23585e-171	0.658701	0.65	0.434	7.65079e-167	Myeloid	LYL1
SPATS2L	4.96849e-171	0.430044	0.944	0.847	8.97409e-167	Myeloid	SPATS2L
SMTN	5.65347e-171	0.461492	0.903	0.76	1.02113e-166	Myeloid	SMTN
KANK3	6.63265e-171	0.442136	0.946	0.822	1.19799e-166	Myeloid	KANK3
DYRK2	7.19292e-171	0.575057	0.793	0.597	1.29918e-166	Myeloid	DYRK2
NECTIN2	7.19295e-171	0.402324	0.964	0.91	1.29919e-166	Myeloid	NECTIN2
ARHGEF17	8.23495e-171	0.443496	0.933	0.823	1.4874e-166	Myeloid	ARHGEF17
PRKAR2B	1.66006e-170	0.472657	0.915	0.765	2.99841e-166	Myeloid	PRKAR2B
C2orf83	3.33213e-170	1.12887	0.359	0.185	6.01848e-166	Myeloid	C2orf83
HBEGF	3.40896e-170	0.962086	0.394	0.208	6.15726e-166	Myeloid	HBEGF
TBXA2R	3.55276e-170	0.705071	0.615	0.402	6.417e-166	Myeloid	TBXA2R
LRRC36	5.16875e-170	0.64883	0.659	0.439	9.3358e-166	Myeloid	LRRC36
IGSF6	5.3122e-170	1.04153	0.366	0.188	9.5949e-166	Myeloid	IGSF6
ARHGEF40	8.96812e-170	0.610975	0.716	0.503	1.61982e-165	Myeloid	ARHGEF40
FLI1	1.22507e-169	0.599109	0.768	0.566	2.21273e-165	Myeloid	FLI1
CRABP1	1.46439e-169	0.864728	0.399	0.211	2.64498e-165	Myeloid	CRABP1
ARMCX2	3.23977e-169	0.649455	0.643	0.423	5.85167e-165	Myeloid	ARMCX2
MAFB	3.24019e-169	0.530506	0.837	0.66	5.85243e-165	Myeloid	MAFB
NR1H3	3.8844e-169	0.539368	0.834	0.656	7.01599e-165	Myeloid	NR1H3
PCED1A	5.25632e-169	0.522983	0.845	0.66	9.49397e-165	Myeloid	PCED1A
CRYL1	6.85945e-169	0.688292	0.627	0.415	1.23895e-164	Myeloid	CRYL1
VWF	1.87011e-168	0.368575	0.985	0.912	3.3778e-164	Myeloid	VWF
CACNA1C	1.89285e-168	0.750814	0.535	0.325	3.41886e-164	Myeloid	CACNA1C
IGFBP2	2.51306e-168	0.147902	0.904	0.777	4.53908e-164	Myeloid	IGFBP2
PPP1R14A	3.43901e-168	0.475267	0.936	0.809	6.21154e-164	Myeloid	PPP1R14A
PLS3	4.59617e-168	0.58853	0.738	0.532	8.30161e-164	Myeloid	PLS3
CNTNAP1	5.37128e-168	0.931763	0.414	0.225	9.7016e-164	Myeloid	CNTNAP1
NPL	7.48631e-168	0.612096	0.786	0.601	1.35218e-163	Myeloid	NPL
STARD13	8.00952e-168	0.464034	0.905	0.773	1.44668e-163	Myeloid	STARD13
PRKCA	1.34898e-167	0.73759	0.553	0.343	2.43653e-163	Myeloid	PRKCA
SRPX	2.43055e-167	0.625472	0.795	0.631	4.39006e-163	Myeloid	SRPX
SNAI2	3.72688e-167	0.670734	0.604	0.387	6.73149e-163	Myeloid	SNAI2
CDK18	4.01583e-167	0.702305	0.567	0.353	7.25339e-163	Myeloid	CDK18
CAVIN2	1.92552e-166	0.550764	0.806	0.599	3.47787e-162	Myeloid	CAVIN2
MKNK1	3.29292e-166	0.658076	0.675	0.468	5.94766e-162	Myeloid	MKNK1
MAP3K11	5.00726e-166	0.418716	0.943	0.841	9.04412e-162	Myeloid	MAP3K11
DACH1	9.56662e-166	0.713898	0.591	0.38	1.72792e-161	Myeloid	DACH1
NGFR	1.67724e-165	0.643168	0.707	0.505	3.02943e-161	Myeloid	NGFR
MARCKSL1	1.84436e-165	0.539201	0.832	0.651	3.33129e-161	Myeloid	MARCKSL1
RAVER2	1.86124e-165	0.865213	0.46	0.265	3.36176e-161	Myeloid	RAVER2
ADRB2	3.36526e-165	0.687401	0.624	0.413	6.07833e-161	Myeloid	ADRB2
RHOB	6.36103e-165	0.229267	1	1	1.14893e-160	Myeloid	RHOB
SNRK	8.14719e-165	0.421006	0.942	0.815	1.47155e-160	Myeloid	SNRK
BCL3	1.1313e-164	0.578904	0.79	0.599	2.04335e-160	Myeloid	BCL3
TTC28	1.26516e-164	0.5956	0.72	0.509	2.28514e-160	Myeloid	TTC28
TBKBP1	2.01616e-164	0.704402	0.579	0.367	3.64159e-160	Myeloid	TBKBP1
MEF2A	3.21688e-164	0.476945	0.886	0.733	5.81033e-160	Myeloid	MEF2A
PLEKHG5	4.88696e-164	0.5076	0.877	0.745	8.82682e-160	Myeloid	PLEKHG5
SELENOW	8.03589e-164	0.364444	0.994	0.977	1.45144e-159	Myeloid	SELENOW
PITX2	8.43466e-164	0.529345	0.805	0.602	1.52347e-159	Myeloid	PITX2
EPB41L1	1.17975e-163	0.69367	0.588	0.376	2.13087e-159	Myeloid	EPB41L1
ANTXR1	1.39068e-163	0.439167	0.928	0.831	2.51185e-159	Myeloid	ANTXR1
NEDD9	1.52471e-163	0.381623	0.98	0.928	2.75393e-159	Myeloid	NEDD9
NFIB	1.65764e-163	0.415808	0.944	0.817	2.99402e-159	Myeloid	NFIB
KLF2	2.10939e-163	0.347875	0.994	0.936	3.80998e-159	Myeloid	KLF2
TSPAN6	2.13423e-163	0.618211	0.691	0.482	3.85485e-159	Myeloid	TSPAN6
PXDN	3.81348e-163	0.525156	0.862	0.72	6.88791e-159	Myeloid	PXDN
MOCS1	4.35476e-163	0.594523	0.766	0.563	7.86556e-159	Myeloid	MOCS1
JCAD	4.89518e-163	0.397001	0.975	0.902	8.84167e-159	Myeloid	JCAD
EHBP1L1	5.46501e-163	0.363354	0.979	0.918	9.87089e-159	Myeloid	EHBP1L1
ROBO4	5.79734e-163	0.49969	0.865	0.695	1.04712e-158	Myeloid	ROBO4
TSPAN18	7.62238e-163	0.503207	0.844	0.645	1.37675e-158	Myeloid	TSPAN18
SHANK3	7.77115e-163	0.524504	0.854	0.676	1.40363e-158	Myeloid	SHANK3
ADAMTS14	8.4647e-163	0.783663	0.504	0.302	1.52889e-158	Myeloid	ADAMTS14
SLC1A1	2.43325e-162	0.899396	0.406	0.22	4.39494e-158	Myeloid	SLC1A1
IFFO1	3.54396e-162	0.616585	0.689	0.476	6.4011e-158	Myeloid	IFFO1
RASA3	5.39926e-162	0.659858	0.62	0.409	9.75214e-158	Myeloid	RASA3
UBA7	5.44413e-162	0.580699	0.747	0.544	9.83319e-158	Myeloid	UBA7
MAP4K2	6.19852e-162	0.552236	0.773	0.571	1.11958e-157	Myeloid	MAP4K2
UACA	9.97645e-162	0.516071	0.826	0.628	1.80195e-157	Myeloid	UACA
SCARF1	1.32523e-161	0.592816	0.703	0.487	2.39363e-157	Myeloid	SCARF1
SFXN2	1.69593e-161	0.839375	0.481	0.287	3.06318e-157	Myeloid	SFXN2
NRARP	1.75232e-161	0.52992	0.805	0.594	3.16503e-157	Myeloid	NRARP
MSRB3	1.91438e-161	0.528412	0.779	0.577	3.45775e-157	Myeloid	MSRB3
COL4A5	2.34516e-161	0.722087	0.576	0.371	4.23583e-157	Myeloid	COL4A5
CRMP1	4.19262e-161	0.961518	0.384	0.204	7.5727e-157	Myeloid	CRMP1
ARID5A	1.02423e-160	0.645611	0.644	0.432	1.84996e-156	Myeloid	ARID5A
ERG	1.118e-160	0.53744	0.763	0.541	2.01933e-156	Myeloid	ERG
EXOC3L1	1.30728e-160	0.771121	0.521	0.319	2.36121e-156	Myeloid	EXOC3L1
ID4	1.59924e-160	0.489118	0.855	0.695	2.88855e-156	Myeloid	ID4
RAB20	1.68374e-160	0.62812	0.667	0.461	3.04118e-156	Myeloid	RAB20
ESAM	9.87913e-160	0.379598	0.978	0.922	1.78437e-155	Myeloid	ESAM
PTGFR	1.5842e-159	1.03348	0.353	0.182	2.86139e-155	Myeloid	PTGFR
TRIB2	1.75011e-159	0.476572	0.879	0.708	3.16105e-155	Myeloid	TRIB2
FAM20C	2.74574e-159	0.707859	0.566	0.361	4.95935e-155	Myeloid	FAM20C
OLFM2	2.91597e-159	1.106	0.317	0.155	5.26683e-155	Myeloid	OLFM2
MEIS1	3.32953e-159	0.48347	0.866	0.697	6.0138e-155	Myeloid	MEIS1
GIMAP8	4.55542e-159	0.546183	0.781	0.584	8.228e-155	Myeloid	GIMAP8
LIMD2	5.66573e-159	0.63525	0.653	0.443	1.02334e-154	Myeloid	LIMD2
SCRN1	8.0447e-159	0.639515	0.65	0.441	1.45303e-154	Myeloid	SCRN1
LOXL3	9.58312e-159	0.725441	0.559	0.352	1.7309e-154	Myeloid	LOXL3
ST6GAL1	1.01501e-158	0.576552	0.728	0.521	1.83331e-154	Myeloid	ST6GAL1
IGF2BP1	1.11092e-158	0.605078	0.65	0.434	2.00654e-154	Myeloid	IGF2BP1
MAPK11	1.51947e-158	0.779278	0.516	0.317	2.74447e-154	Myeloid	MAPK11
PER1	2.44707e-158	0.473868	0.875	0.713	4.41989e-154	Myeloid	PER1
SLIT3	2.46023e-158	0.521764	0.691	0.467	4.44367e-154	Myeloid	SLIT3
ZSWIM6	3.38284e-158	0.74536	0.53	0.327	6.11009e-154	Myeloid	ZSWIM6
MAP3K3	3.40615e-158	0.49375	0.853	0.685	6.15219e-154	Myeloid	MAP3K3
STK17B	4.20715e-158	0.548242	0.79	0.597	7.59896e-154	Myeloid	STK17B
ANGPTL2	7.01713e-158	0.719866	0.555	0.351	1.26743e-153	Myeloid	ANGPTL2
UNC5B	1.125e-157	0.816998	0.469	0.276	2.03198e-153	Myeloid	UNC5B
TWSG1	2.74584e-157	0.611798	0.696	0.492	4.95954e-153	Myeloid	TWSG1
FERMT3	3.2824e-157	0.539376	0.757	0.549	5.92868e-153	Myeloid	FERMT3
GYPC	5.27065e-157	0.488177	0.854	0.692	9.51985e-153	Myeloid	GYPC
PRXL2B	1.18185e-156	0.642512	0.634	0.424	2.13466e-152	Myeloid	PRXL2B
MYLK	1.82568e-156	0.387552	0.954	0.836	3.29754e-152	Myeloid	MYLK
ZBTB16	1.99818e-156	0.428639	0.948	0.851	3.60911e-152	Myeloid	ZBTB16
COLGALT1	2.81575e-156	0.387309	0.967	0.912	5.08581e-152	Myeloid	COLGALT1
MGP	2.90033e-156	0.3595	0.948	0.825	5.23857e-152	Myeloid	MGP
ARGLU1	2.95104e-156	0.304035	0.996	0.973	5.33017e-152	Myeloid	ARGLU1
C3AR1	3.69664e-156	0.607737	0.684	0.477	6.67687e-152	Myeloid	C3AR1
CCDC92	3.76948e-156	0.502212	0.862	0.706	6.80843e-152	Myeloid	CCDC92
FGD4	4.0313e-156	0.533732	0.833	0.666	7.28134e-152	Myeloid	FGD4
PLA2G15	5.21664e-156	0.551074	0.779	0.594	9.42229e-152	Myeloid	PLA2G15
PROS1	5.45239e-156	1.06844	0.316	0.155	9.84811e-152	Myeloid	PROS1
TNS1	7.2337e-156	0.355662	0.958	0.858	1.30655e-151	Myeloid	TNS1
ADAMTS7	7.85561e-156	1.08251	0.315	0.155	1.41888e-151	Myeloid	ADAMTS7
MAPK12	8.87796e-156	0.701183	0.577	0.372	1.60354e-151	Myeloid	MAPK12
HDGFL3	9.65948e-156	0.654437	0.611	0.401	1.74469e-151	Myeloid	HDGFL3
RENBP	1.01721e-155	0.716238	0.546	0.342	1.83728e-151	Myeloid	RENBP
EPAS1	1.64867e-155	0.220095	1	0.998	2.97782e-151	Myeloid	EPAS1
SEPTIN4	1.67591e-155	0.613261	0.641	0.429	3.02704e-151	Myeloid	SEPTIN4
RARA	2.13676e-155	0.477154	0.872	0.719	3.85941e-151	Myeloid	RARA
RFTN2	4.62326e-155	0.711315	0.551	0.347	8.35053e-151	Myeloid	RFTN2
CYBRD1	5.19764e-155	0.567447	0.725	0.522	9.38797e-151	Myeloid	CYBRD1
GFRA2	8.5622e-155	0.794464	0.496	0.299	1.5465e-150	Myeloid	GFRA2
SULT1C4	9.51691e-155	0.682665	0.552	0.345	1.71894e-150	Myeloid	SULT1C4
SMARCD3	1.65221e-154	0.690533	0.568	0.365	2.98422e-150	Myeloid	SMARCD3
NEK3	2.80874e-154	0.776387	0.48	0.285	5.07315e-150	Myeloid	NEK3
ADGRL4	6.73018e-154	0.67889	0.588	0.382	1.21561e-149	Myeloid	ADGRL4
ICA1	7.65896e-154	0.677817	0.561	0.357	1.38336e-149	Myeloid	ICA1
ZBTB20	9.81879e-154	0.635898	0.631	0.424	1.77347e-149	Myeloid	ZBTB20
TBC1D1	1.00566e-153	0.758556	0.541	0.342	1.81642e-149	Myeloid	TBC1D1
ARHGEF10	1.56128e-153	0.649879	0.621	0.419	2.81998e-149	Myeloid	ARHGEF10
C7	1.78292e-153	0.345034	0.997	0.947	3.22031e-149	Myeloid	C7
NKD2	2.22732e-153	0.874859	0.422	0.239	4.02298e-149	Myeloid	NKD2
BTBD3	2.24336e-153	0.448755	0.901	0.753	4.05196e-149	Myeloid	BTBD3
HES4	3.96649e-153	0.489975	0.843	0.666	7.16427e-149	Myeloid	HES4
NPR2	5.71063e-153	0.75617	0.505	0.308	1.03145e-148	Myeloid	NPR2
GIMAP1	1.09068e-152	0.53769	0.779	0.586	1.96999e-148	Myeloid	GIMAP1
GRIN2C	1.25687e-152	0.994456	0.349	0.182	2.27016e-148	Myeloid	GRIN2C
PHF19	1.49029e-152	0.651294	0.591	0.383	2.69176e-148	Myeloid	PHF19
GMFG	2.18807e-152	0.678204	0.583	0.379	3.95209e-148	Myeloid	GMFG
SMAD5	2.37184e-152	0.480498	0.86	0.69	4.28402e-148	Myeloid	SMAD5
ZBTB18	4.66316e-152	0.674425	0.609	0.408	8.42261e-148	Myeloid	ZBTB18
ALOX5AP	8.059e-152	0.660931	0.628	0.429	1.45562e-147	Myeloid	ALOX5AP
RBPJ	8.52048e-152	0.540003	0.811	0.636	1.53897e-147	Myeloid	RBPJ
SPTBN1	1.76342e-151	0.384932	0.96	0.877	3.18509e-147	Myeloid	SPTBN1
MYO10	2.5885e-151	0.505237	0.833	0.67	4.67534e-147	Myeloid	MYO10
SLIT2	3.87616e-151	0.612649	0.706	0.508	7.00111e-147	Myeloid	SLIT2
FCGBP	4.09712e-151	0.910683	0.883	0.837	7.40022e-147	Myeloid	FCGBP
INKA2	5.42913e-151	0.650512	0.64	0.443	9.80609e-147	Myeloid	INKA2
PDE9A	7.12504e-151	0.805216	0.467	0.277	1.28692e-146	Myeloid	PDE9A
LCP2	1.06529e-150	0.567737	0.684	0.48	1.92413e-146	Myeloid	LCP2
CLEC3B	1.37585e-150	0.563748	0.75	0.551	2.48506e-146	Myeloid	CLEC3B
ELK3	1.82358e-150	0.670251	0.571	0.367	3.29375e-146	Myeloid	ELK3
JAG2	1.85364e-150	0.6126	0.659	0.454	3.34804e-146	Myeloid	JAG2
MFSD1	2.21423e-150	0.463766	0.882	0.748	3.99934e-146	Myeloid	MFSD1
TSPAN7	2.62171e-150	0.662106	0.555	0.351	4.73533e-146	Myeloid	TSPAN7
PON2	3.35384e-150	0.403782	0.961	0.9	6.0577e-146	Myeloid	PON2
DST	4.08122e-150	0.42523	0.915	0.805	7.3715e-146	Myeloid	DST
DPYSL2	5.46669e-150	0.343264	0.983	0.936	9.87394e-146	Myeloid	DPYSL2
SYNGAP1	5.53815e-150	0.621413	0.631	0.422	1.0003e-145	Myeloid	SYNGAP1
DNM1	8.91587e-150	1.02639	0.335	0.172	1.61038e-145	Myeloid	DNM1
HAAO	1.12014e-149	0.82678	0.422	0.238	2.0232e-145	Myeloid	HAAO
SDCBP	1.21455e-149	0.437523	0.906	0.788	2.19373e-145	Myeloid	SDCBP
GPR68	1.22342e-149	0.882396	0.397	0.219	2.20974e-145	Myeloid	GPR68
PLSCR3	1.56918e-149	0.580164	0.715	0.514	2.83425e-145	Myeloid	PLSCR3
STMN3	1.66004e-149	0.665116	0.584	0.379	2.99837e-145	Myeloid	STMN3
PKIG	2.12554e-149	0.408891	0.945	0.856	3.83915e-145	Myeloid	PKIG
RCN3	2.51938e-149	0.421923	0.875	0.728	4.5505e-145	Myeloid	RCN3
TPST1	2.5945e-149	0.570639	0.694	0.49	4.68618e-145	Myeloid	TPST1
ARHGEF12	4.43433e-149	0.379327	0.96	0.871	8.00928e-145	Myeloid	ARHGEF12
SMAD9	8.02341e-149	0.625605	0.629	0.425	1.44919e-144	Myeloid	SMAD9
HEG1	8.80715e-149	0.501008	0.823	0.653	1.59075e-144	Myeloid	HEG1
GNA15	1.1072e-148	0.733488	0.523	0.327	1.99983e-144	Myeloid	GNA15
STARD8	1.13437e-148	0.560471	0.702	0.5	2.0489e-144	Myeloid	STARD8
NRBP2	1.21998e-148	0.553888	0.701	0.495	2.20353e-144	Myeloid	NRBP2
MCTP1	1.96682e-148	0.834704	0.446	0.262	3.55246e-144	Myeloid	MCTP1
DPT	2.16712e-148	0.785091	0.529	0.337	3.91424e-144	Myeloid	DPT
SIPA1L2	2.23691e-148	0.518099	0.728	0.518	4.0403e-144	Myeloid	SIPA1L2
PXK	2.73112e-148	0.533707	0.765	0.57	4.93294e-144	Myeloid	PXK
TAL1	3.60628e-148	0.818178	0.433	0.25	6.51366e-144	Myeloid	TAL1
LPAR5	4.42488e-148	0.84828	0.446	0.263	7.99221e-144	Myeloid	LPAR5
PFKM	5.18882e-148	0.653987	0.581	0.381	9.37205e-144	Myeloid	PFKM
MCTP2	7.13075e-148	0.483367	0.839	0.66	1.28796e-143	Myeloid	MCTP2
DISC1	8.15749e-148	0.566071	0.697	0.494	1.47341e-143	Myeloid	DISC1
ZMIZ1	1.05062e-147	0.489816	0.832	0.647	1.89763e-143	Myeloid	ZMIZ1
HBG1	1.14936e-147	0.814987	0.498	0.31	2.07597e-143	Myeloid	HBG1
BMP2K	1.75368e-147	0.598244	0.694	0.505	3.1675e-143	Myeloid	BMP2K
SYNM	1.76859e-147	0.518018	0.75	0.552	3.19443e-143	Myeloid	SYNM
PLEKHG4	3.32782e-147	0.774897	0.459	0.27	6.01071e-143	Myeloid	PLEKHG4
FAM107A	5.54654e-147	0.586087	0.72	0.524	1.00182e-142	Myeloid	FAM107A
BAHCC1	6.10592e-147	0.772951	0.456	0.268	1.10285e-142	Myeloid	BAHCC1
HHEX	6.43133e-147	0.652788	0.591	0.388	1.16163e-142	Myeloid	HHEX
PGGHG	8.29035e-147	0.606252	0.639	0.431	1.4974e-142	Myeloid	PGGHG
FOXQ1	8.58715e-147	0.824844	0.444	0.26	1.55101e-142	Myeloid	FOXQ1
SYT11	1.08412e-146	0.735546	0.507	0.315	1.95814e-142	Myeloid	SYT11
STAT3	1.37883e-146	0.38792	0.949	0.873	2.49043e-142	Myeloid	STAT3
EPS8	2.32126e-146	0.468676	0.839	0.663	4.19265e-142	Myeloid	EPS8
GRIP2	2.33887e-146	0.681836	0.548	0.348	4.22447e-142	Myeloid	GRIP2
LPAR6	2.98761e-146	0.518932	0.785	0.595	5.39622e-142	Myeloid	LPAR6
ROBO2	3.49669e-146	1.19738	0.248	0.111	6.31573e-142	Myeloid	ROBO2
B2M	6.04098e-146	0.138773	1	1	1.09112e-141	Myeloid	B2M
HSPB2	7.25915e-146	0.716338	0.525	0.33	1.31115e-141	Myeloid	HSPB2
PRXL2A	1.21832e-145	0.435525	0.893	0.758	2.20053e-141	Myeloid	PRXL2A
RESF1	1.44863e-145	0.384425	0.956	0.869	2.61651e-141	Myeloid	RESF1
SPNS2	1.52957e-145	0.582691	0.675	0.474	2.76271e-141	Myeloid	SPNS2
TLR7	1.90567e-145	0.852546	0.436	0.257	3.44202e-141	Myeloid	TLR7
MYZAP	1.97222e-145	0.698996	0.545	0.349	3.56223e-141	Myeloid	MYZAP
NRP1	2.45208e-145	0.343752	0.988	0.935	4.42894e-141	Myeloid	NRP1
GNA14	2.66559e-145	0.713542	0.507	0.312	4.81458e-141	Myeloid	GNA14
2025-03-09	2.78566e-145	0.624176	0.608	0.404	5.03145e-141	Myeloid	2025-03-09
CORO7	3.36903e-145	0.475169	0.857	0.696	6.08515e-141	Myeloid	CORO7
ROCK2	3.57211e-145	0.473019	0.861	0.717	6.45194e-141	Myeloid	ROCK2
ADAMTS8	6.66828e-145	1.02761	0.314	0.158	1.20442e-140	Myeloid	ADAMTS8
TRIM8	1.08262e-144	0.388932	0.942	0.836	1.95543e-140	Myeloid	TRIM8
DOCK11	1.23953e-144	0.604994	0.651	0.453	2.23884e-140	Myeloid	DOCK11
VASH1	1.27792e-144	0.409406	0.933	0.828	2.30819e-140	Myeloid	VASH1
SOX17	1.99175e-144	0.642633	0.595	0.393	3.59749e-140	Myeloid	SOX17
HOXA13	2.4486e-144	0.435395	0.89	0.736	4.42267e-140	Myeloid	HOXA13
PRX	3.1022e-144	0.695813	0.537	0.339	5.60319e-140	Myeloid	PRX
PITPNC1	3.19867e-144	0.452392	0.904	0.789	5.77744e-140	Myeloid	PITPNC1
ST3GAL2	6.98363e-144	0.604929	0.655	0.457	1.26138e-139	Myeloid	ST3GAL2
ADRA2A	7.28183e-144	0.793771	0.435	0.252	1.31524e-139	Myeloid	ADRA2A
MEIS3	7.52299e-144	0.795162	0.438	0.255	1.3588e-139	Myeloid	MEIS3
SULF2	7.71437e-144	0.414362	0.726	0.528	1.39337e-139	Myeloid	SULF2
GIMAP4	1.06313e-143	0.42236	0.908	0.773	1.92023e-139	Myeloid	GIMAP4
RAI1	1.30505e-143	0.718606	0.51	0.317	2.35719e-139	Myeloid	RAI1
PDGFA	1.70154e-143	0.446011	0.882	0.736	3.07332e-139	Myeloid	PDGFA
TMEM273	2.30188e-143	0.834578	0.422	0.245	4.15766e-139	Myeloid	TMEM273
NFATC1	2.47885e-143	0.709459	0.545	0.351	4.4773e-139	Myeloid	NFATC1
PPP2R5B	2.72557e-143	0.700099	0.55	0.358	4.92292e-139	Myeloid	PPP2R5B
CSGALNACT1	4.31614e-143	0.441033	0.885	0.739	7.79581e-139	Myeloid	CSGALNACT1
CAMK2D	4.33809e-143	0.757436	0.49	0.302	7.83546e-139	Myeloid	CAMK2D
RGS19	4.68004e-143	0.608801	0.632	0.434	8.45308e-139	Myeloid	RGS19
CASP10	5.46583e-143	0.774564	0.455	0.27	9.87238e-139	Myeloid	CASP10
SCAMP5	7.94503e-143	0.982236	0.332	0.173	1.43503e-138	Myeloid	SCAMP5
GCA	9.23425e-143	0.571981	0.681	0.478	1.66789e-138	Myeloid	GCA
SPATA6	1.23601e-142	0.846805	0.415	0.238	2.23249e-138	Myeloid	SPATA6
EBF4	2.12007e-142	0.829142	0.415	0.237	3.82926e-138	Myeloid	EBF4
TMEM44	2.20193e-142	0.667395	0.557	0.361	3.97713e-138	Myeloid	TMEM44
DOK3	2.7173e-142	0.883699	0.389	0.218	4.90798e-138	Myeloid	DOK3
KCNE3	2.86341e-142	0.76549	0.46	0.273	5.17188e-138	Myeloid	KCNE3
PARD6G	5.9756e-142	0.639035	0.601	0.403	1.07931e-137	Myeloid	PARD6G
LZTS2	7.63484e-142	0.402091	0.922	0.809	1.37901e-137	Myeloid	LZTS2
IGFBP7	1.02821e-141	0.287333	0.954	0.851	1.85716e-137	Myeloid	IGFBP7
FAM111A	1.02971e-141	0.557411	0.705	0.505	1.85985e-137	Myeloid	FAM111A
THRA	1.5324e-141	0.484441	0.778	0.574	2.76783e-137	Myeloid	THRA
RALGAPA2	1.5748e-141	0.447399	0.883	0.717	2.8444e-137	Myeloid	RALGAPA2
PSD3	2.32362e-141	0.647072	0.577	0.379	4.19692e-137	Myeloid	PSD3
FZD7	2.58419e-141	0.665834	0.571	0.374	4.66756e-137	Myeloid	FZD7
FAM110B	2.62068e-141	0.829442	0.418	0.241	4.73347e-137	Myeloid	FAM110B
PLVAP	3.05234e-141	0.427465	0.811	0.619	5.51313e-137	Myeloid	PLVAP
C1orf198	3.69177e-141	0.40777	0.903	0.776	6.66807e-137	Myeloid	C1orf198
FGD2	3.72731e-141	0.55208	0.644	0.443	6.73226e-137	Myeloid	FGD2
ARHGEF10L	4.61861e-141	0.572875	0.671	0.47	8.34214e-137	Myeloid	ARHGEF10L
RAMP3	4.78794e-141	0.834313	0.41	0.233	8.64798e-137	Myeloid	RAMP3
VANGL2	7.92679e-141	0.762175	0.471	0.286	1.43174e-136	Myeloid	VANGL2
EGLN1	8.33033e-141	0.370503	0.948	0.882	1.50462e-136	Myeloid	EGLN1
GRID1	1.05484e-140	1.14507	0.253	0.116	1.90525e-136	Myeloid	GRID1
SMC6	1.10123e-140	0.607324	0.638	0.44	1.98905e-136	Myeloid	SMC6
SORBS3	2.61982e-140	0.317984	0.986	0.962	4.73191e-136	Myeloid	SORBS3
SELENON	3.17099e-140	0.401556	0.93	0.804	5.72744e-136	Myeloid	SELENON
JAM2	3.18949e-140	0.357254	0.965	0.906	5.76086e-136	Myeloid	JAM2
PIAS2	3.30712e-140	0.706131	0.521	0.331	5.97332e-136	Myeloid	PIAS2
GPR162	4.05306e-140	0.889687	0.375	0.207	7.32064e-136	Myeloid	GPR162
EIF4G3	5.19212e-140	0.554872	0.717	0.519	9.37801e-136	Myeloid	EIF4G3
CYFIP1	7.08696e-140	0.350901	0.97	0.921	1.28005e-135	Myeloid	CYFIP1
CD37	7.75496e-140	0.58821	0.613	0.415	1.4007e-135	Myeloid	CD37
IFT43	7.93154e-140	0.552523	0.694	0.495	1.4326e-135	Myeloid	IFT43
PCBP4	1.02283e-139	0.767252	0.469	0.285	1.84744e-135	Myeloid	PCBP4
SUSD6	2.48053e-139	0.497543	0.803	0.627	4.48033e-135	Myeloid	SUSD6
FCN3	3.06312e-139	0.63606	0.609	0.41	5.5326e-135	Myeloid	FCN3
BDH2	8.71718e-139	0.857855	0.416	0.244	1.5745e-134	Myeloid	BDH2
TNFRSF10A	2.37654e-138	0.770254	0.461	0.28	4.2925e-134	Myeloid	TNFRSF10A
MAP1B	2.50803e-138	0.531948	0.846	0.687	4.53e-134	Myeloid	MAP1B
USHBP1	2.73659e-138	0.719378	0.484	0.298	4.94283e-134	Myeloid	USHBP1
ZNF641	3.46401e-138	0.682436	0.55	0.36	6.2567e-134	Myeloid	ZNF641
PLXNA2	3.58974e-138	0.493226	0.792	0.6	6.48378e-134	Myeloid	PLXNA2
PELO	8.13987e-138	0.450243	0.885	0.755	1.47022e-133	Myeloid	PELO
FGF10	1.12221e-137	0.860144	0.4	0.229	2.02693e-133	Myeloid	FGF10
RAPGEF3	1.22354e-137	0.543114	0.718	0.524	2.20995e-133	Myeloid	RAPGEF3
GPR153	1.54141e-137	0.685149	0.538	0.349	2.7841e-133	Myeloid	GPR153
SGCB	1.58618e-137	0.508921	0.775	0.589	2.86496e-133	Myeloid	SGCB
VAT1	1.61765e-137	0.323868	0.985	0.958	2.92179e-133	Myeloid	VAT1
SPATA20	1.70718e-137	0.571174	0.666	0.471	3.08351e-133	Myeloid	SPATA20
NCKAP5	1.957e-137	0.888508	0.377	0.211	3.53473e-133	Myeloid	NCKAP5
ACOT9	2.12375e-137	0.53869	0.707	0.507	3.83591e-133	Myeloid	ACOT9
SEMA3A	2.96804e-137	0.932003	0.346	0.186	5.36088e-133	Myeloid	SEMA3A
VMP1	3.09864e-137	0.378678	0.958	0.911	5.59676e-133	Myeloid	VMP1
TNFRSF11A	3.28166e-137	0.826688	0.414	0.24	5.92734e-133	Myeloid	TNFRSF11A
FXYD1	7.14351e-137	0.560575	0.622	0.419	1.29026e-132	Myeloid	FXYD1
CLDN11	7.40306e-137	0.733365	0.483	0.298	1.33714e-132	Myeloid	CLDN11
SNX6	7.40656e-137	0.37311	0.949	0.875	1.33777e-132	Myeloid	SNX6
NFATC2	8.30709e-137	0.516136	0.709	0.502	1.50043e-132	Myeloid	NFATC2
PRKCD	8.73576e-137	0.560758	0.677	0.484	1.57785e-132	Myeloid	PRKCD
AXIN2	1.18193e-136	0.592018	0.658	0.461	2.1348e-132	Myeloid	AXIN2
COL11A1	1.25997e-136	0.661232	0.552	0.359	2.27576e-132	Myeloid	COL11A1
TNFRSF25	1.28319e-136	0.500156	0.782	0.591	2.31769e-132	Myeloid	TNFRSF25
SNAPC3	1.70699e-136	0.552355	0.699	0.504	3.08316e-132	Myeloid	SNAPC3
MAGED2	2.24981e-136	0.248989	1	0.995	4.06361e-132	Myeloid	MAGED2
ARHGAP24	2.69816e-136	0.450667	0.839	0.669	4.87342e-132	Myeloid	ARHGAP24
MAT2A	5.40972e-136	0.33321	0.977	0.922	9.77103e-132	Myeloid	MAT2A
SLC38A7	5.68992e-136	0.59528	0.638	0.443	1.02771e-131	Myeloid	SLC38A7
FHOD1	7.12993e-136	0.582685	0.655	0.462	1.28781e-131	Myeloid	FHOD1
CACHD1	9.34185e-136	0.740953	0.484	0.301	1.68732e-131	Myeloid	CACHD1
TNFSF13	1.04045e-135	0.527426	0.632	0.433	1.87927e-131	Myeloid	TNFSF13
TMEM88	1.17097e-135	0.576944	0.66	0.461	2.11501e-131	Myeloid	TMEM88
NFIC	1.2036e-135	0.525208	0.722	0.533	2.17394e-131	Myeloid	NFIC
TOB1	1.31603e-135	0.602371	0.62	0.426	2.37701e-131	Myeloid	TOB1
GJA1	1.34661e-135	0.390687	0.976	0.935	2.43224e-131	Myeloid	GJA1
GIPC2	1.73921e-135	0.855223	0.387	0.219	3.14136e-131	Myeloid	GIPC2
MGST2	1.9043e-135	0.423919	0.894	0.771	3.43954e-131	Myeloid	MGST2
TRPM4	2.51381e-135	0.562082	0.676	0.488	4.54044e-131	Myeloid	TRPM4
GIMAP7	2.70269e-135	0.536001	0.728	0.542	4.88161e-131	Myeloid	GIMAP7
EPB41L4A	5.30966e-135	0.543815	0.692	0.497	9.5903e-131	Myeloid	EPB41L4A
MYO5A	6.14183e-135	0.720644	0.489	0.304	1.10934e-130	Myeloid	MYO5A
CCDC3	6.20511e-135	0.660453	0.547	0.358	1.12077e-130	Myeloid	CCDC3
ZCCHC14	7.32655e-135	0.606774	0.599	0.405	1.32332e-130	Myeloid	ZCCHC14
CFD	8.42384e-135	0.406789	0.875	0.751	1.52151e-130	Myeloid	CFD
TMEM86A	1.01986e-134	0.840457	0.399	0.229	1.84208e-130	Myeloid	TMEM86A
CPM	1.11969e-134	0.365559	0.964	0.913	2.02238e-130	Myeloid	CPM
EHD4	1.18373e-134	0.530571	0.713	0.521	2.13806e-130	Myeloid	EHD4
LDB3	1.23122e-134	0.633632	0.608	0.417	2.22383e-130	Myeloid	LDB3
SHROOM4	1.40377e-134	0.72046	0.487	0.303	2.53549e-130	Myeloid	SHROOM4
PLPPR2	1.52063e-134	0.57762	0.647	0.453	2.74656e-130	Myeloid	PLPPR2
ARSB	2.17486e-134	0.581366	0.657	0.469	3.92823e-130	Myeloid	ARSB
CPXM1	2.23226e-134	0.228471	0.69	0.493	4.03191e-130	Myeloid	CPXM1
SEZ6L2	2.51063e-134	0.957938	0.324	0.17	4.53471e-130	Myeloid	SEZ6L2
NCF2	2.62932e-134	0.551127	0.666	0.473	4.74908e-130	Myeloid	NCF2
UAP1L1	2.85378e-134	0.753654	0.451	0.272	5.15449e-130	Myeloid	UAP1L1
KIF26A	3.37687e-134	0.762607	0.453	0.275	6.09931e-130	Myeloid	KIF26A
MAPRE2	3.90173e-134	0.475693	0.827	0.67	7.0473e-130	Myeloid	MAPRE2
SLC12A2	5.09565e-134	0.690399	0.524	0.337	9.20376e-130	Myeloid	SLC12A2
SHROOM3	7.1661e-134	0.548845	0.728	0.539	1.29434e-129	Myeloid	SHROOM3
OLFML2A	7.52138e-134	0.732726	0.435	0.255	1.35851e-129	Myeloid	OLFML2A
TRPS1	9.83684e-134	0.779997	0.452	0.275	1.77673e-129	Myeloid	TRPS1
CUEDC1	1.31381e-133	0.614985	0.597	0.407	2.37301e-129	Myeloid	CUEDC1
TTL	1.85841e-133	0.601469	0.615	0.421	3.35665e-129	Myeloid	TTL
MAGI1	2.89015e-133	0.597821	0.619	0.422	5.22019e-129	Myeloid	MAGI1
ARRB2	3.30068e-133	0.448587	0.842	0.686	5.96169e-129	Myeloid	ARRB2
WLS	3.43557e-133	0.329044	0.975	0.892	6.20533e-129	Myeloid	WLS
PLA2G4C	3.81967e-133	0.755992	0.449	0.271	6.8991e-129	Myeloid	PLA2G4C
COLEC10	4.75269e-133	0.935434	0.334	0.179	8.58431e-129	Myeloid	COLEC10
HDAC7	4.76195e-133	0.375814	0.944	0.856	8.60104e-129	Myeloid	HDAC7
2025-03-01	6.17873e-133	0.767514	0.446	0.27	1.116e-128	Myeloid	2025-03-01
SIGLEC9	6.74033e-133	0.860968	0.388	0.222	1.21744e-128	Myeloid	SIGLEC9
KCTD15	6.80241e-133	0.606009	0.573	0.378	1.22865e-128	Myeloid	KCTD15
NYNRIN	1.00304e-132	0.536405	0.676	0.477	1.81169e-128	Myeloid	NYNRIN
AP2B1	1.29272e-132	0.622045	0.574	0.382	2.3349e-128	Myeloid	AP2B1
GPC4	1.87135e-132	0.494777	0.768	0.586	3.38004e-128	Myeloid	GPC4
PTGIR	2.44243e-132	0.701093	0.509	0.325	4.41152e-128	Myeloid	PTGIR
ELMO1	3.24368e-132	0.500827	0.744	0.553	5.85873e-128	Myeloid	ELMO1
ZADH2	4.27409e-132	0.504574	0.752	0.578	7.71986e-128	Myeloid	ZADH2
MEF2D	5.37881e-132	0.377089	0.938	0.837	9.71521e-128	Myeloid	MEF2D
CTSB	9.31217e-132	0.20625	1	1	1.68196e-127	Myeloid	CTSB
ARHGAP6	1.20831e-131	0.709076	0.488	0.306	2.18245e-127	Myeloid	ARHGAP6
FKBP9	1.54946e-131	0.436883	0.859	0.71	2.79863e-127	Myeloid	FKBP9
ZNF512	1.62656e-131	0.571696	0.633	0.438	2.9379e-127	Myeloid	ZNF512
SOX18	1.96307e-131	0.45059	0.865	0.706	3.54569e-127	Myeloid	SOX18
HAVCR2	3.05073e-131	0.665346	0.468	0.286	5.51023e-127	Myeloid	HAVCR2
FUT1	4.3204e-131	0.764743	0.447	0.272	7.8035e-127	Myeloid	FUT1
TMEM106A	4.49263e-131	0.555246	0.69	0.503	8.11458e-127	Myeloid	TMEM106A
INPP5D	5.05368e-131	0.568599	0.641	0.448	9.12796e-127	Myeloid	INPP5D
TPP1	8.7962e-131	0.305843	0.988	0.974	1.58877e-126	Myeloid	TPP1
EGFL8	1.05047e-130	0.580483	0.606	0.412	1.89736e-126	Myeloid	EGFL8
IFT57	1.18129e-130	0.650469	0.534	0.347	2.13365e-126	Myeloid	IFT57
PTPRM	5.15404e-130	0.410157	0.882	0.732	9.30923e-126	Myeloid	PTPRM
TP53INP2	5.75983e-130	0.596658	0.6	0.409	1.04034e-125	Myeloid	TP53INP2
CBFA2T3	8.83974e-130	0.733067	0.469	0.292	1.59663e-125	Myeloid	CBFA2T3
ARRDC4	9.90765e-130	0.706699	0.491	0.312	1.78952e-125	Myeloid	ARRDC4
CCDC88A	1.28431e-129	0.563887	0.655	0.467	2.31972e-125	Myeloid	CCDC88A
ECE1	1.37083e-129	0.328761	0.981	0.944	2.47599e-125	Myeloid	ECE1
GPR4	1.46809e-129	0.874084	0.37	0.208	2.65167e-125	Myeloid	GPR4
MAPK1	4.80584e-129	0.397604	0.915	0.799	8.6803e-125	Myeloid	MAPK1
RASGRP2	4.91214e-129	0.395509	0.839	0.666	8.87232e-125	Myeloid	RASGRP2
NUDT16	5.35938e-129	0.528556	0.675	0.479	9.68011e-125	Myeloid	NUDT16
AFF3	5.62036e-129	0.707132	0.488	0.309	1.01515e-124	Myeloid	AFF3
ADAMTS10	6.85819e-129	0.688304	0.464	0.284	1.23873e-124	Myeloid	ADAMTS10
LYPD6	7.56003e-129	0.707127	0.482	0.304	1.36549e-124	Myeloid	LYPD6
RBPMS2	1.06845e-128	0.82552	0.396	0.231	1.92983e-124	Myeloid	RBPMS2
LRRC4	1.10432e-128	0.983112	0.309	0.162	1.99463e-124	Myeloid	LRRC4
ZNF423	1.30904e-128	0.721923	0.46	0.282	2.36438e-124	Myeloid	ZNF423
CTSZ	1.51851e-128	0.273672	0.992	0.981	2.74273e-124	Myeloid	CTSZ
DMXL2	1.53916e-128	0.565522	0.641	0.448	2.78003e-124	Myeloid	DMXL2
ADAM15	1.96431e-128	0.406857	0.935	0.86	3.54795e-124	Myeloid	ADAM15
CYTH1	2.59e-128	0.461502	0.827	0.663	4.67805e-124	Myeloid	CYTH1
ADCY6	2.67649e-128	0.51477	0.703	0.509	4.83428e-124	Myeloid	ADCY6
PPP1R18	2.93703e-128	0.378908	0.924	0.818	5.30487e-124	Myeloid	PPP1R18
RNF130	2.97776e-128	0.411159	0.886	0.755	5.37842e-124	Myeloid	RNF130
PLEKHO1	3.1145e-128	0.41442	0.836	0.676	5.62542e-124	Myeloid	PLEKHO1
TCTEX1D1	3.59993e-128	0.79239	0.394	0.226	6.50219e-124	Myeloid	TCTEX1D1
EVA1C	3.98005e-128	0.642384	0.507	0.322	7.18877e-124	Myeloid	EVA1C
PKN1	4.01314e-128	0.391988	0.914	0.81	7.24853e-124	Myeloid	PKN1
PTPRG	4.16832e-128	0.477009	0.794	0.622	7.52881e-124	Myeloid	PTPRG
CHAT	4.33827e-128	1.13057	0.243	0.114	7.83579e-124	Myeloid	CHAT
USP11	5.21571e-128	0.551956	0.652	0.46	9.42062e-124	Myeloid	USP11
KCP	5.33077e-128	1.1453	0.241	0.112	9.62843e-124	Myeloid	KCP
CALHM5	5.71555e-128	0.690498	0.492	0.31	1.03234e-123	Myeloid	CALHM5
TMEM50B	6.83571e-128	0.532906	0.704	0.523	1.23467e-123	Myeloid	TMEM50B
OSBPL5	7.72408e-128	0.695331	0.478	0.298	1.39512e-123	Myeloid	OSBPL5
NRSN2	8.77963e-128	0.680859	0.502	0.321	1.58578e-123	Myeloid	NRSN2
ITPR1	9.09546e-128	0.527366	0.628	0.431	1.64282e-123	Myeloid	ITPR1
ID1	1.03959e-127	0.357219	0.986	0.959	1.8777e-123	Myeloid	ID1
FKBP5	1.11402e-127	0.566935	0.731	0.557	2.01215e-123	Myeloid	FKBP5
LANCL1	1.17476e-127	0.547478	0.655	0.462	2.12185e-123	Myeloid	LANCL1
PDE4C	1.1773e-127	0.973465	0.304	0.159	2.12643e-123	Myeloid	PDE4C
SHROOM1	1.61669e-127	0.527052	0.663	0.466	2.92007e-123	Myeloid	SHROOM1
SSBP2	1.64628e-127	0.612695	0.559	0.371	2.9735e-123	Myeloid	SSBP2
PHLDA1	2.67261e-127	0.554018	0.75	0.582	4.82726e-123	Myeloid	PHLDA1
SYK	2.68354e-127	0.595038	0.601	0.415	4.84702e-123	Myeloid	SYK
LRIG1	4.09664e-127	0.701348	0.473	0.296	7.39934e-123	Myeloid	LRIG1
CCDC102A	4.70514e-127	0.687238	0.482	0.302	8.49843e-123	Myeloid	CCDC102A
YWHAH	5.84111e-127	0.450824	0.826	0.657	1.05502e-122	Myeloid	YWHAH
CASK	6.98262e-127	0.531843	0.679	0.493	1.2612e-122	Myeloid	CASK
CAPZB	7.40068e-127	0.281441	0.993	0.979	1.33671e-122	Myeloid	CAPZB
DDX5	8.16675e-127	0.308587	0.986	0.953	1.47508e-122	Myeloid	DDX5
FGFR3	1.01429e-126	0.566549	0.61	0.414	1.83201e-122	Myeloid	FGFR3
GNG10	1.81047e-126	0.395753	0.934	0.868	3.27007e-122	Myeloid	GNG10
FRZB	2.79309e-126	0.481685	0.725	0.53	5.04488e-122	Myeloid	FRZB
IL32	3.21565e-126	0.40715	0.875	0.72	5.8081e-122	Myeloid	IL32
PPP1R13B	3.34174e-126	0.529709	0.652	0.455	6.03586e-122	Myeloid	PPP1R13B
PDE6D	4.2229e-126	0.630508	0.556	0.37	7.62741e-122	Myeloid	PDE6D
BACE1	4.43422e-126	0.665371	0.483	0.302	8.00908e-122	Myeloid	BACE1
FGD1	4.62407e-126	0.704892	0.474	0.296	8.35199e-122	Myeloid	FGD1
STARD9	5.37414e-126	0.740991	0.431	0.258	9.70676e-122	Myeloid	STARD9
RAPH1	7.66793e-126	0.398048	0.893	0.751	1.38498e-121	Myeloid	RAPH1
PARM1	8.31784e-126	0.306612	0.869	0.714	1.50237e-121	Myeloid	PARM1
NXPE3	9.14958e-126	0.80683	0.399	0.234	1.6526e-121	Myeloid	NXPE3
AK1	1.09837e-125	0.584645	0.594	0.404	1.98388e-121	Myeloid	AK1
CREG1	1.65646e-125	0.427896	0.943	0.894	2.9919e-121	Myeloid	CREG1
SLC7A7	1.98424e-125	0.6405	0.517	0.334	3.58393e-121	Myeloid	SLC7A7
GPC3	2.52558e-125	0.241745	1	0.965	4.5617e-121	Myeloid	GPC3
RHOJ	2.60724e-125	0.68054	0.494	0.315	4.70919e-121	Myeloid	RHOJ
INAFM2	2.62524e-125	0.6385	0.529	0.344	4.74171e-121	Myeloid	INAFM2
TMEM163	4.94596e-125	1.19741	0.212	0.094	8.9334e-121	Myeloid	TMEM163
ACKR1	5.423e-125	0.993976	0.284	0.145	9.79503e-121	Myeloid	ACKR1
RFLNB	6.49595e-125	0.40864	0.86	0.694	1.1733e-120	Myeloid	RFLNB
SHFL	8.01434e-125	0.493955	0.725	0.534	1.44755e-120	Myeloid	SHFL
LST1	8.25011e-125	0.702109	0.461	0.287	1.49014e-120	Myeloid	LST1
CCNY	9.04563e-125	0.386132	0.919	0.803	1.63382e-120	Myeloid	CCNY
GET1	1.07862e-124	0.56649	0.638	0.452	1.94821e-120	Myeloid	GET1
RHBDF2	1.14539e-124	0.641584	0.542	0.361	2.0688e-120	Myeloid	RHBDF2
ENAH	1.2745e-124	0.416476	0.852	0.692	2.30199e-120	Myeloid	ENAH
NFIX	1.39628e-124	0.538443	0.64	0.451	2.52197e-120	Myeloid	NFIX
STAT6	1.44334e-124	0.355583	0.939	0.854	2.60696e-120	Myeloid	STAT6
LOXL1	1.57709e-124	0.49961	0.722	0.55	2.84854e-120	Myeloid	LOXL1
ADA2	1.82535e-124	0.50624	0.582	0.39	3.29694e-120	Myeloid	ADA2
TLE4	2.16646e-124	0.529866	0.68	0.494	3.91306e-120	Myeloid	TLE4
TMEM184B	2.59501e-124	0.313685	0.981	0.926	4.68711e-120	Myeloid	TMEM184B
NNT	4.09383e-124	0.62297	0.563	0.378	7.39427e-120	Myeloid	NNT
SLC35B3	4.34572e-124	0.606068	0.584	0.399	7.84924e-120	Myeloid	SLC35B3
ZNF532	4.9882e-124	0.45242	0.811	0.653	9.0097e-120	Myeloid	ZNF532
2025-03-02	5.62657e-124	0.539768	0.663	0.475	1.01627e-119	Myeloid	2025-03-02
CCDC141	6.38648e-124	1.07213	0.264	0.13	1.15353e-119	Myeloid	CCDC141
PLCB2	7.089e-124	0.737246	0.42	0.25	1.28041e-119	Myeloid	PLCB2
MCAM	7.45756e-124	0.295257	0.993	0.984	1.34698e-119	Myeloid	MCAM
HIP1	8.19802e-124	0.522947	0.705	0.521	1.48073e-119	Myeloid	HIP1
MPPED2	9.24023e-124	0.963458	0.309	0.164	1.66897e-119	Myeloid	MPPED2
SGMS1	1.00745e-123	0.48105	0.772	0.606	1.81966e-119	Myeloid	SGMS1
DECR1	1.18547e-123	0.579454	0.594	0.404	2.1412e-119	Myeloid	DECR1
PRICKLE1	1.66421e-123	0.830043	0.361	0.204	3.0059e-119	Myeloid	PRICKLE1
LPGAT1	1.70067e-123	0.53472	0.656	0.47	3.07176e-119	Myeloid	LPGAT1
SCN4B	2.03021e-123	1.19636	0.207	0.091	3.66697e-119	Myeloid	SCN4B
EEF2K	2.06438e-123	0.440132	0.822	0.646	3.72868e-119	Myeloid	EEF2K
MTMR2	3.83606e-123	0.528072	0.692	0.515	6.92869e-119	Myeloid	MTMR2
ADCY9	4.4885e-123	0.560141	0.612	0.423	8.10712e-119	Myeloid	ADCY9
EXD3	7.1555e-123	0.502614	0.708	0.526	1.29243e-118	Myeloid	EXD3
FBLN5	7.7921e-123	0.452705	0.844	0.724	1.40741e-118	Myeloid	FBLN5
HEATR3	8.81588e-123	0.697699	0.494	0.318	1.59232e-118	Myeloid	HEATR3
SLFN5	1.02343e-122	0.460073	0.838	0.696	1.84853e-118	Myeloid	SLFN5
PGM5	1.03019e-122	0.756689	0.409	0.243	1.86072e-118	Myeloid	PGM5
HIF1A	1.63635e-122	0.54896	0.627	0.437	2.95558e-118	Myeloid	HIF1A
IL2RA	2.18237e-122	1.0579	0.269	0.135	3.9418e-118	Myeloid	IL2RA
BAX	2.72921e-122	0.418904	0.861	0.719	4.92951e-118	Myeloid	BAX
CEBPD	2.89636e-122	0.208588	1	1	5.23141e-118	Myeloid	CEBPD
ARHGEF6	3.34741e-122	0.33332	0.91	0.768	6.0461e-118	Myeloid	ARHGEF6
RUNX1	4.61022e-122	0.476347	0.75	0.567	8.32698e-118	Myeloid	RUNX1
RAB5C	4.84037e-122	0.282422	0.991	0.977	8.74268e-118	Myeloid	RAB5C
HCST	5.45662e-122	0.638104	0.517	0.337	9.85575e-118	Myeloid	HCST
DLL1	1.40555e-121	0.768662	0.405	0.241	2.5387e-117	Myeloid	DLL1
PRNP	1.40761e-121	0.409204	0.864	0.715	2.54243e-117	Myeloid	PRNP
TCF15	1.92031e-121	0.643152	0.53	0.349	3.46846e-117	Myeloid	TCF15
DNAJC10	2.08067e-121	0.591027	0.592	0.409	3.75811e-117	Myeloid	DNAJC10
FILIP1	2.56955e-121	0.723825	0.403	0.237	4.64112e-117	Myeloid	FILIP1
ZEB1	3.15458e-121	0.498298	0.687	0.496	5.69781e-117	Myeloid	ZEB1
S1PR3	3.28015e-121	0.552366	0.644	0.461	5.92461e-117	Myeloid	S1PR3
CYTL1	4.29547e-121	0.831511	0.421	0.259	7.75847e-117	Myeloid	CYTL1
SPIRE1	6.12179e-121	0.691694	0.486	0.313	1.10572e-116	Myeloid	SPIRE1
MCF2L	6.59755e-121	0.470829	0.807	0.646	1.19165e-116	Myeloid	MCF2L
GPSM1	6.80408e-121	0.583642	0.578	0.392	1.22895e-116	Myeloid	GPSM1
SLC39A13	7.19855e-121	0.465623	0.769	0.6	1.3002e-116	Myeloid	SLC39A13
LRRC32	7.86771e-121	0.354431	0.938	0.853	1.42107e-116	Myeloid	LRRC32
MXRA8	1.108e-120	0.314898	0.922	0.826	2.00126e-116	Myeloid	MXRA8
FCHSD2	1.2954e-120	0.366603	0.92	0.814	2.33976e-116	Myeloid	FCHSD2
CTSO	1.37446e-120	0.492074	0.714	0.528	2.48254e-116	Myeloid	CTSO
FYN	1.94846e-120	0.480236	0.719	0.528	3.51931e-116	Myeloid	FYN
HLX	2.51381e-120	0.605554	0.558	0.375	4.54044e-116	Myeloid	HLX
ARHGAP18	3.04461e-120	0.471634	0.766	0.588	5.49918e-116	Myeloid	ARHGAP18
APOBEC3C	3.91027e-120	0.623451	0.533	0.354	7.06273e-116	Myeloid	APOBEC3C
RNF166	5.58359e-120	0.646704	0.511	0.334	1.00851e-115	Myeloid	RNF166
CACNA1H	5.991e-120	0.628614	0.48	0.302	1.08209e-115	Myeloid	CACNA1H
UBE2E3	7.12748e-120	0.406311	0.868	0.726	1.28737e-115	Myeloid	UBE2E3
SLC27A3	1.61798e-119	0.497309	0.677	0.483	2.92239e-115	Myeloid	SLC27A3
CCDC85B	2.6867e-119	0.410765	0.9	0.78	4.85272e-115	Myeloid	CCDC85B
PLAU	2.86958e-119	0.475345	0.725	0.537	5.18304e-115	Myeloid	PLAU
ZNF521	3.18827e-119	0.602799	0.545	0.363	5.75865e-115	Myeloid	ZNF521
MVB12A	3.29744e-119	0.504608	0.693	0.507	5.95583e-115	Myeloid	MVB12A
PELI1	3.45692e-119	0.629714	0.549	0.369	6.24389e-115	Myeloid	PELI1
TCEA2	4.30845e-119	0.509011	0.69	0.508	7.78192e-115	Myeloid	TCEA2
MYL6	6.79871e-119	0.234174	1	0.999	1.22798e-114	Myeloid	MYL6
RB1	7.6802e-119	0.613456	0.565	0.388	1.3872e-114	Myeloid	RB1
B3GLCT	9.10497e-119	0.846831	0.341	0.19	1.64454e-114	Myeloid	B3GLCT
FCGR3A	9.63966e-119	0.496763	0.752	0.591	1.74112e-114	Myeloid	FCGR3A
TBCEL	1.1513e-118	0.603544	0.565	0.384	2.07948e-114	Myeloid	TBCEL
SEPTIN5	1.16605e-118	0.491677	0.604	0.413	2.10613e-114	Myeloid	SEPTIN5
DOK4	1.61323e-118	0.637161	0.513	0.335	2.91382e-114	Myeloid	DOK4
TRAPPC12	1.64118e-118	0.482969	0.721	0.534	2.96431e-114	Myeloid	TRAPPC12
IFI27	1.64874e-118	0.327908	0.981	0.937	2.97796e-114	Myeloid	IFI27
ADRB1	2.20523e-118	0.326876	0.984	0.897	3.98309e-114	Myeloid	ADRB1
ABHD2	4.77058e-118	0.522928	0.646	0.459	8.61661e-114	Myeloid	ABHD2
DENND11	5.7639e-118	0.594397	0.545	0.363	1.04108e-113	Myeloid	DENND11
YWHAB	6.11727e-118	0.538588	0.633	0.448	1.1049e-113	Myeloid	YWHAB
SLC44A4	7.11842e-118	0.688147	0.469	0.299	1.28573e-113	Myeloid	SLC44A4
ACSF3	9.73677e-118	0.626121	0.514	0.338	1.75865e-113	Myeloid	ACSF3
INMT	1.08229e-117	0.360041	0.905	0.774	1.95484e-113	Myeloid	INMT
ARL10	1.21737e-117	0.637011	0.513	0.336	2.19882e-113	Myeloid	ARL10
PIKFYVE	1.24995e-117	0.445399	0.788	0.615	2.25766e-113	Myeloid	PIKFYVE
SELPLG	1.55141e-117	0.706738	0.417	0.251	2.80216e-113	Myeloid	SELPLG
ARHGAP28	1.58261e-117	0.6067	0.54	0.363	2.8585e-113	Myeloid	ARHGAP28
CPQ	1.69868e-117	0.410914	0.84	0.676	3.06816e-113	Myeloid	CPQ
CLEC14A	2.07593e-117	0.479488	0.643	0.449	3.74955e-113	Myeloid	CLEC14A
RUVBL1	2.66325e-117	0.446969	0.781	0.601	4.81036e-113	Myeloid	RUVBL1
CTSS	2.75671e-117	0.338651	0.883	0.76	4.97918e-113	Myeloid	CTSS
LSP1	2.86984e-117	0.349271	0.898	0.792	5.18351e-113	Myeloid	LSP1
PPT2	4.1175e-117	0.478123	0.729	0.545	7.43702e-113	Myeloid	PPT2
MMD	4.24242e-117	0.496597	0.705	0.522	7.66266e-113	Myeloid	MMD
ANPEP	4.43486e-117	0.520182	0.699	0.523	8.01024e-113	Myeloid	ANPEP
KIAA1324L	4.76501e-117	0.765473	0.407	0.246	8.60655e-113	Myeloid	KIAA1324L
PYGL	5.05061e-117	0.435173	0.869	0.741	9.12241e-113	Myeloid	PYGL
OLFML1	5.23097e-117	0.863317	0.32	0.175	9.44817e-113	Myeloid	OLFML1
SMAP2	5.53563e-117	0.444713	0.805	0.644	9.99846e-113	Myeloid	SMAP2
PML	1.06872e-116	0.378463	0.899	0.782	1.93032e-112	Myeloid	PML
MOB3C	1.15433e-116	0.631486	0.519	0.343	2.08496e-112	Myeloid	MOB3C
ARSJ	1.48384e-116	0.730255	0.42	0.256	2.68011e-112	Myeloid	ARSJ
CD200R1	1.50201e-116	1.02142	0.259	0.13	2.71294e-112	Myeloid	CD200R1
SMO	1.64827e-116	0.929817	0.295	0.157	2.9771e-112	Myeloid	SMO
ARMCX1	1.87784e-116	0.636652	0.503	0.328	3.39175e-112	Myeloid	ARMCX1
SBF2	2.18946e-116	0.491929	0.713	0.538	3.95461e-112	Myeloid	SBF2
PKN3	2.30469e-116	0.692738	0.439	0.272	4.16273e-112	Myeloid	PKN3
SPRY2	2.37173e-116	0.572008	0.592	0.412	4.28382e-112	Myeloid	SPRY2
C4orf48	3.20581e-116	0.682439	0.46	0.29	5.79033e-112	Myeloid	C4orf48
ADORA1	3.22144e-116	0.667051	0.483	0.311	5.81857e-112	Myeloid	ADORA1
ITGBL1	3.67735e-116	0.61826	0.525	0.351	6.64202e-112	Myeloid	ITGBL1
SERPINH1	3.97206e-116	0.255174	0.998	0.991	7.17433e-112	Myeloid	SERPINH1
TSPAN3	5.0182e-116	0.355717	0.932	0.835	9.06387e-112	Myeloid	TSPAN3
KLF7	8.01934e-116	0.688919	0.463	0.295	1.44845e-111	Myeloid	KLF7
RAB27A	1.18379e-115	0.500163	0.681	0.494	2.13816e-111	Myeloid	RAB27A
TSHZ3	1.4432e-115	0.67499	0.456	0.286	2.60671e-111	Myeloid	TSHZ3
CCDC50	1.66092e-115	0.330904	0.953	0.883	2.99995e-111	Myeloid	CCDC50
PDGFB	1.69082e-115	0.330381	0.972	0.924	3.05396e-111	Myeloid	PDGFB
ITSN2	2.10308e-115	0.464554	0.735	0.554	3.79857e-111	Myeloid	ITSN2
MFAP4	2.1515e-115	0.367678	0.842	0.738	3.88603e-111	Myeloid	MFAP4
ITGB2	2.3727e-115	0.374932	0.8	0.624	4.28557e-111	Myeloid	ITGB2
CYLD	2.93918e-115	0.567035	0.585	0.406	5.30875e-111	Myeloid	CYLD
STX2	3.41496e-115	0.438637	0.76	0.58	6.16809e-111	Myeloid	STX2
MCOLN1	3.70386e-115	0.546714	0.662	0.489	6.6899e-111	Myeloid	MCOLN1
TMC8	3.89621e-115	0.731583	0.402	0.241	7.03734e-111	Myeloid	TMC8
LDLRAD4	4.05956e-115	0.579651	0.545	0.367	7.33237e-111	Myeloid	LDLRAD4
ALDH9A1	4.36197e-115	0.449523	0.782	0.614	7.8786e-111	Myeloid	ALDH9A1
VASN	5.47945e-115	0.346559	0.896	0.777	9.89699e-111	Myeloid	VASN
ST8SIA4	5.75083e-115	0.474008	0.72	0.534	1.03871e-110	Myeloid	ST8SIA4
FPR2	6.01044e-115	0.924494	0.309	0.169	1.08561e-110	Myeloid	FPR2
MKLN1	6.41291e-115	0.511739	0.684	0.51	1.1583e-110	Myeloid	MKLN1
NFIA	1.14817e-114	0.555831	0.579	0.396	2.07382e-110	Myeloid	NFIA
LLGL1	1.27928e-114	0.590246	0.549	0.372	2.31063e-110	Myeloid	LLGL1
ADGRL1	1.3007e-114	0.676645	0.438	0.27	2.34932e-110	Myeloid	ADGRL1
PNMA1	1.49564e-114	0.467455	0.707	0.525	2.70143e-110	Myeloid	PNMA1
TP53INP1	1.56137e-114	0.525991	0.645	0.463	2.82014e-110	Myeloid	TP53INP1
DENND6A	1.87173e-114	0.495159	0.693	0.513	3.38071e-110	Myeloid	DENND6A
TRAF5	2.78567e-114	0.640203	0.473	0.3	5.03147e-110	Myeloid	TRAF5
FAT4	2.98293e-114	0.676763	0.454	0.287	5.38778e-110	Myeloid	FAT4
TRIM16	3.02767e-114	0.580196	0.575	0.396	5.46857e-110	Myeloid	TRIM16
THSD1	3.39203e-114	0.673478	0.472	0.302	6.12669e-110	Myeloid	THSD1
MAPKAPK3	4.26046e-114	0.573432	0.573	0.394	7.69525e-110	Myeloid	MAPKAPK3
PDLIM5	4.68026e-114	0.40163	0.876	0.756	8.45348e-110	Myeloid	PDLIM5
MRI1	5.31643e-114	0.431196	0.814	0.647	9.60254e-110	Myeloid	MRI1
MAEL	6.91982e-114	0.761063	0.395	0.238	1.24986e-109	Myeloid	MAEL
ADGRB2	1.02429e-113	0.744049	0.415	0.255	1.85008e-109	Myeloid	ADGRB2
KITLG	1.20369e-113	1.0134	0.253	0.127	2.17411e-109	Myeloid	KITLG
LUZP1	1.34524e-113	0.465654	0.759	0.589	2.42977e-109	Myeloid	LUZP1
KLHDC8B	1.35115e-113	0.657826	0.479	0.308	2.44045e-109	Myeloid	KLHDC8B
CD44	1.35702e-113	0.309784	0.96	0.888	2.45105e-109	Myeloid	CD44
LGI4	1.56134e-113	0.567225	0.551	0.37	2.82008e-109	Myeloid	LGI4
ATXN1	2.1418e-113	0.481294	0.682	0.501	3.86852e-109	Myeloid	ATXN1
MLLT3	2.26344e-113	0.64192	0.505	0.334	4.08823e-109	Myeloid	MLLT3
TMEM200B	2.7224e-113	0.671192	0.488	0.32	4.9172e-109	Myeloid	TMEM200B
C5AR2	3.345e-113	0.781463	0.366	0.214	6.04175e-109	Myeloid	C5AR2
STON2	4.14941e-113	0.668523	0.457	0.288	7.49466e-109	Myeloid	STON2
C5orf24	4.22522e-113	0.439431	0.778	0.609	7.63159e-109	Myeloid	C5orf24
IRAK3	5.37466e-113	0.563747	0.583	0.403	9.70771e-109	Myeloid	IRAK3
SLC37A2	5.79327e-113	0.734443	0.421	0.26	1.04638e-108	Myeloid	SLC37A2
ORAI1	6.00785e-113	0.5453	0.589	0.406	1.08514e-108	Myeloid	ORAI1
ADAMTS2	6.20453e-113	0.352551	0.828	0.674	1.12066e-108	Myeloid	ADAMTS2
PCDHGC3	8.12771e-113	0.746723	0.412	0.252	1.46803e-108	Myeloid	PCDHGC3
C12orf10	9.50759e-113	0.546273	0.598	0.42	1.71726e-108	Myeloid	C12orf10
DBN1	9.63093e-113	0.692129	0.424	0.261	1.73954e-108	Myeloid	DBN1
RAB23	1.12785e-112	0.454784	0.653	0.473	2.03712e-108	Myeloid	RAB23
RAB13	1.3353e-112	0.391575	0.886	0.762	2.41182e-108	Myeloid	RAB13
RBMS1	1.44121e-112	0.413336	0.833	0.677	2.60311e-108	Myeloid	RBMS1
BAMBI	1.46933e-112	0.510543	0.699	0.531	2.65391e-108	Myeloid	BAMBI
GPR173	1.99896e-112	0.993169	0.269	0.139	3.61052e-108	Myeloid	GPR173
SNX2	2.33003e-112	0.359274	0.925	0.827	4.2085e-108	Myeloid	SNX2
AP1B1	2.67699e-112	0.336414	0.966	0.922	4.83517e-108	Myeloid	AP1B1
PPP1R9B	2.96705e-112	0.376777	0.881	0.766	5.35908e-108	Myeloid	PPP1R9B
GPX7	3.19059e-112	0.48873	0.681	0.499	5.76284e-108	Myeloid	GPX7
UNC93B1	4.40216e-112	0.587597	0.561	0.384	7.95119e-108	Myeloid	UNC93B1
HEY1	4.55321e-112	0.493743	0.669	0.484	8.22401e-108	Myeloid	HEY1
SLF2	5.87264e-112	0.409165	0.828	0.671	1.06072e-107	Myeloid	SLF2
ARHGEF25	6.97491e-112	0.625434	0.417	0.252	1.25981e-107	Myeloid	ARHGEF25
TMEM106C	6.99414e-112	0.373728	0.922	0.806	1.26328e-107	Myeloid	TMEM106C
PLB1	8.81088e-112	0.873259	0.317	0.175	1.59142e-107	Myeloid	PLB1
ERCC6L2	9.21297e-112	0.48239	0.674	0.492	1.66405e-107	Myeloid	ERCC6L2
CARD10	1.02861e-111	0.624279	0.502	0.331	1.85788e-107	Myeloid	CARD10
DEGS1	1.13271e-111	0.295049	0.98	0.924	2.04591e-107	Myeloid	DEGS1
TLNRD1	1.22875e-111	0.401978	0.869	0.752	2.21937e-107	Myeloid	TLNRD1
CC2D2A	1.34653e-111	0.567305	0.553	0.374	2.4321e-107	Myeloid	CC2D2A
NR3C1	1.87722e-111	0.324716	0.945	0.858	3.39063e-107	Myeloid	NR3C1
ARRDC2	2.02142e-111	0.537655	0.596	0.417	3.65108e-107	Myeloid	ARRDC2
ATP1B2	2.76296e-111	0.881543	0.295	0.159	4.99046e-107	Myeloid	ATP1B2
ACTA2	3.39386e-111	0.247971	0.953	0.894	6.12999e-107	Myeloid	ACTA2
NEURL1B	3.64058e-111	0.525628	0.585	0.402	6.57562e-107	Myeloid	NEURL1B
DENND4B	4.50619e-111	0.496479	0.676	0.499	8.13907e-107	Myeloid	DENND4B
TMEM185B	4.63981e-111	0.501351	0.666	0.486	8.38043e-107	Myeloid	TMEM185B
NR2F2	5.14522e-111	0.29899	0.979	0.929	9.2933e-107	Myeloid	NR2F2
SOX7	5.20074e-111	0.418474	0.848	0.694	9.39358e-107	Myeloid	SOX7
ARMCX3	5.21593e-111	0.427391	0.777	0.601	9.42101e-107	Myeloid	ARMCX3
CADM1	5.88618e-111	0.402393	0.838	0.675	1.06316e-106	Myeloid	CADM1
SLC22A17	6.90879e-111	0.56556	0.576	0.4	1.24786e-106	Myeloid	SLC22A17
ZBTB47	6.92909e-111	0.523793	0.608	0.429	1.25153e-106	Myeloid	ZBTB47
BRAT1	7.06381e-111	0.488014	0.673	0.486	1.27587e-106	Myeloid	BRAT1
STARD3NL	8.00693e-111	0.401322	0.851	0.699	1.44621e-106	Myeloid	STARD3NL
BMP6	8.52896e-111	0.425663	0.839	0.676	1.5405e-106	Myeloid	BMP6
REV3L	8.76512e-111	0.507082	0.617	0.433	1.58316e-106	Myeloid	REV3L
KALRN	1.00644e-110	0.45996	0.611	0.425	1.81782e-106	Myeloid	KALRN
AGER	1.17778e-110	0.550581	0.558	0.376	2.1273e-106	Myeloid	AGER
DISP1	1.18785e-110	0.820268	0.34	0.193	2.14549e-106	Myeloid	DISP1
ATP8B1	1.26717e-110	0.571938	0.576	0.4	2.28876e-106	Myeloid	ATP8B1
ST6GALNAC6	1.90383e-110	0.429894	0.789	0.625	3.4387e-106	Myeloid	ST6GALNAC6
WDFY3	2.06231e-110	0.420514	0.8	0.635	3.72494e-106	Myeloid	WDFY3
JDP2	2.13163e-110	0.465115	0.721	0.543	3.85015e-106	Myeloid	JDP2
ZNF428	2.16516e-110	0.48551	0.68	0.5	3.91072e-106	Myeloid	ZNF428
CFLAR	2.26916e-110	0.252725	0.995	0.977	4.09855e-106	Myeloid	CFLAR
PIP5K1C	2.42276e-110	0.406049	0.831	0.679	4.37599e-106	Myeloid	PIP5K1C
NLK	2.8656e-110	0.445447	0.763	0.599	5.17585e-106	Myeloid	NLK
CXCR4	2.97849e-110	0.384884	0.784	0.602	5.37974e-106	Myeloid	CXCR4
RASL11A	3.14637e-110	0.688499	0.401	0.242	5.68297e-106	Myeloid	RASL11A
STXBP4	3.62473e-110	0.855866	0.316	0.175	6.54698e-106	Myeloid	STXBP4
MTMR6	4.22901e-110	0.587831	0.552	0.379	7.63844e-106	Myeloid	MTMR6
MVD	4.30737e-110	0.689526	0.433	0.27	7.77997e-106	Myeloid	MVD
NUDT3	4.35116e-110	0.437497	0.774	0.605	7.85907e-106	Myeloid	NUDT3
IGDCC4	4.57895e-110	0.521205	0.625	0.445	8.2705e-106	Myeloid	IGDCC4
AGPAT5	6.39576e-110	0.560647	0.575	0.398	1.1552e-105	Myeloid	AGPAT5
LMBR1L	6.532e-110	0.429633	0.783	0.618	1.17981e-105	Myeloid	LMBR1L
CCNB1IP1	8.50451e-110	0.670466	0.456	0.289	1.53608e-105	Myeloid	CCNB1IP1
GTF2I	8.60513e-110	0.418722	0.804	0.628	1.55426e-105	Myeloid	GTF2I
RASSF1	1.07062e-109	0.438295	0.784	0.622	1.93376e-105	Myeloid	RASSF1
SASH3	1.07822e-109	0.69817	0.407	0.249	1.94748e-105	Myeloid	SASH3
ELMO2	1.12936e-109	0.491305	0.675	0.496	2.03985e-105	Myeloid	ELMO2
CHRDL2	1.32261e-109	2.07438	0.108	0.035	2.38889e-105	Myeloid	CHRDL2
TRPM2	1.33381e-109	0.715658	0.412	0.254	2.40913e-105	Myeloid	TRPM2
WDFY2	1.54242e-109	0.435221	0.776	0.61	2.78593e-105	Myeloid	WDFY2
RNASE6	1.64246e-109	0.615151	0.477	0.309	2.96661e-105	Myeloid	RNASE6
CALML4	1.76207e-109	0.705909	0.416	0.257	3.18265e-105	Myeloid	CALML4
FEZ1	1.91454e-109	0.726257	0.406	0.248	3.45805e-105	Myeloid	FEZ1
FBH1	2.03101e-109	0.487384	0.692	0.521	3.6684e-105	Myeloid	FBH1
ABCA3	2.46003e-109	0.802884	0.348	0.201	4.4433e-105	Myeloid	ABCA3
POLR3GL	6.76334e-109	0.550111	0.581	0.407	1.22159e-104	Myeloid	POLR3GL
TM4SF18	7.91798e-109	0.795558	0.351	0.204	1.43014e-104	Myeloid	TM4SF18
RAB32	9.77075e-109	0.757436	0.395	0.241	1.76479e-104	Myeloid	RAB32
SOBP	1.00539e-108	0.640796	0.465	0.299	1.81594e-104	Myeloid	SOBP
KIF1B	1.15567e-108	0.403072	0.821	0.659	2.08737e-104	Myeloid	KIF1B
LTV1	1.27423e-108	0.476364	0.682	0.502	2.30152e-104	Myeloid	LTV1
PLEKHH3	1.94098e-108	0.456858	0.695	0.511	3.50579e-104	Myeloid	PLEKHH3
ACTG1	2.04456e-108	0.251359	0.996	0.993	3.69289e-104	Myeloid	ACTG1
SIRT2	2.75786e-108	0.456833	0.719	0.538	4.98124e-104	Myeloid	SIRT2
JAK1	2.90202e-108	0.3706	0.906	0.807	5.24164e-104	Myeloid	JAK1
BMPER	3.24988e-108	0.647457	0.477	0.312	5.86993e-104	Myeloid	BMPER
KCNS3	4.05645e-108	0.761887	0.373	0.222	7.32676e-104	Myeloid	KCNS3
MLKL	4.31462e-108	0.649462	0.468	0.303	7.79307e-104	Myeloid	MLKL
DOC2B	4.80485e-108	0.856481	0.316	0.177	8.67851e-104	Myeloid	DOC2B
NUMB	5.30956e-108	0.387909	0.858	0.726	9.59013e-104	Myeloid	NUMB
AOAH	6.20126e-108	0.68593	0.414	0.256	1.12007e-103	Myeloid	AOAH
INPP5E	6.27371e-108	0.582909	0.53	0.357	1.13316e-103	Myeloid	INPP5E
C20orf194	7.80699e-108	0.542467	0.587	0.412	1.4101e-103	Myeloid	C20orf194
CDC42EP5	8.30299e-108	0.52743	0.599	0.423	1.49969e-103	Myeloid	CDC42EP5
VEZF1	1.02077e-107	0.444481	0.749	0.577	1.84372e-103	Myeloid	VEZF1
ABHD3	1.15168e-107	0.61561	0.508	0.34	2.08017e-103	Myeloid	ABHD3
PLCL1	1.17762e-107	0.719026	0.416	0.26	2.12702e-103	Myeloid	PLCL1
TSPAN15	1.26789e-107	0.436779	0.744	0.57	2.29006e-103	Myeloid	TSPAN15
MYC	1.86169e-107	0.362522	0.929	0.841	3.36258e-103	Myeloid	MYC
OGG1	1.89596e-107	0.567272	0.549	0.376	3.42449e-103	Myeloid	OGG1
ABI2	2.31546e-107	0.466328	0.704	0.524	4.18218e-103	Myeloid	ABI2
CGNL1	2.33894e-107	0.337621	0.935	0.842	4.22459e-103	Myeloid	CGNL1
AMDHD2	2.54375e-107	0.525164	0.645	0.474	4.59452e-103	Myeloid	AMDHD2
CUEDC2	2.70994e-107	0.458599	0.708	0.529	4.8947e-103	Myeloid	CUEDC2
ATF7	2.7662e-107	0.45168	0.702	0.52	4.9963e-103	Myeloid	ATF7
NT5DC2	2.90991e-107	0.451666	0.755	0.584	5.25587e-103	Myeloid	NT5DC2
SGCE	3.99293e-107	0.42842	0.801	0.637	7.21203e-103	Myeloid	SGCE
IVD	4.01553e-107	0.53527	0.57	0.392	7.25285e-103	Myeloid	IVD
AGPAT2	4.67451e-107	0.556024	0.557	0.383	8.44309e-103	Myeloid	AGPAT2
ARL13B	5.13715e-107	0.831206	0.329	0.188	9.27871e-103	Myeloid	ARL13B
DRAM2	5.31992e-107	0.441123	0.788	0.637	9.60883e-103	Myeloid	DRAM2
TSPYL4	5.66977e-107	0.627402	0.471	0.307	1.02407e-102	Myeloid	TSPYL4
SIK2	5.83927e-107	0.495125	0.657	0.478	1.05469e-102	Myeloid	SIK2
SLC25A13	6.62995e-107	0.460941	0.732	0.56	1.1975e-102	Myeloid	SLC25A13
CCDC85C	7.08019e-107	0.539121	0.585	0.41	1.27882e-102	Myeloid	CCDC85C
FAM160A2	8.80028e-107	0.486214	0.672	0.5	1.58951e-102	Myeloid	FAM160A2
PCGF2	1.10014e-106	0.359337	0.892	0.772	1.98707e-102	Myeloid	PCGF2
PRRT2	1.14489e-106	0.613933	0.479	0.313	2.06789e-102	Myeloid	PRRT2
OXA1L	1.21781e-106	0.432257	0.789	0.636	2.1996e-102	Myeloid	OXA1L
TPM4	1.33523e-106	0.306322	0.975	0.938	2.41169e-102	Myeloid	TPM4
PLCE1	1.51805e-106	0.75155	0.352	0.204	2.74191e-102	Myeloid	PLCE1
FOXRED2	1.52812e-106	0.748725	0.393	0.242	2.76008e-102	Myeloid	FOXRED2
KCNK17	1.54809e-106	1.02035	0.261	0.137	2.79616e-102	Myeloid	KCNK17
CEP68	1.60631e-106	0.448073	0.706	0.53	2.90132e-102	Myeloid	CEP68
FAM124A	2.05584e-106	0.686116	0.444	0.285	3.71326e-102	Myeloid	FAM124A
NCALD	2.08583e-106	0.790773	0.353	0.207	3.76742e-102	Myeloid	NCALD
XAF1	2.28516e-106	0.480796	0.69	0.519	4.12745e-102	Myeloid	XAF1
ACAP2	2.48706e-106	0.427223	0.766	0.599	4.49213e-102	Myeloid	ACAP2
RASL10B	2.54975e-106	0.833407	0.316	0.178	4.60536e-102	Myeloid	RASL10B
PODNL1	3.02364e-106	0.734535	0.361	0.212	5.46131e-102	Myeloid	PODNL1
2025-03-02	5.33414e-106	0.664692	0.441	0.281	9.63452e-102	Myeloid	2025-03-02
CHD9	6.55445e-106	0.465653	0.725	0.55	1.18386e-101	Myeloid	CHD9
LRRC8C	9.63551e-106	0.70987	0.394	0.239	1.74037e-101	Myeloid	LRRC8C
RRAS	1.01218e-105	0.321445	0.945	0.867	1.82821e-101	Myeloid	RRAS
NLGN2	1.03734e-105	0.545062	0.534	0.363	1.87364e-101	Myeloid	NLGN2
TMEM165	1.12952e-105	0.464111	0.715	0.543	2.04015e-101	Myeloid	TMEM165
ZNF496	1.14253e-105	0.500229	0.622	0.442	2.06364e-101	Myeloid	ZNF496
UBA2	1.31441e-105	0.406151	0.797	0.624	2.3741e-101	Myeloid	UBA2
ATE1	1.57958e-105	0.552272	0.568	0.396	2.85303e-101	Myeloid	ATE1
GPCPD1	1.71016e-105	0.429878	0.783	0.618	3.08889e-101	Myeloid	GPCPD1
ZNF197	1.99644e-105	0.719743	0.402	0.249	3.60596e-101	Myeloid	ZNF197
RIMS3	2.08022e-105	0.664971	0.43	0.271	3.7573e-101	Myeloid	RIMS3
ERBIN	2.35259e-105	0.425988	0.765	0.598	4.24924e-101	Myeloid	ERBIN
ZMAT3	2.50717e-105	0.710286	0.411	0.256	4.52845e-101	Myeloid	ZMAT3
C11orf95	3.62671e-105	0.410865	0.772	0.601	6.55056e-101	Myeloid	C11orf95
ACAT1	3.91386e-105	0.489343	0.622	0.439	7.06922e-101	Myeloid	ACAT1
JAZF1	4.31134e-105	0.591953	0.514	0.345	7.78715e-101	Myeloid	JAZF1
TIMD4	4.64122e-105	1.17366	0.218	0.106	8.38297e-101	Myeloid	TIMD4
ADAM33	5.74244e-105	0.388425	0.687	0.498	1.0372e-100	Myeloid	ADAM33
TMIGD3	7.2718e-105	0.881774	0.316	0.18	1.31343e-100	Myeloid	TMIGD3
CMTM8	7.73944e-105	0.578307	0.523	0.352	1.3979e-100	Myeloid	CMTM8
TMC6	9.31656e-105	0.550356	0.575	0.404	1.68276e-100	Myeloid	TMC6
MAP4K1	1.23965e-104	0.783776	0.355	0.21	2.23906e-100	Myeloid	MAP4K1
CCL2	1.27775e-104	0.569543	0.501	0.332	2.30787e-100	Myeloid	CCL2
LMOD1	1.50313e-104	0.251798	0.919	0.801	2.71495e-100	Myeloid	LMOD1
HOXB6	1.67417e-104	0.815919	0.336	0.195	3.02389e-100	Myeloid	HOXB6
PRKAR2A	1.69738e-104	0.510269	0.613	0.438	3.0658e-100	Myeloid	PRKAR2A
EPHA2	1.86431e-104	0.485121	0.631	0.448	3.36731e-100	Myeloid	EPHA2
SENP7	2.03219e-104	0.615303	0.505	0.342	3.67054e-100	Myeloid	SENP7
ANXA6	2.31726e-104	0.314387	0.976	0.909	4.18543e-100	Myeloid	ANXA6
SPTLC2	2.41788e-104	0.371125	0.884	0.766	4.36717e-100	Myeloid	SPTLC2
LILRB1	2.55436e-104	0.866882	0.318	0.182	4.61369e-100	Myeloid	LILRB1
SPEG	2.60876e-104	0.438982	0.48	0.306	4.71194e-100	Myeloid	SPEG
SQLE	2.83701e-104	0.521215	0.587	0.414	5.12421e-100	Myeloid	SQLE
LRCH2	2.90939e-104	0.679105	0.417	0.261	5.25495e-100	Myeloid	LRCH2
PACS2	2.9804e-104	0.474162	0.646	0.47	5.38319e-100	Myeloid	PACS2
AGAP1	3.16456e-104	0.379068	0.828	0.663	5.71582e-100	Myeloid	AGAP1
IRS1	3.41455e-104	0.511524	0.618	0.442	6.16736e-100	Myeloid	IRS1
MCC	3.42161e-104	0.477483	0.617	0.437	6.18011e-100	Myeloid	MCC
MTDH	3.48169e-104	0.424539	0.78	0.624	6.28863e-100	Myeloid	MTDH
S100A16	3.61962e-104	0.359984	0.914	0.796	6.53776e-100	Myeloid	S100A16
TNFRSF10B	4.18392e-104	0.562623	0.544	0.375	7.55699e-100	Myeloid	TNFRSF10B
ALOX5	4.6853e-104	0.436174	0.762	0.602	8.4626e-100	Myeloid	ALOX5
SLC22A3	5.59897e-104	0.345703	0.857	0.698	1.01129e-99	Myeloid	SLC22A3
AHDC1	5.87458e-104	0.436057	0.757	0.597	1.06107e-99	Myeloid	AHDC1
TPCN1	6.00808e-104	0.429585	0.749	0.582	1.08518e-99	Myeloid	TPCN1
CAVIN3	6.70069e-104	0.393386	0.839	0.691	1.21028e-99	Myeloid	CAVIN3
PDLIM7	7.45274e-104	0.304156	0.877	0.729	1.34611e-99	Myeloid	PDLIM7
SGSM2	7.91851e-104	0.480326	0.661	0.485	1.43024e-99	Myeloid	SGSM2
LASP1	1.02801e-103	0.254667	0.993	0.98	1.85679e-99	Myeloid	LASP1
KLF9	1.05141e-103	0.474859	0.69	0.516	1.89906e-99	Myeloid	KLF9
ASB4	1.15482e-103	0.810761	0.358	0.215	2.08584e-99	Myeloid	ASB4
JAK2	1.24336e-103	0.456862	0.679	0.502	2.24576e-99	Myeloid	JAK2
TMEM63B	1.31418e-103	0.595797	0.511	0.345	2.37367e-99	Myeloid	TMEM63B
ALKAL2	1.44081e-103	0.824651	0.301	0.167	2.60238e-99	Myeloid	ALKAL2
PDE4B	1.63432e-103	0.663948	0.415	0.258	2.95192e-99	Myeloid	PDE4B
RPP25	2.39945e-103	0.668785	0.431	0.275	4.33389e-99	Myeloid	RPP25
ZNF358	2.3998e-103	0.407976	0.813	0.662	4.33453e-99	Myeloid	ZNF358
SUGP2	2.83859e-103	0.434892	0.762	0.594	5.12706e-99	Myeloid	SUGP2
RIT1	3.90718e-103	0.520923	0.614	0.441	7.05715e-99	Myeloid	RIT1
POLK	4.07963e-103	0.488954	0.65	0.476	7.36863e-99	Myeloid	POLK
MXRA5	4.1337e-103	0.768406	0.327	0.186	7.46628e-99	Myeloid	MXRA5
PTAFR	5.7167e-103	0.74229	0.375	0.227	1.03255e-98	Myeloid	PTAFR
ZNF664	6.85851e-103	0.476511	0.68	0.504	1.23878e-98	Myeloid	ZNF664
PIP4K2B	6.93693e-103	0.380884	0.846	0.694	1.25295e-98	Myeloid	PIP4K2B
FLOT1	8.78665e-103	0.286785	0.971	0.924	1.58704e-98	Myeloid	FLOT1
FADS1	1.10626e-102	0.577828	0.515	0.349	1.99813e-98	Myeloid	FADS1
TMEM51	1.1476e-102	0.617612	0.464	0.302	2.0728e-98	Myeloid	TMEM51
AASS	1.32275e-102	0.559603	0.53	0.362	2.38914e-98	Myeloid	AASS
NAAA	1.33139e-102	0.526724	0.598	0.428	2.40475e-98	Myeloid	NAAA
DDHD1	1.38896e-102	0.459486	0.694	0.524	2.50874e-98	Myeloid	DDHD1
FAT1	1.43488e-102	0.450423	0.774	0.613	2.59169e-98	Myeloid	FAT1
AKIP1	1.46358e-102	0.511441	0.615	0.443	2.64351e-98	Myeloid	AKIP1
RAP1GDS1	1.61706e-102	0.607705	0.482	0.317	2.92073e-98	Myeloid	RAP1GDS1
CD302	1.62312e-102	0.675565	0.417	0.262	2.93168e-98	Myeloid	CD302
UNC5C	1.81137e-102	0.949333	0.256	0.134	3.27169e-98	Myeloid	UNC5C
RHOQ	2.24585e-102	0.492759	0.677	0.508	4.05645e-98	Myeloid	RHOQ
OTULINL	2.64577e-102	0.643558	0.432	0.273	4.77878e-98	Myeloid	OTULINL
EMB	2.72976e-102	0.85368	0.319	0.183	4.9305e-98	Myeloid	EMB
RFXANK	3.0046e-102	0.45218	0.701	0.53	5.42691e-98	Myeloid	RFXANK
CDC42BPA	3.80847e-102	0.416914	0.749	0.572	6.87886e-98	Myeloid	CDC42BPA
OSR1	4.02578e-102	0.905398	0.277	0.149	7.27136e-98	Myeloid	OSR1
ATP9A	4.02735e-102	0.634911	0.482	0.323	7.2742e-98	Myeloid	ATP9A
HRH1	4.32007e-102	0.888813	0.29	0.16	7.80291e-98	Myeloid	HRH1
PIK3AP1	4.43835e-102	0.468214	0.667	0.494	8.01654e-98	Myeloid	PIK3AP1
PDE6G	4.56402e-102	0.716691	0.378	0.23	8.24354e-98	Myeloid	PDE6G
ZNF740	4.65536e-102	0.527735	0.582	0.413	8.40852e-98	Myeloid	ZNF740
SMURF2	5.13275e-102	0.407439	0.792	0.628	9.27078e-98	Myeloid	SMURF2
KLF11	5.19252e-102	0.494788	0.622	0.45	9.37872e-98	Myeloid	KLF11
FGL1	5.77647e-102	0.863204	0.308	0.174	1.04335e-97	Myeloid	FGL1
F3	8.44447e-102	0.233239	0.972	0.918	1.52524e-97	Myeloid	F3
SAMD4A	8.53241e-102	0.509194	0.607	0.432	1.54112e-97	Myeloid	SAMD4A
CNTRL	9.60362e-102	0.44034	0.706	0.531	1.73461e-97	Myeloid	CNTRL
FOXO3	1.03775e-101	0.379352	0.856	0.724	1.87439e-97	Myeloid	FOXO3
TMEM123	1.09948e-101	0.560813	0.552	0.383	1.98588e-97	Myeloid	TMEM123
TAOK2	1.40052e-101	0.337092	0.914	0.796	2.52962e-97	Myeloid	TAOK2
MAP4K4	1.42555e-101	0.343559	0.908	0.809	2.57483e-97	Myeloid	MAP4K4
SAT2	1.45225e-101	0.512387	0.606	0.438	2.62305e-97	Myeloid	SAT2
CDH13	1.45696e-101	0.659594	0.415	0.259	2.63156e-97	Myeloid	CDH13
GOLIM4	1.84109e-101	0.416484	0.812	0.667	3.32538e-97	Myeloid	GOLIM4
SLC8A1	1.93245e-101	0.360213	0.765	0.585	3.49039e-97	Myeloid	SLC8A1
CETP	1.93994e-101	0.527305	0.572	0.399	3.50392e-97	Myeloid	CETP
ERF	2.02864e-101	0.428969	0.755	0.593	3.66413e-97	Myeloid	ERF
DENND4A	2.46168e-101	0.490571	0.615	0.441	4.4463e-97	Myeloid	DENND4A
PDE4D	2.773e-101	0.335018	0.912	0.784	5.00859e-97	Myeloid	PDE4D
ADAMTS15	3.08634e-101	0.464011	0.601	0.422	5.57455e-97	Myeloid	ADAMTS15
IFT122	3.34099e-101	0.638657	0.454	0.296	6.0345e-97	Myeloid	IFT122
CYP24A1	4.6794e-101	1.10615	0.209	0.101	8.45194e-97	Myeloid	CYP24A1
CD33	5.47094e-101	0.866321	0.301	0.169	9.88161e-97	Myeloid	CD33
HOXA10	5.66302e-101	0.580129	0.51	0.346	1.02285e-96	Myeloid	HOXA10
SIRPA	6.12021e-101	0.442714	0.716	0.539	1.10543e-96	Myeloid	SIRPA
HMGCLL1	7.89504e-101	0.852152	0.297	0.166	1.426e-96	Myeloid	HMGCLL1
PPM1M	8.93733e-101	0.572645	0.525	0.361	1.61426e-96	Myeloid	PPM1M
ZNHIT6	1.05826e-100	0.492573	0.622	0.452	1.91143e-96	Myeloid	ZNHIT6
CD40	1.06554e-100	0.56617	0.48	0.316	1.92457e-96	Myeloid	CD40
FAM219B	1.16354e-100	0.482332	0.646	0.475	2.10159e-96	Myeloid	FAM219B
NECAP2	1.26461e-100	0.31992	0.936	0.87	2.28413e-96	Myeloid	NECAP2
GAB3	1.27107e-100	0.623372	0.457	0.298	2.2958e-96	Myeloid	GAB3
RGS12	1.29027e-100	0.614088	0.472	0.312	2.33048e-96	Myeloid	RGS12
MED14	1.53677e-100	0.584124	0.551	0.39	2.77572e-96	Myeloid	MED14
CALM2	1.59968e-100	0.315118	0.952	0.886	2.88934e-96	Myeloid	CALM2
RILPL2	1.79385e-100	0.471239	0.635	0.458	3.24006e-96	Myeloid	RILPL2
SLC66A2	1.95934e-100	0.466056	0.675	0.505	3.53895e-96	Myeloid	SLC66A2
CDS2	2.19578e-100	0.44235	0.738	0.574	3.96601e-96	Myeloid	CDS2
LONRF1	2.41501e-100	0.601523	0.493	0.332	4.36199e-96	Myeloid	LONRF1
PTPN9	2.43104e-100	0.434536	0.694	0.519	4.39095e-96	Myeloid	PTPN9
LYSMD2	2.55424e-100	0.719483	0.38	0.232	4.61346e-96	Myeloid	LYSMD2
RUFY3	3.33344e-100	0.47057	0.66	0.485	6.02086e-96	Myeloid	RUFY3
TBC1D24	3.45035e-100	0.716105	0.388	0.24	6.23202e-96	Myeloid	TBC1D24
ESYT1	3.48736e-100	0.373355	0.873	0.764	6.29887e-96	Myeloid	ESYT1
CAPRIN2	3.52482e-100	0.698565	0.392	0.243	6.36653e-96	Myeloid	CAPRIN2
CRYBG3	4.68934e-100	0.491757	0.608	0.434	8.46989e-96	Myeloid	CRYBG3
SORBS2	5.0121e-100	0.258298	0.907	0.762	9.05286e-96	Myeloid	SORBS2
FXYD6	5.30347e-100	0.535391	0.562	0.393	9.57914e-96	Myeloid	FXYD6
DPYSL3	5.69418e-100	0.47697	0.595	0.418	1.02848e-95	Myeloid	DPYSL3
ARHGEF7	6.17016e-100	0.34786	0.906	0.807	1.11445e-95	Myeloid	ARHGEF7
HOXC6	6.45195e-100	0.641097	0.436	0.28	1.16535e-95	Myeloid	HOXC6
TYRO3	7.58652e-100	0.689944	0.415	0.264	1.37028e-95	Myeloid	TYRO3
SLFN11	7.69379e-100	0.671082	0.409	0.257	1.38965e-95	Myeloid	SLFN11
C19orf33	7.9937e-100	0.697982	0.434	0.282	1.44382e-95	Myeloid	C19orf33
MYCT1	8.24989e-100	0.743399	0.367	0.223	1.49009e-95	Myeloid	MYCT1
ANKRD40	8.50318e-100	0.457216	0.684	0.513	1.53584e-95	Myeloid	ANKRD40
MSRA	1.45544e-99	0.484991	0.627	0.452	2.62882e-95	Myeloid	MSRA
MAP3K6	1.52701e-99	0.590125	0.497	0.334	2.75809e-95	Myeloid	MAP3K6
SEPTIN7	1.57068e-99	0.539843	0.549	0.379	2.83696e-95	Myeloid	SEPTIN7
FUT11	1.71723e-99	0.460961	0.691	0.526	3.10166e-95	Myeloid	FUT11
ARHGAP35	1.74519e-99	0.484414	0.637	0.464	3.15217e-95	Myeloid	ARHGAP35
MYBBP1A	1.82502e-99	0.555864	0.547	0.381	3.29636e-95	Myeloid	MYBBP1A
THOC2	1.83223e-99	0.483457	0.629	0.456	3.30937e-95	Myeloid	THOC2
MEX3C	1.98676e-99	0.531617	0.583	0.417	3.58849e-95	Myeloid	MEX3C
INPP1	2.04962e-99	0.564123	0.523	0.358	3.70203e-95	Myeloid	INPP1
DIMT1	2.24739e-99	0.489392	0.622	0.45	4.05923e-95	Myeloid	DIMT1
MBNL1	2.3407e-99	0.35054	0.856	0.717	4.22776e-95	Myeloid	MBNL1
NKD1	2.35346e-99	0.486736	0.603	0.429	4.25081e-95	Myeloid	NKD1
PCGF5	2.44231e-99	0.467723	0.649	0.478	4.41131e-95	Myeloid	PCGF5
H2AFJ	2.46881e-99	0.334763	0.927	0.834	4.45916e-95	Myeloid	H2AFJ
LILRB2	2.6687e-99	0.744562	0.365	0.221	4.82021e-95	Myeloid	LILRB2
AXL	3.03928e-99	0.328307	0.884	0.753	5.48956e-95	Myeloid	AXL
NCOA4	3.88695e-99	0.334229	0.924	0.841	7.02061e-95	Myeloid	NCOA4
DGKD	5.36456e-99	0.408219	0.711	0.53	9.68946e-95	Myeloid	DGKD
DMWD	5.64461e-99	0.347718	0.892	0.783	1.01953e-94	Myeloid	DMWD
PIK3CA	7.08267e-99	0.443111	0.71	0.539	1.27927e-94	Myeloid	PIK3CA
SCNM1	8.21256e-99	0.493634	0.613	0.441	1.48335e-94	Myeloid	SCNM1
FAR1	1.18496e-98	0.432513	0.711	0.536	2.14028e-94	Myeloid	FAR1
PATZ1	1.86239e-98	0.506166	0.597	0.428	3.36385e-94	Myeloid	PATZ1
CELF2	2.05291e-98	0.564553	0.481	0.317	3.70797e-94	Myeloid	CELF2
COPS7A	2.65713e-98	0.357043	0.868	0.733	4.7993e-94	Myeloid	COPS7A
PIP4K2A	3.47929e-98	0.568497	0.518	0.357	6.28429e-94	Myeloid	PIP4K2A
SSH1	3.49659e-98	0.443705	0.682	0.507	6.31553e-94	Myeloid	SSH1
PLEKHO2	3.73046e-98	0.393756	0.847	0.72	6.73795e-94	Myeloid	PLEKHO2
RHOC	3.74872e-98	0.236062	0.998	0.993	6.77093e-94	Myeloid	RHOC
LFNG	4.35724e-98	0.578013	0.483	0.32	7.87004e-94	Myeloid	LFNG
TASP1	5.42884e-98	0.578929	0.512	0.351	9.80557e-94	Myeloid	TASP1
CNN1	5.65202e-98	0.277723	0.536	0.361	1.02087e-93	Myeloid	CNN1
SLC15A4	6.22497e-98	0.532013	0.548	0.381	1.12435e-93	Myeloid	SLC15A4
GLS	6.45574e-98	0.401924	0.714	0.545	1.16604e-93	Myeloid	GLS
DMPK	8.3201e-98	0.358192	0.856	0.716	1.50278e-93	Myeloid	DMPK
KLHL12	1.21256e-97	0.58404	0.508	0.348	2.19013e-93	Myeloid	KLHL12
HOXA11	1.35746e-97	0.606571	0.48	0.321	2.45185e-93	Myeloid	HOXA11
SAMD14	1.53666e-97	0.903174	0.266	0.144	2.77552e-93	Myeloid	SAMD14
CRELD1	1.83909e-97	0.464123	0.696	0.534	3.32176e-93	Myeloid	CRELD1
VDAC3	2.1984e-97	0.416878	0.744	0.571	3.97074e-93	Myeloid	VDAC3
ABCA2	2.24906e-97	0.625538	0.45	0.294	4.06225e-93	Myeloid	ABCA2
WNT2B	2.56726e-97	0.669765	0.4	0.252	4.63698e-93	Myeloid	WNT2B
PDE8A	2.85811e-97	0.485485	0.646	0.479	5.16232e-93	Myeloid	PDE8A
ABCC9	3.37569e-97	0.733588	0.321	0.185	6.09717e-93	Myeloid	ABCC9
NOD1	3.77397e-97	0.514519	0.539	0.369	6.81654e-93	Myeloid	NOD1
ARHGEF26	3.81859e-97	0.649991	0.437	0.283	6.89715e-93	Myeloid	ARHGEF26
SEC22C	4.06171e-97	0.568804	0.511	0.348	7.33626e-93	Myeloid	SEC22C
CDK2AP1	4.2789e-97	0.492802	0.621	0.453	7.72855e-93	Myeloid	CDK2AP1
DEXI	4.79455e-97	0.454594	0.667	0.497	8.65992e-93	Myeloid	DEXI
MYO1F	5.84815e-97	0.527343	0.529	0.365	1.05629e-92	Myeloid	MYO1F
BTN2A1	6.03115e-97	0.623779	0.448	0.292	1.08935e-92	Myeloid	BTN2A1
TRIM65	6.71863e-97	0.694628	0.415	0.268	1.21352e-92	Myeloid	TRIM65
NDRG2	6.81005e-97	0.40209	0.771	0.601	1.23003e-92	Myeloid	NDRG2
CTNNBIP1	6.92298e-97	0.343915	0.903	0.774	1.25043e-92	Myeloid	CTNNBIP1
SAMD8	7.14492e-97	0.484249	0.617	0.451	1.29051e-92	Myeloid	SAMD8
PLXDC2	7.40421e-97	0.456785	0.612	0.438	1.33735e-92	Myeloid	PLXDC2
CALHM4	1.13283e-96	0.561795	0.488	0.324	2.04613e-92	Myeloid	CALHM4
GLMP	1.39039e-96	0.429567	0.796	0.659	2.51132e-92	Myeloid	GLMP
SARAF	1.47671e-96	0.317388	0.943	0.882	2.66723e-92	Myeloid	SARAF
VBP1	1.97834e-96	0.562757	0.519	0.357	3.57328e-92	Myeloid	VBP1
ZNF22	2.26774e-96	0.404465	0.765	0.605	4.09599e-92	Myeloid	ZNF22
NME4	2.35415e-96	0.385601	0.817	0.674	4.25207e-92	Myeloid	NME4
CHD7	2.51931e-96	0.477041	0.647	0.483	4.55038e-92	Myeloid	CHD7
PDK2	3.41466e-96	0.523371	0.572	0.405	6.16755e-92	Myeloid	PDK2
TM6SF1	3.44555e-96	0.656781	0.415	0.265	6.22335e-92	Myeloid	TM6SF1
WDR47	4.43462e-96	0.672371	0.419	0.269	8.00981e-92	Myeloid	WDR47
LGALS9	4.48374e-96	0.508799	0.527	0.36	8.09853e-92	Myeloid	LGALS9
FERMT2	5.29542e-96	0.300844	0.97	0.931	9.56459e-92	Myeloid	FERMT2
SYTL2	7.7799e-96	0.353221	0.56	0.381	1.40521e-91	Myeloid	SYTL2
PBX2	9.64515e-96	0.256883	0.984	0.951	1.74211e-91	Myeloid	PBX2
SNRPN	1.07279e-95	0.73535	0.352	0.212	1.93767e-91	Myeloid	SNRPN
MRTFB	1.16394e-95	0.352268	0.86	0.713	2.10232e-91	Myeloid	MRTFB
LRIG3	1.22143e-95	0.644615	0.402	0.253	2.20614e-91	Myeloid	LRIG3
RNF146	1.68944e-95	0.40165	0.768	0.611	3.05146e-91	Myeloid	RNF146
WWP2	1.75612e-95	0.447923	0.663	0.495	3.17191e-91	Myeloid	WWP2
AIDA	1.77244e-95	0.612778	0.452	0.297	3.20138e-91	Myeloid	AIDA
EVI2A	1.78897e-95	0.731019	0.358	0.217	3.23123e-91	Myeloid	EVI2A
GSTM3	2.39966e-95	0.535518	0.523	0.36	4.33426e-91	Myeloid	GSTM3
MAPK10	3.24889e-95	0.876768	0.27	0.148	5.86814e-91	Myeloid	MAPK10
ALDH1A1	3.49523e-95	0.412713	0.349	0.208	6.31309e-91	Myeloid	ALDH1A1
RAB34	4.26842e-95	0.407096	0.743	0.577	7.70963e-91	Myeloid	RAB34
SEPTIN2	4.72772e-95	0.300451	0.947	0.889	8.5392e-91	Myeloid	SEPTIN2
RGS5	4.75597e-95	0.531841	0.452	0.293	8.59023e-91	Myeloid	RGS5
ERO1A	5.00842e-95	0.327206	0.914	0.818	9.0462e-91	Myeloid	ERO1A
RASSF2	5.00877e-95	0.540682	0.555	0.391	9.04684e-91	Myeloid	RASSF2
EEPD1	5.48738e-95	0.605158	0.47	0.315	9.91131e-91	Myeloid	EEPD1
WASHC5	5.86717e-95	0.437975	0.67	0.499	1.05973e-90	Myeloid	WASHC5
KIAA1614	6.01428e-95	0.752148	0.337	0.2	1.0863e-90	Myeloid	KIAA1614
RELB	6.16771e-95	0.56325	0.509	0.348	1.11401e-90	Myeloid	RELB
OSBPL8	6.19532e-95	0.431695	0.737	0.576	1.119e-90	Myeloid	OSBPL8
MSX1	6.32705e-95	0.584479	0.454	0.297	1.14279e-90	Myeloid	MSX1
TIA1	6.49688e-95	0.419383	0.729	0.561	1.17347e-90	Myeloid	TIA1
KIF7	6.71193e-95	0.741271	0.344	0.206	1.21231e-90	Myeloid	KIF7
FBXL7	8.94913e-95	0.730474	0.328	0.193	1.61639e-90	Myeloid	FBXL7
RASGRP3	8.97501e-95	0.762498	0.332	0.197	1.62107e-90	Myeloid	RASGRP3
PFKFB3	1.03121e-94	0.383308	0.731	0.559	1.86257e-90	Myeloid	PFKFB3
AGPAT3	1.13024e-94	0.398022	0.754	0.579	2.04145e-90	Myeloid	AGPAT3
C8orf33	1.19321e-94	0.417505	0.714	0.549	2.15518e-90	Myeloid	C8orf33
YTHDC2	1.25166e-94	0.42445	0.697	0.523	2.26075e-90	Myeloid	YTHDC2
TOR1AIP1	1.29961e-94	0.406266	0.73	0.566	2.34735e-90	Myeloid	TOR1AIP1
LIPA	1.35334e-94	0.354889	0.874	0.767	2.4444e-90	Myeloid	LIPA
DOCK2	1.45936e-94	0.627351	0.436	0.284	2.6359e-90	Myeloid	DOCK2
LRCOL1	1.56271e-94	1.13035	0.171	0.077	2.82256e-90	Myeloid	LRCOL1
BCOR	1.63459e-94	0.464887	0.673	0.507	2.9524e-90	Myeloid	BCOR
COPZ2	1.6885e-94	0.52797	0.473	0.312	3.04977e-90	Myeloid	COPZ2
FCGR1B	1.74842e-94	0.88627	0.271	0.149	3.158e-90	Myeloid	FCGR1B
GIT1	2.22371e-94	0.391312	0.817	0.675	4.01646e-90	Myeloid	GIT1
ARHGAP9	2.25416e-94	0.615349	0.422	0.272	4.07146e-90	Myeloid	ARHGAP9
SH3BP2	2.35661e-94	0.426269	0.694	0.519	4.25651e-90	Myeloid	SH3BP2
APIP	2.55771e-94	0.601223	0.46	0.305	4.61974e-90	Myeloid	APIP
BLVRB	2.76924e-94	0.379564	0.884	0.782	5.0018e-90	Myeloid	BLVRB
CNPY4	2.77926e-94	0.59173	0.455	0.299	5.0199e-90	Myeloid	CNPY4
TRIM38	3.2426e-94	0.382289	0.834	0.703	5.85678e-90	Myeloid	TRIM38
RIN3	3.41192e-94	0.393406	0.787	0.628	6.16262e-90	Myeloid	RIN3
POGLUT1	3.55574e-94	0.532175	0.55	0.388	6.42238e-90	Myeloid	POGLUT1
DELE1	3.63222e-94	0.376318	0.826	0.687	6.56052e-90	Myeloid	DELE1
PTDSS2	4.55437e-94	0.448002	0.631	0.458	8.2261e-90	Myeloid	PTDSS2
BMPR2	4.9582e-94	0.299138	0.946	0.887	8.9555e-90	Myeloid	BMPR2
ZNF330	5.6638e-94	0.496588	0.582	0.416	1.023e-89	Myeloid	ZNF330
PLEKHA2	5.74318e-94	0.452716	0.641	0.469	1.03733e-89	Myeloid	PLEKHA2
PLD1	6.26479e-94	0.537992	0.538	0.376	1.13155e-89	Myeloid	PLD1
KANK2	7.71705e-94	0.314034	0.875	0.743	1.39385e-89	Myeloid	KANK2
PIGX	8.12002e-94	0.573441	0.494	0.336	1.46664e-89	Myeloid	PIGX
GALC	8.43473e-94	0.58705	0.512	0.36	1.52348e-89	Myeloid	GALC
ALDH3A2	8.54482e-94	0.513067	0.547	0.381	1.54337e-89	Myeloid	ALDH3A2
DUSP27	8.85083e-94	1.06852	0.191	0.091	1.59864e-89	Myeloid	DUSP27
ANKRD12	9.11194e-94	0.445471	0.68	0.512	1.6458e-89	Myeloid	ANKRD12
RNF141	1.1231e-93	0.449598	0.682	0.518	2.02854e-89	Myeloid	RNF141
TRIM4	1.34424e-93	0.398377	0.75	0.583	2.42796e-89	Myeloid	TRIM4
MTPAP	1.3621e-93	0.499285	0.563	0.398	2.46022e-89	Myeloid	MTPAP
EID1	1.59444e-93	0.242878	0.991	0.969	2.87987e-89	Myeloid	EID1
EFHC1	2.02359e-93	0.619775	0.445	0.293	3.65501e-89	Myeloid	EFHC1
TOX2	2.25718e-93	0.727879	0.345	0.208	4.07691e-89	Myeloid	TOX2
ATL3	2.47689e-93	0.476938	0.615	0.448	4.47376e-89	Myeloid	ATL3
SLC25A25	2.77772e-93	0.455242	0.654	0.488	5.01712e-89	Myeloid	SLC25A25
CLMP	2.90202e-93	0.409471	0.686	0.514	5.24164e-89	Myeloid	CLMP
CLCN7	3.32738e-93	0.371332	0.831	0.689	6.00991e-89	Myeloid	CLCN7
NQO1	3.33281e-93	0.781524	0.315	0.184	6.01973e-89	Myeloid	NQO1
PRDM11	3.39202e-93	0.641216	0.408	0.26	6.12667e-89	Myeloid	PRDM11
LYST	4.11273e-93	0.481168	0.585	0.419	7.42841e-89	Myeloid	LYST
MSL1	4.25463e-93	0.384457	0.812	0.662	7.68472e-89	Myeloid	MSL1
TM2D2	4.63414e-93	0.399881	0.791	0.641	8.37018e-89	Myeloid	TM2D2
MAP4	4.65954e-93	0.234287	0.992	0.982	8.41607e-89	Myeloid	MAP4
CASS4	4.69523e-93	0.870567	0.285	0.161	8.48052e-89	Myeloid	CASS4
PRKAB1	5.37589e-93	0.341301	0.892	0.77	9.70994e-89	Myeloid	PRKAB1
ZNF280D	6.86408e-93	0.615903	0.449	0.297	1.23979e-88	Myeloid	ZNF280D
ANKRD44	7.68884e-93	0.621608	0.444	0.292	1.38876e-88	Myeloid	ANKRD44
MAN2B1	7.71096e-93	0.370988	0.841	0.702	1.39275e-88	Myeloid	MAN2B1
LMF1	7.77172e-93	0.707028	0.367	0.227	1.40373e-88	Myeloid	LMF1
TUBGCP3	8.8569e-93	0.494851	0.596	0.431	1.59973e-88	Myeloid	TUBGCP3
CD300LG	9.18761e-93	0.421359	0.704	0.533	1.65947e-88	Myeloid	CD300LG
HPRT1	9.19567e-93	0.662945	0.402	0.256	1.66092e-88	Myeloid	HPRT1
SGTB	1.15365e-92	0.783776	0.308	0.179	2.08373e-88	Myeloid	SGTB
ABCG1	1.45025e-92	0.460031	0.667	0.502	2.61944e-88	Myeloid	ABCG1
ATP9B	1.5533e-92	0.388562	0.756	0.59	2.80557e-88	Myeloid	ATP9B
PCDHGB7	1.91906e-92	0.696416	0.382	0.24	3.46621e-88	Myeloid	PCDHGB7
HMG20A	2.01648e-92	0.464088	0.618	0.451	3.64216e-88	Myeloid	HMG20A
SLC35C1	2.63668e-92	0.481099	0.617	0.454	4.76237e-88	Myeloid	SLC35C1
CD82	3.0714e-92	0.250452	0.775	0.616	5.54755e-88	Myeloid	CD82
RGS10	3.2552e-92	0.445461	0.689	0.531	5.87955e-88	Myeloid	RGS10
BRD3	3.49069e-92	0.412607	0.742	0.581	6.30489e-88	Myeloid	BRD3
TGFB1	3.62854e-92	0.427904	0.701	0.536	6.55387e-88	Myeloid	TGFB1
SCRN2	3.69198e-92	0.434946	0.649	0.475	6.66845e-88	Myeloid	SCRN2
ITPRIP	4.11792e-92	0.459855	0.681	0.527	7.43778e-88	Myeloid	ITPRIP
SLC36A1	4.18193e-92	0.636333	0.437	0.288	7.55341e-88	Myeloid	SLC36A1
DCK	4.24976e-92	0.558336	0.507	0.348	7.67592e-88	Myeloid	DCK
PPP1R16B	4.67418e-92	0.694659	0.379	0.238	8.44251e-88	Myeloid	PPP1R16B
CCDC159	5.88774e-92	0.624321	0.432	0.283	1.06344e-87	Myeloid	CCDC159
CYP4V2	6.377e-92	0.678969	0.39	0.247	1.15181e-87	Myeloid	CYP4V2
CORO1A	6.4231e-92	0.38554	0.676	0.51	1.16014e-87	Myeloid	CORO1A
KLHDC10	6.83125e-92	0.480852	0.632	0.471	1.23386e-87	Myeloid	KLHDC10
PDE3B	6.89549e-92	0.649724	0.431	0.284	1.24546e-87	Myeloid	PDE3B
FIBIN	7.30906e-92	0.724777	0.346	0.21	1.32016e-87	Myeloid	FIBIN
SOCS2	8.26759e-92	0.466189	0.619	0.454	1.49329e-87	Myeloid	SOCS2
TASOR2	8.85621e-92	0.423323	0.694	0.525	1.59961e-87	Myeloid	TASOR2
RNF150	9.27986e-92	1.02496	0.204	0.101	1.67613e-87	Myeloid	RNF150
MACF1	9.96942e-92	0.288809	0.957	0.909	1.80068e-87	Myeloid	MACF1
GIMAP2	1.03923e-91	0.613724	0.428	0.279	1.87706e-87	Myeloid	GIMAP2
IDUA	1.04081e-91	0.687981	0.375	0.234	1.87991e-87	Myeloid	IDUA
CCS	1.15482e-91	0.445693	0.693	0.536	2.08584e-87	Myeloid	CCS
SNCG	1.54138e-91	0.510796	0.539	0.377	2.78404e-87	Myeloid	SNCG
SLMAP	1.69218e-91	0.3499	0.757	0.608	3.05641e-87	Myeloid	SLMAP
CACNB3	1.70503e-91	0.676998	0.392	0.249	3.07962e-87	Myeloid	CACNB3
CCM2	1.75207e-91	0.405014	0.77	0.624	3.16459e-87	Myeloid	CCM2
FUOM	1.83112e-91	0.648943	0.389	0.245	3.30738e-87	Myeloid	FUOM
CCR1	2.02102e-91	0.635586	0.417	0.27	3.65037e-87	Myeloid	CCR1
CCDC80	2.11651e-91	0.514888	0.633	0.477	3.82284e-87	Myeloid	CCDC80
PLPP1	2.13903e-91	0.229722	0.668	0.484	3.86351e-87	Myeloid	PLPP1
ELMSAN1	2.87383e-91	0.309289	0.935	0.855	5.19071e-87	Myeloid	ELMSAN1
LRRC25	3.65454e-91	0.610261	0.418	0.269	6.60083e-87	Myeloid	LRRC25
TBC1D14	5.24774e-91	0.385341	0.841	0.73	9.47847e-87	Myeloid	TBC1D14
FYTTD1	6.44931e-91	0.360455	0.839	0.697	1.16487e-86	Myeloid	FYTTD1
INTS3	6.46084e-91	0.393115	0.783	0.628	1.16696e-86	Myeloid	INTS3
FAP	6.89587e-91	0.637762	0.412	0.266	1.24553e-86	Myeloid	FAP
ARHGEF9	7.11126e-91	0.828389	0.277	0.155	1.28444e-86	Myeloid	ARHGEF9
PLPBP	7.35492e-91	0.449701	0.654	0.489	1.32845e-86	Myeloid	PLPBP
ADAMTS12	7.76993e-91	0.773124	0.29	0.165	1.40341e-86	Myeloid	ADAMTS12
CSAD	9.60107e-91	0.468391	0.6	0.435	1.73414e-86	Myeloid	CSAD
SRFBP1	9.64815e-91	0.497289	0.581	0.421	1.74265e-86	Myeloid	SRFBP1
GLT8D2	1.05371e-90	0.626837	0.418	0.27	1.90322e-86	Myeloid	GLT8D2
GLYCTK	1.06313e-90	0.499216	0.579	0.419	1.92023e-86	Myeloid	GLYCTK
B4GAT1	1.12748e-90	0.530119	0.533	0.376	2.03646e-86	Myeloid	B4GAT1
MAGI3	1.14515e-90	0.663878	0.388	0.245	2.06838e-86	Myeloid	MAGI3
CXCL16	1.32221e-90	0.420022	0.66	0.49	2.38817e-86	Myeloid	CXCL16
EML1	1.41211e-90	0.530987	0.511	0.351	2.55056e-86	Myeloid	EML1
DTNB	1.41843e-90	0.651549	0.413	0.268	2.56196e-86	Myeloid	DTNB
CLIP2	1.4286e-90	0.462588	0.628	0.468	2.58034e-86	Myeloid	CLIP2
NIPSNAP3A	1.43322e-90	0.527293	0.53	0.371	2.58869e-86	Myeloid	NIPSNAP3A
FKBP15	1.43821e-90	0.42214	0.702	0.546	2.59769e-86	Myeloid	FKBP15
KCNIP3	1.828e-90	0.85549	0.279	0.158	3.30173e-86	Myeloid	KCNIP3
MICALL2	1.98761e-90	0.496833	0.553	0.391	3.59003e-86	Myeloid	MICALL2
AEN	2.07071e-90	0.593104	0.475	0.325	3.74012e-86	Myeloid	AEN
CCPG1	2.07603e-90	0.45191	0.631	0.464	3.74972e-86	Myeloid	CCPG1
MAP4K5	2.24907e-90	0.428627	0.703	0.541	4.06227e-86	Myeloid	MAP4K5
IFNAR1	2.37483e-90	0.379071	0.821	0.687	4.28941e-86	Myeloid	IFNAR1
LZTR1	2.4144e-90	0.428438	0.658	0.489	4.36088e-86	Myeloid	LZTR1
EDA	2.50225e-90	0.692864	0.379	0.24	4.51956e-86	Myeloid	EDA
OGFRL1	2.62167e-90	0.410436	0.723	0.55	4.73527e-86	Myeloid	OGFRL1
ACVR1B	3.58079e-90	0.550039	0.487	0.331	6.46762e-86	Myeloid	ACVR1B
RNF125	4.14655e-90	0.619161	0.408	0.261	7.48949e-86	Myeloid	RNF125
NUDT5	4.3086e-90	0.413743	0.7	0.53	7.78219e-86	Myeloid	NUDT5
ELOVL5	4.57233e-90	0.471502	0.646	0.486	8.25855e-86	Myeloid	ELOVL5
GTDC1	5.62772e-90	0.567605	0.484	0.331	1.01648e-85	Myeloid	GTDC1
HACD4	5.6857e-90	0.644873	0.454	0.308	1.02695e-85	Myeloid	HACD4
DDX21	5.69081e-90	0.386568	0.766	0.608	1.02787e-85	Myeloid	DDX21
CREB1	5.73891e-90	0.410345	0.753	0.597	1.03656e-85	Myeloid	CREB1
PGS1	6.0925e-90	0.37853	0.781	0.619	1.10043e-85	Myeloid	PGS1
CCDC8	6.54606e-90	0.519724	0.523	0.365	1.18235e-85	Myeloid	CCDC8
CD99	6.6062e-90	0.271488	0.977	0.943	1.19321e-85	Myeloid	CD99
KIF13B	7.12934e-90	0.522435	0.528	0.37	1.2877e-85	Myeloid	KIF13B
LIN7A	1.07508e-89	0.794789	0.3	0.174	1.9418e-85	Myeloid	LIN7A
CASZ1	1.2082e-89	0.567318	0.472	0.317	2.18226e-85	Myeloid	CASZ1
ZNF266	1.24412e-89	0.656176	0.393	0.25	2.24713e-85	Myeloid	ZNF266
INPP4A	1.26096e-89	0.522143	0.532	0.374	2.27755e-85	Myeloid	INPP4A
MADD	1.35576e-89	0.408469	0.71	0.541	2.44878e-85	Myeloid	MADD
TUBE1	1.51762e-89	0.568439	0.481	0.327	2.74112e-85	Myeloid	TUBE1
SMIM29	1.75811e-89	0.554815	0.489	0.334	3.1755e-85	Myeloid	SMIM29
TECPR1	1.84983e-89	0.380658	0.77	0.611	3.34117e-85	Myeloid	TECPR1
AGPAT4	1.88769e-89	0.465637	0.582	0.419	3.40954e-85	Myeloid	AGPAT4
TWF2	2.13302e-89	0.37251	0.809	0.672	3.85265e-85	Myeloid	TWF2
PIK3IP1	2.14569e-89	0.431866	0.642	0.472	3.87555e-85	Myeloid	PIK3IP1
ASPA	2.16824e-89	0.904311	0.232	0.122	3.91628e-85	Myeloid	ASPA
WSCD1	2.20477e-89	0.653906	0.393	0.25	3.98225e-85	Myeloid	WSCD1
OPLAH	2.36153e-89	0.758677	0.322	0.192	4.26539e-85	Myeloid	OPLAH
STK38	2.53335e-89	0.405516	0.726	0.565	4.57574e-85	Myeloid	STK38
MOAP1	2.80898e-89	0.533384	0.5	0.342	5.07357e-85	Myeloid	MOAP1
SFT2D2	3.24655e-89	0.643347	0.401	0.258	5.86393e-85	Myeloid	SFT2D2
ATP6AP2	3.81153e-89	0.381431	0.8	0.655	6.88438e-85	Myeloid	ATP6AP2
UBLCP1	4.26978e-89	0.450578	0.667	0.505	7.71208e-85	Myeloid	UBLCP1
ZHX1	4.32055e-89	0.510333	0.549	0.392	7.80378e-85	Myeloid	ZHX1
KCNJ8	4.36185e-89	0.767365	0.304	0.177	7.87838e-85	Myeloid	KCNJ8
SLC17A9	4.59852e-89	0.78638	0.316	0.188	8.30585e-85	Myeloid	SLC17A9
COL16A1	4.83496e-89	0.302842	0.72	0.568	8.7329e-85	Myeloid	COL16A1
CD84	5.2192e-89	0.680051	0.37	0.232	9.42692e-85	Myeloid	CD84
INPP5K	5.24902e-89	0.37828	0.778	0.628	9.48078e-85	Myeloid	INPP5K
BTBD1	5.48266e-89	0.392448	0.744	0.586	9.90277e-85	Myeloid	BTBD1
ABL1	5.8407e-89	0.324851	0.864	0.736	1.05495e-84	Myeloid	ABL1
ZNF32	6.01489e-89	0.530332	0.504	0.348	1.08641e-84	Myeloid	ZNF32
FRMD4B	7.69508e-89	0.433234	0.657	0.491	1.38989e-84	Myeloid	FRMD4B
ATG7	7.90694e-89	0.472555	0.624	0.464	1.42815e-84	Myeloid	ATG7
ACTR1A	8.25105e-89	0.351829	0.858	0.739	1.49031e-84	Myeloid	ACTR1A
CLASP1	9.84413e-89	0.476086	0.596	0.437	1.77805e-84	Myeloid	CLASP1
GRB14	9.84981e-89	0.560171	0.467	0.313	1.77907e-84	Myeloid	GRB14
SEPTIN10	9.86394e-89	0.421832	0.69	0.528	1.78163e-84	Myeloid	SEPTIN10
CCNL2	1.08277e-88	0.188043	1	0.994	1.9557e-84	Myeloid	CCNL2
PWWP3A	1.15721e-88	0.406301	0.703	0.541	2.09016e-84	Myeloid	PWWP3A
LY86	1.60004e-88	0.890459	0.253	0.139	2.89e-84	Myeloid	LY86
EEF2	1.63727e-88	0.179715	1	1	2.95723e-84	Myeloid	EEF2
GBGT1	1.83055e-88	0.486135	0.549	0.385	3.30634e-84	Myeloid	GBGT1
HPS1	1.86496e-88	0.458462	0.59	0.425	3.36849e-84	Myeloid	HPS1
STX12	1.89508e-88	0.374067	0.83	0.691	3.4229e-84	Myeloid	STX12
ZC3HAV1L	1.92884e-88	0.568387	0.473	0.321	3.48388e-84	Myeloid	ZC3HAV1L
ETV6	2.39756e-88	0.396776	0.738	0.575	4.33048e-84	Myeloid	ETV6
PRKACB	2.87191e-88	0.585145	0.46	0.311	5.18724e-84	Myeloid	PRKACB
PTH1R	3.29026e-88	0.450064	0.57	0.406	5.94287e-84	Myeloid	PTH1R
DTD1	3.55606e-88	0.508729	0.542	0.384	6.42296e-84	Myeloid	DTD1
HCFC2	4.04913e-88	0.460037	0.583	0.418	7.31354e-84	Myeloid	HCFC2
DUSP12	4.26382e-88	0.536013	0.494	0.338	7.70131e-84	Myeloid	DUSP12
WNT10A	4.56642e-88	0.807646	0.289	0.167	8.24787e-84	Myeloid	WNT10A
EBF3	4.72801e-88	0.785858	0.293	0.169	8.53972e-84	Myeloid	EBF3
KLHL42	5.28969e-88	0.421635	0.691	0.528	9.55423e-84	Myeloid	KLHL42
POU6F2	5.55293e-88	0.969034	0.221	0.115	1.00297e-83	Myeloid	POU6F2
SNX3	6.03444e-88	0.388307	0.74	0.58	1.08994e-83	Myeloid	SNX3
PPP2R5A	6.66813e-88	0.377454	0.786	0.632	1.2044e-83	Myeloid	PPP2R5A
TRAPPC6B	6.69386e-88	0.440004	0.646	0.484	1.20904e-83	Myeloid	TRAPPC6B
DMAC1	6.81393e-88	0.473536	0.588	0.43	1.23073e-83	Myeloid	DMAC1
HPSE2	7.59166e-88	0.800443	0.294	0.171	1.37121e-83	Myeloid	HPSE2
ST3GAL5	8.06032e-88	0.32477	0.782	0.622	1.45585e-83	Myeloid	ST3GAL5
BTBD9	8.16849e-88	0.469853	0.595	0.433	1.47539e-83	Myeloid	BTBD9
CARD6	9.95025e-88	0.638791	0.394	0.252	1.79721e-83	Myeloid	CARD6
TNFAIP8L1	1.01631e-87	0.530397	0.535	0.382	1.83567e-83	Myeloid	TNFAIP8L1
PLP2	1.04904e-87	0.473672	0.585	0.424	1.89477e-83	Myeloid	PLP2
RAP1A	1.04906e-87	0.356281	0.842	0.724	1.89482e-83	Myeloid	RAP1A
MTURN	1.05525e-87	0.56358	0.463	0.311	1.90599e-83	Myeloid	MTURN
ANKS1A	1.0919e-87	0.338737	0.862	0.736	1.97218e-83	Myeloid	ANKS1A
SARM1	1.31388e-87	0.719983	0.335	0.204	2.37314e-83	Myeloid	SARM1
ITSN1	1.32339e-87	0.476992	0.58	0.423	2.39032e-83	Myeloid	ITSN1
GSDMA	1.37162e-87	1.14303	0.165	0.076	2.47742e-83	Myeloid	GSDMA
EXOC5	1.46807e-87	0.387881	0.759	0.606	2.65163e-83	Myeloid	EXOC5
CGAS	1.48061e-87	0.764886	0.312	0.185	2.67428e-83	Myeloid	CGAS
GIT2	1.48415e-87	0.357377	0.841	0.707	2.68068e-83	Myeloid	GIT2
CADPS2	1.65883e-87	0.612668	0.414	0.269	2.99618e-83	Myeloid	CADPS2
CD109	1.74176e-87	0.685796	0.362	0.225	3.14597e-83	Myeloid	CD109
TSPAN17	1.86521e-87	0.6374	0.409	0.267	3.36894e-83	Myeloid	TSPAN17
PFKFB2	2.0507e-87	0.809388	0.301	0.178	3.70398e-83	Myeloid	PFKFB2
HSD17B12	2.18829e-87	0.67652	0.367	0.23	3.95249e-83	Myeloid	HSD17B12
ATG4A	2.21181e-87	0.629228	0.401	0.258	3.99496e-83	Myeloid	ATG4A
KCNK6	2.31897e-87	0.51839	0.509	0.354	4.18852e-83	Myeloid	KCNK6
IKBIP	2.39957e-87	0.672859	0.394	0.255	4.3341e-83	Myeloid	IKBIP
ABI3	2.4865e-87	0.600114	0.432	0.285	4.49112e-83	Myeloid	ABI3
SPAAR	2.55402e-87	0.666708	0.383	0.244	4.61308e-83	Myeloid	SPAAR
PDE2A	2.70508e-87	0.772641	0.314	0.187	4.88592e-83	Myeloid	PDE2A
AMPD2	2.72924e-87	0.39168	0.758	0.61	4.92955e-83	Myeloid	AMPD2
ARHGAP25	2.93626e-87	0.588108	0.452	0.305	5.30347e-83	Myeloid	ARHGAP25
EML6	3.04625e-87	0.910482	0.255	0.142	5.50214e-83	Myeloid	EML6
CCDC130	3.17227e-87	0.349416	0.839	0.685	5.72976e-83	Myeloid	CCDC130
APBB1	3.31376e-87	0.660412	0.39	0.25	5.98532e-83	Myeloid	APBB1
APOL3	3.43953e-87	0.41083	0.646	0.479	6.21248e-83	Myeloid	APOL3
ANAPC7	3.60113e-87	0.462174	0.602	0.436	6.50436e-83	Myeloid	ANAPC7
PCED1B	3.75373e-87	0.805651	0.295	0.172	6.77998e-83	Myeloid	PCED1B
ARL2BP	3.93302e-87	0.392991	0.786	0.649	7.10382e-83	Myeloid	ARL2BP
CIRBP	4.77467e-87	0.169403	1	0.998	8.62401e-83	Myeloid	CIRBP
SUPT7L	4.9204e-87	0.472339	0.598	0.438	8.88722e-83	Myeloid	SUPT7L
ETV1	5.10641e-87	0.797974	0.289	0.167	9.2232e-83	Myeloid	ETV1
ASAP2	5.7601e-87	0.379608	0.762	0.609	1.04039e-82	Myeloid	ASAP2
UBE2W	6.01201e-87	0.61136	0.422	0.277	1.08589e-82	Myeloid	UBE2W
KCNQ4	6.19491e-87	0.869499	0.247	0.135	1.11893e-82	Myeloid	KCNQ4
SOS1	6.30838e-87	0.386741	0.755	0.597	1.13942e-82	Myeloid	SOS1
TMBIM4	6.39826e-87	0.441689	0.641	0.478	1.15565e-82	Myeloid	TMBIM4
AKAP11	6.74556e-87	0.385556	0.756	0.596	1.21838e-82	Myeloid	AKAP11
CMC2	7.19663e-87	0.529894	0.486	0.332	1.29986e-82	Myeloid	CMC2
ZBTB48	7.21473e-87	0.608706	0.412	0.267	1.30313e-82	Myeloid	ZBTB48
ATP6V1C1	7.40001e-87	0.423164	0.686	0.525	1.33659e-82	Myeloid	ATP6V1C1
SLC35G2	8.03658e-87	0.654122	0.378	0.24	1.45157e-82	Myeloid	SLC35G2
ADPGK	8.53378e-87	0.44325	0.642	0.481	1.54137e-82	Myeloid	ADPGK
ARHGAP12	9.0456e-87	0.427105	0.691	0.525	1.63382e-82	Myeloid	ARHGAP12
VPS45	9.19007e-87	0.371196	0.787	0.629	1.65991e-82	Myeloid	VPS45
PARD3B	9.43669e-87	0.519988	0.514	0.359	1.70445e-82	Myeloid	PARD3B
SH3TC1	9.81989e-87	0.606748	0.421	0.277	1.77367e-82	Myeloid	SH3TC1
ST6GALNAC3	9.92187e-87	0.753884	0.309	0.182	1.79209e-82	Myeloid	ST6GALNAC3
HS2ST1	9.98258e-87	0.547176	0.514	0.363	1.80305e-82	Myeloid	HS2ST1
SMAP1	1.09143e-86	0.493834	0.586	0.433	1.97135e-82	Myeloid	SMAP1
LBR	1.24171e-86	0.381811	0.717	0.541	2.24278e-82	Myeloid	LBR
SDE2	1.2482e-86	0.477554	0.586	0.428	2.2545e-82	Myeloid	SDE2
CLEC1A	1.34395e-86	0.380316	0.768	0.607	2.42744e-82	Myeloid	CLEC1A
ATXN3	1.37349e-86	0.422161	0.669	0.512	2.48079e-82	Myeloid	ATXN3
RFX5	1.5102e-86	0.482936	0.541	0.38	2.72772e-82	Myeloid	RFX5
MIF4GD	1.66847e-86	0.554322	0.491	0.341	3.01358e-82	Myeloid	MIF4GD
IL17RC	1.7678e-86	0.539731	0.494	0.342	3.193e-82	Myeloid	IL17RC
SPRTN	1.923e-86	0.55229	0.473	0.321	3.47332e-82	Myeloid	SPRTN
CERS2	2.13605e-86	0.381166	0.8	0.654	3.85813e-82	Myeloid	CERS2
BID	2.28227e-86	0.653498	0.376	0.237	4.12224e-82	Myeloid	BID
PRPF38B	2.49094e-86	0.360726	0.81	0.66	4.49913e-82	Myeloid	PRPF38B
CCDC82	2.69118e-86	0.445404	0.611	0.449	4.86081e-82	Myeloid	CCDC82
TNFRSF10D	2.74013e-86	0.74099	0.331	0.202	4.94922e-82	Myeloid	TNFRSF10D
TRIM3	3.05346e-86	0.603726	0.421	0.276	5.51516e-82	Myeloid	TRIM3
PPM1D	3.28502e-86	0.419831	0.64	0.471	5.9334e-82	Myeloid	PPM1D
MICA	3.47772e-86	0.649693	0.376	0.238	6.28146e-82	Myeloid	MICA
NRP2	3.88041e-86	0.332202	0.903	0.793	7.0088e-82	Myeloid	NRP2
TLR2	4.16943e-86	0.51143	0.52	0.364	7.53083e-82	Myeloid	TLR2
UBB	4.37643e-86	0.247713	0.981	0.943	7.90471e-82	Myeloid	UBB
ENKD1	4.47209e-86	0.486387	0.549	0.39	8.07749e-82	Myeloid	ENKD1
SIMC1	7.49273e-86	0.663464	0.36	0.224	1.35334e-81	Myeloid	SIMC1
UBE2E1	8.25052e-86	0.421697	0.678	0.516	1.49021e-81	Myeloid	UBE2E1
SLC18B1	8.96878e-86	0.541045	0.519	0.367	1.61994e-81	Myeloid	SLC18B1
ZDHHC8	9.21166e-86	0.369812	0.805	0.664	1.66381e-81	Myeloid	ZDHHC8
MYL6B	1.00347e-85	0.59206	0.461	0.314	1.81247e-81	Myeloid	MYL6B
CHM	1.10941e-85	0.686795	0.355	0.22	2.00381e-81	Myeloid	CHM
GTPBP2	1.26355e-85	0.373587	0.802	0.652	2.28223e-81	Myeloid	GTPBP2
COX18	1.27007e-85	0.572364	0.461	0.314	2.29401e-81	Myeloid	COX18
BAALC	1.36505e-85	0.710333	0.337	0.207	2.46555e-81	Myeloid	BAALC
PIEZO1	1.38989e-85	0.338044	0.875	0.758	2.51043e-81	Myeloid	PIEZO1
PSTPIP1	1.57663e-85	0.688012	0.295	0.17	2.8477e-81	Myeloid	PSTPIP1
SORT1	1.77761e-85	0.312641	0.914	0.816	3.21072e-81	Myeloid	SORT1
TRPC3	1.84004e-85	0.996714	0.203	0.103	3.32349e-81	Myeloid	TRPC3
NUDT19	1.88119e-85	0.543581	0.461	0.311	3.3978e-81	Myeloid	NUDT19
TIMM22	1.901e-85	0.43959	0.64	0.48	3.43359e-81	Myeloid	TIMM22
PSMB8	2.1034e-85	0.356754	0.751	0.589	3.79916e-81	Myeloid	PSMB8
TBCD	2.38282e-85	0.406917	0.699	0.537	4.30386e-81	Myeloid	TBCD
THAP11	2.47046e-85	0.44169	0.653	0.495	4.46214e-81	Myeloid	THAP11
QTRT1	2.57669e-85	0.437229	0.628	0.465	4.65402e-81	Myeloid	QTRT1
DGKE	2.72559e-85	0.734028	0.322	0.194	4.92295e-81	Myeloid	DGKE
SLC2A4	3.12462e-85	1.06852	0.185	0.09	5.6437e-81	Myeloid	SLC2A4
LHFPL2	3.29997e-85	0.401507	0.651	0.484	5.9604e-81	Myeloid	LHFPL2
ARID2	3.37737e-85	0.425161	0.663	0.5	6.1002e-81	Myeloid	ARID2
TRANK1	3.44489e-85	0.619747	0.417	0.275	6.22216e-81	Myeloid	TRANK1
SUN1	3.67209e-85	0.302461	0.904	0.789	6.63253e-81	Myeloid	SUN1
TBC1D9	3.806e-85	0.476224	0.566	0.408	6.87439e-81	Myeloid	TBC1D9
MOB1B	4.00515e-85	0.527997	0.506	0.354	7.23411e-81	Myeloid	MOB1B
DUSP3	4.07773e-85	0.329393	0.886	0.774	7.3652e-81	Myeloid	DUSP3
SNHG32	4.4283e-85	0.475202	0.577	0.42	7.9984e-81	Myeloid	SNHG32
KLF3	4.76705e-85	0.336723	0.87	0.744	8.61025e-81	Myeloid	KLF3
TRO	4.84639e-85	0.810969	0.26	0.145	8.75356e-81	Myeloid	TRO
EPM2AIP1	5.63715e-85	0.481428	0.562	0.406	1.01818e-80	Myeloid	EPM2AIP1
RIPK3	6.10322e-85	0.762875	0.311	0.187	1.10236e-80	Myeloid	RIPK3
DYRK4	6.3334e-85	0.772773	0.304	0.18	1.14394e-80	Myeloid	DYRK4
C12orf4	6.82128e-85	0.529764	0.49	0.338	1.23206e-80	Myeloid	C12orf4
MPDZ	8.36913e-85	0.37828	0.765	0.606	1.51163e-80	Myeloid	MPDZ
CDK6	9.20037e-85	0.339292	0.85	0.71	1.66177e-80	Myeloid	CDK6
ZNF316	1.15783e-84	0.368507	0.768	0.607	2.09126e-80	Myeloid	ZNF316
KIAA0895L	1.18502e-84	0.503723	0.525	0.371	2.14039e-80	Myeloid	KIAA0895L
FREM1	1.23362e-84	0.95488	0.204	0.104	2.22817e-80	Myeloid	FREM1
AGPS	1.25475e-84	0.405005	0.702	0.541	2.26633e-80	Myeloid	AGPS
RHOA	1.35635e-84	0.239336	0.989	0.982	2.44984e-80	Myeloid	RHOA
TCF12	1.35703e-84	0.3974	0.735	0.588	2.45107e-80	Myeloid	TCF12
ILK	1.36805e-84	0.343391	0.845	0.708	2.47098e-80	Myeloid	ILK
FAM91A1	1.48051e-84	0.36513	0.788	0.647	2.6741e-80	Myeloid	FAM91A1
NCKIPSD	1.84302e-84	0.51372	0.551	0.399	3.32886e-80	Myeloid	NCKIPSD
ZFP36L1	1.847e-84	0.138537	1	1	3.33606e-80	Myeloid	ZFP36L1
PCCA	1.95781e-84	0.458571	0.594	0.437	3.53619e-80	Myeloid	PCCA
MAPK7	2.08256e-84	0.37884	0.721	0.555	3.76152e-80	Myeloid	MAPK7
NEXN	2.11598e-84	0.457664	0.475	0.319	3.82188e-80	Myeloid	NEXN
MMRN1	2.40916e-84	0.34504	0.697	0.539	4.35143e-80	Myeloid	MMRN1
POGZ	2.67539e-84	0.374665	0.76	0.61	4.83229e-80	Myeloid	POGZ
C7orf50	2.73447e-84	0.3721	0.8	0.662	4.93901e-80	Myeloid	C7orf50
MINPP1	2.82766e-84	0.634747	0.405	0.266	5.10732e-80	Myeloid	MINPP1
GRK5	2.84968e-84	0.358546	0.8	0.655	5.14709e-80	Myeloid	GRK5
TRIB1	3.18098e-84	0.380341	0.741	0.585	5.74549e-80	Myeloid	TRIB1
PPP1R3C	3.24867e-84	0.51806	0.446	0.297	5.86774e-80	Myeloid	PPP1R3C
ZNF426	3.30125e-84	0.518272	0.488	0.335	5.96272e-80	Myeloid	ZNF426
LTB4R	3.62521e-84	0.595874	0.421	0.277	6.54786e-80	Myeloid	LTB4R
ENTR1	3.72972e-84	0.513539	0.542	0.39	6.73661e-80	Myeloid	ENTR1
MLXIP	3.7551e-84	0.422343	0.633	0.466	6.78246e-80	Myeloid	MLXIP
SETX	3.77945e-84	0.359739	0.817	0.677	6.82645e-80	Myeloid	SETX
CDR2L	3.78999e-84	0.53872	0.48	0.332	6.84549e-80	Myeloid	CDR2L
OXER1	4.47171e-84	0.900671	0.226	0.12	8.0768e-80	Myeloid	OXER1
TSPAN5	4.85e-84	0.73357	0.303	0.179	8.76006e-80	Myeloid	TSPAN5
GALNS	4.9601e-84	0.393572	0.764	0.621	8.95894e-80	Myeloid	GALNS
IPO11	5.02694e-84	0.498293	0.525	0.367	9.07966e-80	Myeloid	IPO11
NONO	5.21531e-84	0.550072	0.459	0.31	9.41989e-80	Myeloid	NONO
KMT2A	6.58784e-84	0.460457	0.59	0.43	1.1899e-79	Myeloid	KMT2A
IFT172	7.21084e-84	0.652727	0.375	0.239	1.30242e-79	Myeloid	IFT172
SYPL1	7.31944e-84	0.471062	0.569	0.408	1.32204e-79	Myeloid	SYPL1
C7orf26	1.07407e-83	0.454884	0.58	0.42	1.93999e-79	Myeloid	C7orf26
CAT	1.10786e-83	0.31995	0.884	0.77	2.00101e-79	Myeloid	CAT
PPP1R12C	1.23553e-83	0.283506	0.956	0.904	2.23162e-79	Myeloid	PPP1R12C
CSNK1E	1.29758e-83	0.302824	0.924	0.839	2.34369e-79	Myeloid	CSNK1E
TAF1C	1.44413e-83	0.410151	0.677	0.513	2.6084e-79	Myeloid	TAF1C
ANK2	1.68303e-83	1.18217	0.147	0.065	3.03989e-79	Myeloid	ANK2
ATP13A2	1.79213e-83	0.468774	0.572	0.415	3.23695e-79	Myeloid	ATP13A2
PTPRA	1.85087e-83	0.35242	0.831	0.687	3.34303e-79	Myeloid	PTPRA
GBA2	1.88041e-83	0.353783	0.801	0.65	3.39639e-79	Myeloid	GBA2
MPG	1.93599e-83	0.424305	0.629	0.467	3.49679e-79	Myeloid	MPG
EFCC1	2.19633e-83	0.912168	0.245	0.136	3.96701e-79	Myeloid	EFCC1
EPS15	2.43976e-83	0.323759	0.878	0.762	4.40669e-79	Myeloid	EPS15
CD86	2.45006e-83	0.771295	0.292	0.171	4.42529e-79	Myeloid	CD86
CLIP3	2.58128e-83	0.612158	0.39	0.252	4.66231e-79	Myeloid	CLIP3
NDE1	2.77707e-83	0.438677	0.633	0.481	5.01595e-79	Myeloid	NDE1
LDB1	2.91766e-83	0.273884	0.947	0.889	5.26988e-79	Myeloid	LDB1
NSMCE3	2.9186e-83	0.407531	0.671	0.512	5.27157e-79	Myeloid	NSMCE3
ALDH3B1	3.2404e-83	0.53754	0.467	0.319	5.85282e-79	Myeloid	ALDH3B1
BATF3	3.2984e-83	0.641211	0.403	0.265	5.95758e-79	Myeloid	BATF3
ITGAM	3.41383e-83	0.570908	0.426	0.283	6.16605e-79	Myeloid	ITGAM
MTHFR	3.44865e-83	0.487767	0.545	0.389	6.22895e-79	Myeloid	MTHFR
CNTLN	3.49795e-83	0.702266	0.346	0.216	6.31799e-79	Myeloid	CNTLN
PDZD8	3.51766e-83	0.414042	0.676	0.518	6.3536e-79	Myeloid	PDZD8
PALMD	3.92511e-83	0.43341	0.598	0.437	7.08954e-79	Myeloid	PALMD
WDR36	4.34353e-83	0.441869	0.6	0.442	7.84529e-79	Myeloid	WDR36
APPL1	5.04507e-83	0.379728	0.752	0.603	9.11241e-79	Myeloid	APPL1
NAT14	5.05513e-83	0.414949	0.653	0.489	9.13058e-79	Myeloid	NAT14
FAM122A	5.28745e-83	0.628437	0.397	0.259	9.5502e-79	Myeloid	FAM122A
UST	5.34014e-83	0.862959	0.265	0.151	9.64535e-79	Myeloid	UST
MTRR	5.41097e-83	0.550863	0.452	0.304	9.7733e-79	Myeloid	MTRR
PPP2R3C	5.53109e-83	0.507764	0.52	0.367	9.99025e-79	Myeloid	PPP2R3C
MGAT4A	5.59395e-83	0.369642	0.766	0.618	1.01038e-78	Myeloid	MGAT4A
AP2M1	7.47605e-83	0.317971	0.891	0.77	1.35032e-78	Myeloid	AP2M1
SNX29	7.61921e-83	0.429678	0.642	0.486	1.37618e-78	Myeloid	SNX29
CPLANE1	7.66804e-83	0.53287	0.482	0.332	1.385e-78	Myeloid	CPLANE1
BVES	8.32055e-83	0.830511	0.264	0.15	1.50286e-78	Myeloid	BVES
CYSLTR1	9.13513e-83	1.06241	0.184	0.091	1.64999e-78	Myeloid	CYSLTR1
ZFPM2	9.45846e-83	0.724476	0.308	0.184	1.70839e-78	Myeloid	ZFPM2
TRIP6	9.53862e-83	0.339751	0.845	0.711	1.72286e-78	Myeloid	TRIP6
KIAA1109	9.57359e-83	0.44573	0.629	0.475	1.72918e-78	Myeloid	KIAA1109
ATF2	1.04685e-82	0.33312	0.855	0.74	1.89082e-78	Myeloid	ATF2
SCARB2	1.08755e-82	0.283316	0.943	0.876	1.96433e-78	Myeloid	SCARB2
TBC1D4	1.1162e-82	0.511881	0.513	0.361	2.01609e-78	Myeloid	TBC1D4
HTR1F	1.30985e-82	0.962827	0.216	0.114	2.36585e-78	Myeloid	HTR1F
AATK	1.31834e-82	0.75657	0.302	0.18	2.38119e-78	Myeloid	AATK
CLDN15	1.33862e-82	0.473841	0.532	0.373	2.41782e-78	Myeloid	CLDN15
ADAMTSL2	1.7236e-82	0.908865	0.23	0.124	3.11317e-78	Myeloid	ADAMTSL2
CROCC	1.73459e-82	0.598479	0.411	0.27	3.13302e-78	Myeloid	CROCC
CTTNBP2	1.92568e-82	0.924424	0.226	0.121	3.47817e-78	Myeloid	CTTNBP2
SHROOM2	2.16647e-82	0.407033	0.697	0.54	3.91307e-78	Myeloid	SHROOM2
R3HCC1	2.46393e-82	0.533286	0.484	0.335	4.45034e-78	Myeloid	R3HCC1
NEDD1	2.49196e-82	0.540682	0.471	0.323	4.50098e-78	Myeloid	NEDD1
SPOP	2.77666e-82	0.376648	0.742	0.592	5.0152e-78	Myeloid	SPOP
SLC2A13	2.92815e-82	0.538276	0.497	0.35	5.28883e-78	Myeloid	SLC2A13
RDH11	3.13387e-82	0.453414	0.584	0.427	5.6604e-78	Myeloid	RDH11
IFI44	3.15023e-82	0.414404	0.656	0.496	5.68994e-78	Myeloid	IFI44
MAP3K1	3.36392e-82	0.418252	0.647	0.488	6.07591e-78	Myeloid	MAP3K1
ARL4C	3.54758e-82	0.41955	0.664	0.513	6.40764e-78	Myeloid	ARL4C
TRAPPC13	4.11171e-82	0.554881	0.473	0.329	7.42657e-78	Myeloid	TRAPPC13
ZNF512B	4.61895e-82	0.438702	0.622	0.462	8.34275e-78	Myeloid	ZNF512B
APOD	4.66447e-82	0.332889	0.947	0.908	8.42497e-78	Myeloid	APOD
CFDP1	4.93294e-82	0.282319	0.936	0.868	8.90987e-78	Myeloid	CFDP1
NELFB	4.9427e-82	0.37132	0.743	0.583	8.9275e-78	Myeloid	NELFB
ZNF35	5.02691e-82	0.936806	0.219	0.117	9.0796e-78	Myeloid	ZNF35
TLCD3A	5.24183e-82	0.667596	0.366	0.234	9.46779e-78	Myeloid	TLCD3A
NDUFB1	6.53688e-82	0.448651	0.565	0.405	1.18069e-77	Myeloid	NDUFB1
CNST	6.54743e-82	0.422538	0.641	0.482	1.1826e-77	Myeloid	CNST
NUDT14	6.59177e-82	0.477356	0.532	0.377	1.1906e-77	Myeloid	NUDT14
MBIP	6.66478e-82	0.585718	0.414	0.273	1.20379e-77	Myeloid	MBIP
NRXN2	6.73392e-82	0.848013	0.231	0.124	1.21628e-77	Myeloid	NRXN2
VCL	6.74309e-82	0.279813	0.959	0.925	1.21794e-77	Myeloid	VCL
GPATCH2L	6.81439e-82	0.322848	0.864	0.746	1.23082e-77	Myeloid	GPATCH2L
CEP290	7.27822e-82	0.63524	0.379	0.244	1.31459e-77	Myeloid	CEP290
PREPL	7.89958e-82	0.443967	0.615	0.457	1.42682e-77	Myeloid	PREPL
KIAA1841	7.95575e-82	0.722708	0.325	0.2	1.43697e-77	Myeloid	KIAA1841
CDK9	8.69182e-82	0.347984	0.813	0.669	1.56992e-77	Myeloid	CDK9
ZFHX3	8.85477e-82	0.330907	0.827	0.691	1.59935e-77	Myeloid	ZFHX3
CNTN4	8.899e-82	0.902318	0.221	0.118	1.60734e-77	Myeloid	CNTN4
ITGB1BP1	9.09701e-82	0.407623	0.656	0.497	1.6431e-77	Myeloid	ITGB1BP1
TTC14	9.61478e-82	0.425389	0.636	0.481	1.73662e-77	Myeloid	TTC14
SPAG16	1.01932e-81	0.537091	0.467	0.319	1.84109e-77	Myeloid	SPAG16
DIO3	1.02735e-81	0.527746	0.485	0.336	1.8556e-77	Myeloid	DIO3
BBS9	1.07068e-81	0.56863	0.434	0.292	1.93387e-77	Myeloid	BBS9
HMOX2	1.26709e-81	0.437438	0.682	0.533	2.28863e-77	Myeloid	HMOX2
[truncated: 43,071 more rows]

## Sheet: DEG OUD_HCVneg vs Control
p_val	avg_log2FC	pct.1	pct.2	p_val_adj	gene	cluster
0	13.0029	0.774	0	0	DDX3Y	CTB
0	12.618	0.69	0	0	UTY	CTB
0	12.1406	0.564	0	0	KDM5D	CTB
0	12.1121	0.562	0	0	EIF1AY	CTB
0	10.9737	0.301	0	0	USP9Y	CTB
3.87045e-270	10.2608	0.212	0	6.98655e-266	ZFY	CTB
7.50191e-240	1.99282	0.996	0.764	1.35417e-235	BHLHE40	CTB
4.00115e-239	4.18198	0.812	0.215	7.22248e-235	HBG1	CTB
1.70421e-238	-2.20332	1	1	3.07627e-234	KISS1	CTB
1.00186e-202	-2.15583	1	1	1.80846e-198	CGA	CTB
3.23337e-191	-0.812988	1	1	5.83655e-187	ACTB	CTB
2.85524e-175	1.60048	0.976	0.836	5.15399e-171	SOCS3	CTB
1.32379e-161	1.31652	0.996	0.932	2.38957e-157	HSPA6	CTB
3.97843e-152	0.597975	1	1	7.18146e-148	SLC2A1	CTB
5.99692e-144	3.73072	0.442	0.077	1.0825e-139	IGFBP1	CTB
9.07273e-138	1.41231	0.958	0.794	1.63772e-133	DDIT4	CTB
7.70385e-135	-0.978252	1	1	1.39062e-130	TFPI2	CTB
1.30286e-123	0.588629	1	1	2.35179e-119	MT-ND1	CTB
3.83811e-120	1.13601	0.985	0.889	6.92818e-116	CXCL14	CTB
5.84886e-116	-0.65585	1	1	1.05578e-111	TGM2	CTB
1.64624e-114	1.00308	0.989	0.91	2.97163e-110	FCGR2A	CTB
2.31373e-114	1.93805	0.819	0.393	4.17652e-110	GPER1	CTB
5.84112e-112	1.20948	0.971	0.8	1.05438e-107	FAM118A	CTB
1.8225e-108	-0.982778	1	0.998	3.2898e-104	S100A9	CTB
6.11423e-107	-1.86402	1	0.964	1.10368e-102	PLA2G2A	CTB
1.04641e-101	0.601631	1	1	1.88887e-97	MT-ND2	CTB
1.52708e-98	0.721826	1	0.998	2.75653e-94	GPX3	CTB
3.00491e-96	1.37726	0.987	0.927	5.42416e-92	FOS	CTB
1.38561e-95	1.04745	0.958	0.87	2.50116e-91	GRHL1	CTB
1.52064e-94	-1.00131	0.861	0.99	2.74491e-90	PDK4	CTB
7.37107e-93	1.01679	0.967	0.835	1.33055e-88	CCSAP	CTB
1.37663e-91	1.11188	0.96	0.801	2.48495e-87	HES1	CTB
2.02588e-90	0.799878	1	0.985	3.65691e-86	EPS8L1	CTB
3.18802e-89	-1.01257	1	0.998	5.75469e-85	GDF15	CTB
5.03526e-89	0.856632	0.973	0.921	9.08914e-85	FOXF1	CTB
2.08604e-88	-0.688428	1	0.998	3.76552e-84	CALU	CTB
2.84756e-88	0.751287	1	0.988	5.14013e-84	SERPINB9	CTB
4.38071e-86	0.564517	1	1	7.90762e-82	IGFBP5	CTB
3.63839e-83	-0.434577	1	1	6.56767e-79	PECAM1	CTB
4.55913e-83	0.93685	0.993	0.963	8.22969e-79	JUN	CTB
1.71664e-82	-0.963154	0.887	0.988	3.09871e-78	CAPN6	CTB
1.50603e-77	-2.00911	0.243	0.7	2.71854e-73	TACSTD2	CTB
3.04678e-77	-2.2806	0.332	0.75	5.49974e-73	S100A8	CTB
8.36386e-76	-2.4202	0.186	0.633	1.50976e-71	LGALS14	CTB
2.97036e-75	0.709064	0.985	0.961	5.3618e-71	ARRDC3	CTB
8.7728e-75	1.02465	0.934	0.864	1.58358e-70	DNAJB1	CTB
1.63606e-74	-0.752547	0.996	0.997	2.95326e-70	CCN1	CTB
7.29234e-74	0.452454	1	1	1.31634e-69	TIMP3	CTB
1.80935e-72	0.62644	1	0.999	3.26605e-68	DUSP1	CTB
2.33384e-70	1.21732	1	0.95	4.21281e-66	SPP1	CTB
3.01508e-70	2.36384	0.358	0.093	5.44253e-66	IGKC	CTB
2.42612e-69	0.801453	0.971	0.93	4.37938e-65	NNAT	CTB
3.34364e-68	3.00062	0.595	0.306	6.03561e-64	IGHG1	CTB
6.41074e-68	0.520813	1	0.999	1.1572e-63	SCARB1	CTB
4.53496e-66	0.771895	0.982	0.878	8.18605e-62	TNNT3	CTB
3.40575e-65	0.546082	1	1	6.14772e-61	COL1A1	CTB
1.86986e-63	-1.58214	0.31	0.706	3.37529e-59	KRT80	CTB
8.72385e-63	-1.70506	0.387	0.725	1.57474e-58	FKBP5	CTB
4.38987e-62	-0.466569	1	1	7.92415e-58	CNN3	CTB
3.94521e-61	0.751529	0.965	0.907	7.1215e-57	TACC2	CTB
1.23495e-60	0.831618	0.996	0.981	2.22922e-56	JUNB	CTB
1.29834e-60	0.498914	1	1	2.34363e-56	FN1	CTB
3.35998e-60	-0.50903	1	1	6.06509e-56	ACTG1	CTB
1.38836e-59	-1.25387	0.465	0.802	2.50613e-55	CD200	CTB
1.55332e-59	1.31561	0.81	0.499	2.80389e-55	SPON2	CTB
4.39498e-59	0.711295	0.962	0.903	7.93337e-55	EFHD1	CTB
5.78884e-59	1.54777	0.668	0.326	1.04494e-54	NFASC	CTB
2.55313e-58	1.06375	0.914	0.758	4.60865e-54	HSPA1A	CTB
3.19907e-58	0.390381	1	1	5.77465e-54	ZFP36L1	CTB
4.87761e-58	-1.41535	0.423	0.748	8.80458e-54	PLAT	CTB
1.43632e-57	0.574951	1	0.993	2.59271e-53	SIGLEC6	CTB
3.24551e-57	0.597699	0.998	0.987	5.85847e-53	KLF2	CTB
3.5354e-57	-0.951242	0.954	0.978	6.38175e-53	SDC1	CTB
3.59035e-56	1.22335	0.772	0.442	6.48094e-52	ELF3	CTB
2.23174e-55	-1.16716	0.916	0.964	4.02851e-51	GH2	CTB
3.28233e-55	-0.898725	0.706	0.92	5.92494e-51	SMC1A	CTB
3.39595e-55	0.708837	0.96	0.892	6.13002e-51	CCND2	CTB
8.49827e-55	-1.30606	0.834	0.936	1.53402e-50	HBB	CTB
1.40858e-54	-1.11067	0.546	0.826	2.54262e-50	POSTN	CTB
3.09175e-54	0.643068	0.996	0.958	5.58092e-50	PTGDS	CTB
3.66381e-54	0.864738	0.94	0.843	6.61354e-50	DEPP1	CTB
1.23436e-53	-1.11851	0.635	0.864	2.22814e-49	MAP1B	CTB
2.17885e-53	-1.22134	0.414	0.756	3.93304e-49	TNS4	CTB
3.15887e-53	0.706695	0.956	0.892	5.70208e-49	MORC4	CTB
6.06124e-53	0.394488	1	1	1.09411e-48	CDKN1C	CTB
7.36355e-53	-0.710825	0.838	0.981	1.32919e-48	CLIC4	CTB
1.90509e-52	-2.74295	0.128	0.492	3.43888e-48	CNN1	CTB
4.99656e-52	0.62905	0.967	0.934	9.0193e-48	EFNA1	CTB
7.22695e-52	-1.62124	0.279	0.637	1.30454e-47	MDFI	CTB
1.05358e-51	-1.44133	0.338	0.68	1.90182e-47	AP1S3	CTB
1.97166e-51	0.460711	1	1	3.55905e-47	JUND	CTB
2.11639e-51	-4.00068	0.027	0.386	3.8203e-47	CTAG2	CTB
9.10042e-51	-1.71799	0.226	0.588	1.64272e-46	MMP19	CTB
1.83427e-50	-0.509794	1	0.999	3.31104e-46	KRT7	CTB
2.82729e-50	-2.83229	0.077	0.438	5.10354e-46	ERAP2	CTB
3.45564e-50	-0.596622	1	0.996	6.23778e-46	ADAMTS1	CTB
6.53187e-50	-0.43719	1	1	1.17907e-45	ITM2C	CTB
8.81715e-50	-3.58906	0.04	0.392	1.59158e-45	CASQ1	CTB
3.6014e-49	-0.969392	0.588	0.856	6.50088e-45	FILIP1L	CTB
4.42724e-49	2.1656	0.29	0.081	7.99162e-45	S100A1	CTB
4.56998e-49	1.43815	0.518	0.224	8.24927e-45	ANKRD37	CTB
7.44519e-49	0.919893	0.894	0.778	1.34393e-44	UCK2	CTB
1.39265e-48	-1.24185	1	0.972	2.51387e-44	PAPPA	CTB
1.84427e-48	-0.792099	0.779	0.97	3.32909e-44	CCN2	CTB
8.22445e-48	-0.479755	1	1	1.4846e-43	MLLT1	CTB
9.47917e-48	0.727446	0.949	0.885	1.71109e-43	RDH13	CTB
1.03375e-47	-0.411274	1	1	1.86603e-43	TMSB4X	CTB
1.50232e-47	-0.488559	1	0.997	2.71184e-43	SLC38A2	CTB
1.73305e-47	-0.582628	0.967	0.992	3.12833e-43	VGLL1	CTB
2.85493e-47	-1.0466	0.515	0.793	5.15343e-43	HSD17B10	CTB
4.36434e-47	-0.347754	1	1	7.87807e-43	PAGE4	CTB
6.22992e-47	-1.23027	0.431	0.73	1.12456e-42	NGFR	CTB
8.77714e-47	1.23684	0.615	0.301	1.58436e-42	SBSPON	CTB
1.0589e-46	0.965886	0.9	0.695	1.91143e-42	CD300LG	CTB
1.19941e-46	-1.10719	0.471	0.755	2.16505e-42	OGFRL1	CTB
1.75704e-46	0.851499	0.918	0.815	3.17163e-42	SMAD6	CTB
2.45974e-46	-1.1509	0.493	0.771	4.44008e-42	TYMS	CTB
4.84522e-46	-1.52148	0.263	0.605	8.7461e-42	EIF4E3	CTB
8.22039e-46	1.17628	0.631	0.318	1.48386e-41	EDN1	CTB
8.5759e-46	0.518921	0.996	0.97	1.54804e-41	SLC9A3R2	CTB
8.86905e-46	-0.225458	1	1	1.60095e-41	EPAS1	CTB
1.36828e-45	0.75933	0.923	0.844	2.46988e-41	MTSS2	CTB
1.02033e-44	-2.64641	0.091	0.428	1.84179e-40	CCK	CTB
1.1946e-44	-0.975094	0.529	0.794	2.15638e-40	NOP16	CTB
3.50651e-44	-0.982837	0.535	0.794	6.3296e-40	CCNE1	CTB
4.16003e-44	-0.514734	1	0.999	7.50927e-40	LGALS1	CTB
4.47205e-44	0.84582	0.923	0.788	8.0725e-40	PRSS8	CTB
5.29185e-44	-1.16521	0.442	0.728	9.55231e-40	NME1	CTB
5.41711e-44	-0.5435	1	0.997	9.77842e-40	GLUL	CTB
1.90705e-43	-0.465425	1	0.999	3.44241e-39	EIF4A1	CTB
2.49981e-43	0.828096	0.836	0.595	4.5124e-39	PRG2	CTB
2.5772e-43	-1.45061	0.268	0.6	4.6521e-39	ATP5MC1	CTB
3.06358e-43	0.655282	0.938	0.883	5.53006e-39	LRRC32	CTB
6.31955e-43	1.07017	0.85	0.59	1.14074e-38	TCHH	CTB
9.85747e-43	0.743014	0.938	0.855	1.77937e-38	SOX7	CTB
1.04491e-42	-1.79547	0.204	0.531	1.88617e-38	MYL12A	CTB
1.15735e-42	-1.16824	0.478	0.745	2.08913e-38	FLT4	CTB
1.41826e-42	0.821821	0.927	0.795	2.5601e-38	NRARP	CTB
4.27649e-42	0.717663	0.951	0.821	7.71949e-38	SHANK3	CTB
6.35665e-42	-0.510788	0.989	0.995	1.14744e-37	GNG11	CTB
8.7487e-42	-1.19195	0.407	0.697	1.57923e-37	AP2S1	CTB
1.02261e-41	0.664795	0.923	0.854	1.84592e-37	EPB41L2	CTB
1.57249e-41	0.371727	1	0.999	2.83851e-37	PEG3	CTB
3.43793e-41	-0.649697	0.883	0.978	6.20581e-37	S100A11	CTB
3.45628e-41	0.891934	0.896	0.742	6.23893e-37	HES4	CTB
4.11529e-41	-1.35551	0.409	0.674	7.42851e-37	LGALS13	CTB
1.62552e-40	-1.27057	0.442	0.705	2.93423e-36	ZNF117	CTB
1.96203e-40	-2.47149	0.095	0.411	3.54165e-36	CRISPLD1	CTB
1.98568e-40	-1.98337	0.144	0.465	3.58436e-36	GTSF1	CTB
2.46817e-40	-0.360879	1	1	4.4553e-36	UBA52	CTB
3.47715e-40	-0.708056	0.757	0.947	6.2766e-36	KDM5C	CTB
4.84528e-40	-0.352564	1	1	8.74622e-36	ANXA1	CTB
8.45677e-40	-0.618645	0.874	0.977	1.52653e-35	LBH	CTB
1.2427e-39	-3.35036	0.04	0.341	2.2432e-35	ATP1A4	CTB
2.12183e-39	0.576362	0.958	0.929	3.83011e-35	GADD45G	CTB
4.53997e-39	-0.42514	1	0.999	8.19509e-35	CFL1	CTB
4.93884e-39	-0.505653	0.967	0.991	8.91509e-35	MSN	CTB
6.04954e-39	-0.527912	0.916	0.987	1.092e-34	LAPTM4A	CTB
6.22591e-39	0.481517	0.993	0.968	1.12384e-34	LIPG	CTB
7.15314e-39	0.571648	0.985	0.896	1.29121e-34	SERPINE2	CTB
1.0092e-38	0.255361	1	1	1.82171e-34	MT-CO2	CTB
1.03851e-38	0.817892	0.894	0.741	1.87462e-34	CFD	CTB
1.12833e-38	-0.769913	0.591	0.85	2.03674e-34	TUBB4B	CTB
1.14424e-38	-0.975164	0.52	0.755	2.06547e-34	HIST1H4C	CTB
1.42648e-38	-0.286207	1	1	2.57495e-34	TINAGL1	CTB
1.69244e-38	0.476219	0.978	0.885	3.05502e-34	INHBA	CTB
2.21179e-38	0.51239	0.96	0.923	3.9925e-34	ANXA4	CTB
2.4996e-38	-1.24663	0.381	0.66	4.51202e-34	GALNT15	CTB
2.54251e-38	-0.435659	0.998	0.999	4.58949e-34	AKR1B1	CTB
2.77921e-38	-0.631199	1	0.999	5.01676e-34	HBA2	CTB
3.56641e-38	-1.85731	0.197	0.503	6.43773e-34	GNGT1	CTB
3.92502e-38	0.439474	1	0.993	7.08506e-34	FCGR2B	CTB
8.78876e-38	-1.02089	0.42	0.706	1.58646e-33	MMD	CTB
1.33358e-37	0.560518	0.969	0.928	2.40724e-33	SLC22A11	CTB
1.78547e-37	-0.25985	1	1	3.22295e-33	OAZ1	CTB
3.21078e-37	0.601569	0.949	0.873	5.79579e-33	COL5A3	CTB
3.444e-37	0.521536	0.949	0.936	6.21676e-33	SH3PXD2A	CTB
4.04214e-37	-0.853876	0.673	0.876	7.29646e-33	NES	CTB
4.13315e-37	1.12804	0.546	0.267	7.46076e-33	RAMP3	CTB
5.55423e-37	-0.746958	0.675	0.881	1.00259e-32	LPAR1	CTB
5.57012e-37	-0.393812	1	1	1.00546e-32	PALM2-AKAP2	CTB
6.19902e-37	0.521082	0.973	0.938	1.11898e-32	CD99	CTB
1.1798e-36	-0.741335	0.81	0.935	2.12965e-32	ZBTB16	CTB
1.19372e-36	-0.34295	1	1	2.15478e-32	PFN1	CTB
2.20966e-36	0.43191	0.991	0.981	3.98865e-32	LGALS3BP	CTB
3.65676e-36	-0.306341	1	1	6.60081e-32	A2M	CTB
5.07272e-36	-1.28713	0.319	0.607	9.15676e-32	NDUFA6	CTB
5.37773e-36	1.58857	0.327	0.121	9.70733e-32	HES5	CTB
6.97488e-36	-0.95807	0.511	0.754	1.25903e-31	TUBA1C	CTB
9.94552e-36	-0.875189	0.52	0.771	1.79527e-31	RAB31	CTB
1.56439e-35	0.453208	0.998	0.98	2.82389e-31	PDGFRB	CTB
2.10628e-35	-0.550644	0.887	0.976	3.80205e-31	GM2A	CTB
2.26747e-35	-0.348779	1	1	4.09301e-31	CAV1	CTB
2.65745e-35	-0.557267	0.925	0.982	4.79697e-31	PNP	CTB
3.08043e-35	0.436015	1	0.995	5.56049e-31	SLC40A1	CTB
3.75481e-35	0.472989	0.969	0.943	6.7778e-31	KIAA1217	CTB
6.4381e-35	0.642045	0.927	0.867	1.16214e-30	KRT19	CTB
7.77147e-35	-0.388227	1	1	1.40283e-30	PLPP3	CTB
1.29373e-34	-0.803676	0.662	0.867	2.33532e-30	APOLD1	CTB
1.85522e-34	-2.17576	0.217	0.485	3.34886e-30	ACTG2	CTB
1.92168e-34	-1.39304	0.265	0.554	3.46883e-30	LGI4	CTB
4.45567e-34	0.294909	1	1	8.04293e-30	COL6A1	CTB
4.59496e-34	1.69028	0.285	0.1	8.29436e-30	ARHGEF35	CTB
5.9169e-34	-0.702735	0.681	0.89	1.06806e-29	SPRY4	CTB
6.05957e-34	-1.14526	0.374	0.639	1.09381e-29	PPIL1	CTB
8.46517e-34	-0.383157	1	1	1.52805e-29	EFEMP1	CTB
9.959e-34	-0.813218	0.566	0.802	1.7977e-29	GSTO1	CTB
1.02553e-33	1.19213	0.493	0.242	1.85119e-29	COLEC10	CTB
1.5009e-33	-1.02243	0.431	0.692	2.70928e-29	DGKG	CTB
1.6146e-33	-0.372196	1	0.998	2.91451e-29	HSPA8	CTB
1.94392e-33	0.472479	0.987	0.982	3.50898e-29	EPS8L2	CTB
2.08845e-33	-1.6373	0.199	0.483	3.76985e-29	ABCB1	CTB
2.62191e-33	-0.743503	0.642	0.846	4.73282e-29	PRDX6	CTB
2.7406e-33	-0.673654	0.75	0.911	4.94706e-29	TUBB	CTB
4.66149e-33	-0.763865	0.606	0.818	8.41445e-29	NFE2L3	CTB
5.04513e-33	-0.578014	0.909	0.985	9.10697e-29	TFPI	CTB
5.28371e-33	0.541531	0.958	0.876	9.53763e-29	TNXB	CTB
5.69141e-33	-0.462396	1	0.997	1.02736e-28	DUSP9	CTB
6.7264e-33	-1.06606	0.412	0.659	1.21418e-28	PPM1H	CTB
6.80566e-33	-0.773726	0.608	0.803	1.22849e-28	DDX21	CTB
9.53532e-33	-0.381895	1	0.999	1.72122e-28	SYNE2	CTB
9.64536e-33	0.396822	1	0.996	1.74108e-28	DSP	CTB
1.21999e-32	0.948372	0.823	0.66	2.2022e-28	GADD45B	CTB
1.25569e-32	-0.357608	1	1	2.26665e-28	CALD1	CTB
1.2808e-32	-0.433766	0.987	0.993	2.31198e-28	SPARCL1	CTB
1.77124e-32	-1.03833	0.376	0.642	3.19727e-28	UCHL3	CTB
1.86314e-32	-1.35778	0.327	0.582	3.36315e-28	CLTC	CTB
1.93108e-32	0.946813	0.604	0.333	3.48579e-28	WNT7A	CTB
2.08886e-32	-0.749457	0.686	0.857	3.77061e-28	EIF1	CTB
3.39869e-32	-1.7404	0.177	0.454	6.13498e-28	FOXQ1	CTB
3.96482e-32	-0.534171	0.9	0.981	7.1569e-28	TPM4	CTB
4.23958e-32	-0.347101	1	1	7.65287e-28	CTSB	CTB
4.34866e-32	0.54147	0.938	0.906	7.84976e-28	GATA3	CTB
5.47411e-32	-1.23412	0.27	0.552	9.88132e-28	KDM6A	CTB
6.16351e-32	-0.85523	0.717	0.899	1.11258e-27	SERPINB2	CTB
6.52234e-32	-0.857656	0.507	0.73	1.17735e-27	SFXN1	CTB
1.24134e-31	-0.514207	0.969	0.985	2.24075e-27	APLNR	CTB
1.25367e-31	-0.837108	0.524	0.756	2.26299e-27	PPDPF	CTB
1.44872e-31	-0.671609	0.684	0.871	2.61508e-27	MDM2	CTB
1.67698e-31	0.992051	0.721	0.492	3.02711e-27	CETP	CTB
2.89023e-31	-2.07462	0.122	0.391	5.21715e-27	SLC34A2	CTB
3.20942e-31	-0.945377	0.551	0.757	5.79333e-27	HOPX	CTB
5.01451e-31	-1.09142	0.467	0.675	9.05169e-27	PRDX1	CTB
5.89637e-31	-1.17045	0.305	0.576	1.06435e-26	CTSH	CTB
6.5509e-31	1.42763	0.31	0.119	1.1825e-26	GNAL	CTB
1.30077e-30	-0.865142	0.558	0.772	2.34802e-26	SLC2A11	CTB
1.55421e-30	-0.674256	0.644	0.846	2.80551e-26	FH	CTB
2.15959e-30	-0.837733	0.522	0.735	3.89827e-26	PTPN3	CTB
2.62485e-30	-0.791181	0.531	0.756	4.73812e-26	ALDH18A1	CTB
2.98201e-30	-0.969364	0.374	0.642	5.38282e-26	KMO	CTB
3.02751e-30	0.494079	0.942	0.884	5.46497e-26	NCK2	CTB
3.49825e-30	-0.633299	0.94	0.98	6.31469e-26	COL18A1	CTB
3.74714e-30	-0.625075	0.814	0.925	6.76395e-26	FLNA	CTB
4.07796e-30	-0.748146	0.549	0.78	7.36113e-26	SNRNP40	CTB
5.29623e-30	-0.671271	0.998	0.986	9.56023e-26	CSRP1	CTB
5.65234e-30	-0.349898	1	0.999	1.0203e-25	RASA1	CTB
5.95235e-30	-1.05011	0.358	0.615	1.07446e-25	SOCS2	CTB
5.9731e-30	1.06093	0.673	0.45	1.0782e-25	ATG9B	CTB
6.09194e-30	-1.02714	0.4	0.643	1.09966e-25	BMP2	CTB
7.05276e-30	-0.895331	0.489	0.722	1.27309e-25	SNCA	CTB
7.22836e-30	-0.832973	0.998	0.968	1.30479e-25	THBS1	CTB
7.52792e-30	-1.35173	0.301	0.556	1.35886e-25	STEAP4	CTB
7.84036e-30	-0.387003	1	1	1.41526e-25	FTH1	CTB
1.05228e-29	-0.892515	0.445	0.69	1.89947e-25	EIF3M	CTB
1.06215e-29	-0.857986	0.507	0.73	1.91729e-25	DEPDC1B	CTB
1.27632e-29	0.482124	0.936	0.911	2.30389e-25	TRIP10	CTB
1.31552e-29	-0.709034	0.597	0.821	2.37464e-25	SERINC2	CTB
1.54772e-29	-0.702098	0.586	0.797	2.79378e-25	ARMCX3	CTB
1.59251e-29	-0.930077	0.458	0.691	2.87464e-25	PRKCSH	CTB
1.63848e-29	-0.669232	0.65	0.838	2.95762e-25	EBNA1BP2	CTB
1.77761e-29	-1.14289	0.31	0.574	3.20877e-25	HINT1	CTB
2.44601e-29	-0.267531	1	1	4.41529e-25	LAMC1	CTB
2.60656e-29	0.993937	0.664	0.435	4.7051e-25	SMOC1	CTB
3.17395e-29	0.599015	0.945	0.921	5.7293e-25	ZFP36	CTB
3.65987e-29	-0.60599	0.659	0.855	6.60643e-25	NDUFS4	CTB
3.72771e-29	-0.686293	0.595	0.805	6.72888e-25	TALDO1	CTB
5.86209e-29	0.50406	0.991	0.929	1.05817e-24	APOE	CTB
6.40678e-29	-0.646891	0.677	0.843	1.15649e-24	DAP	CTB
6.78457e-29	-1.09275	0.363	0.611	1.22468e-24	PPP2CA	CTB
8.65734e-29	-0.61889	0.726	0.921	1.56274e-24	NHP2	CTB
8.86313e-29	-1.33114	0.239	0.502	1.59988e-24	ZNF554	CTB
8.91843e-29	1.09612	0.836	0.657	1.60987e-24	CRH	CTB
1.20624e-28	-0.692274	0.611	0.797	2.17739e-24	UQCRQ	CTB
1.27139e-28	-0.526549	0.9	0.975	2.29498e-24	CRYBG1	CTB
1.28887e-28	0.347712	1	0.994	2.32655e-24	IGFBP4	CTB
1.49043e-28	-2.15446	0.119	0.372	2.69038e-24	HSD3B1	CTB
1.84631e-28	-0.701313	0.781	0.914	3.33278e-24	MS4A7	CTB
3.12307e-28	-0.974583	0.394	0.636	5.63745e-24	MYO1D	CTB
3.22045e-28	0.970646	0.597	0.367	5.81323e-24	JAZF1	CTB
4.08957e-28	-0.759271	0.553	0.748	7.38208e-24	NOP58	CTB
4.47079e-28	-0.820917	0.531	0.73	8.07021e-24	TMEM147	CTB
5.26241e-28	-0.748069	0.586	0.773	9.49918e-24	ATP5ME	CTB
5.28956e-28	-0.62106	0.637	0.84	9.54818e-24	PTEN	CTB
6.35599e-28	-0.974203	0.456	0.667	1.14732e-23	ANP32B	CTB
6.47632e-28	0.482469	0.945	0.893	1.16904e-23	NR3C1	CTB
6.82486e-28	-0.606898	0.735	0.904	1.23196e-23	SRM	CTB
1.12027e-27	0.401976	0.978	0.959	2.02219e-23	COL14A1	CTB
1.12062e-27	-0.811164	0.473	0.703	2.02284e-23	GART	CTB
1.14139e-27	-0.852685	0.489	0.702	2.06032e-23	TIMM8B	CTB
1.18853e-27	0.611926	0.892	0.831	2.14541e-23	NDRG1	CTB
1.21385e-27	-1.01002	0.385	0.621	2.19111e-23	VDAC1	CTB
1.5249e-27	-0.781385	0.502	0.727	2.7526e-23	DKC1	CTB
1.76904e-27	0.336102	1	0.997	3.1933e-23	CEBPB	CTB
1.99775e-27	0.361789	1	0.995	3.60615e-23	ISYNA1	CTB
2.14182e-27	-0.546453	0.865	0.963	3.86621e-23	ACTN1	CTB
2.23877e-27	0.5418	0.92	0.849	4.04121e-23	GJA4	CTB
2.57562e-27	-0.750169	0.54	0.743	4.64924e-23	AHCY	CTB
2.57598e-27	-0.955294	0.4	0.638	4.64991e-23	ITGA4	CTB
2.82487e-27	-0.795342	0.531	0.736	5.09918e-23	UBASH3B	CTB
2.85716e-27	-0.718095	0.588	0.776	5.15746e-23	C6orf62	CTB
3.1762e-27	-0.774307	0.502	0.724	5.73336e-23	SLC16A12	CTB
4.30351e-27	0.421142	0.982	0.964	7.76826e-23	ADGRA2	CTB
4.32039e-27	0.818669	0.801	0.631	7.79873e-23	HS6ST1	CTB
4.41419e-27	-0.596579	0.717	0.891	7.96805e-23	SLC20A1	CTB
4.73026e-27	-0.884095	0.498	0.706	8.53859e-23	HECW2	CTB
6.37864e-27	-0.707556	0.597	0.784	1.15141e-22	GRAMD2B	CTB
6.79614e-27	-0.454632	0.909	0.985	1.22677e-22	RBM3	CTB
6.85305e-27	0.344959	1	0.998	1.23704e-22	EGFR	CTB
7.4965e-27	-0.696359	0.615	0.793	1.35319e-22	PSMA4	CTB
8.46043e-27	-0.614906	0.642	0.859	1.52719e-22	PIK3R1	CTB
9.44818e-27	-0.497989	0.874	0.967	1.70549e-22	ITGAV	CTB
9.63745e-27	-0.615476	0.675	0.849	1.73966e-22	SRSF3	CTB
1.0774e-26	0.737742	0.863	0.794	1.94481e-22	FSTL3	CTB
1.11423e-26	-1.06141	0.451	0.677	2.01129e-22	LYZ	CTB
1.29363e-26	-0.667193	0.662	0.832	2.33513e-22	PALLD	CTB
1.34349e-26	-0.764427	0.582	0.748	2.42514e-22	CPD	CTB
1.63824e-26	0.282624	1	1	2.95718e-22	COL1A2	CTB
1.85301e-26	-0.684109	0.586	0.778	3.34488e-22	COX7A2	CTB
2.31564e-26	-0.61373	0.677	0.858	4.17996e-22	SESN1	CTB
3.26362e-26	-0.71725	0.56	0.765	5.89116e-22	FDX1	CTB
3.31121e-26	-0.630826	0.65	0.818	5.97706e-22	FAM241A	CTB
3.61066e-26	-0.693828	0.571	0.765	6.5176e-22	PEF1	CTB
4.05016e-26	1.49626	0.257	0.097	7.31095e-22	GNLY	CTB
4.11034e-26	-0.696947	0.631	0.812	7.41957e-22	ID4	CTB
4.12172e-26	-1.29742	0.235	0.484	7.44011e-22	NQO2	CTB
4.29599e-26	0.418188	0.967	0.958	7.75469e-22	RHOBTB1	CTB
5.27412e-26	-0.630219	0.624	0.812	9.52032e-22	SOD1	CTB
5.72865e-26	0.342765	1	0.981	1.03408e-21	CD36	CTB
6.59692e-26	-1.4493	0.195	0.441	1.19081e-21	RGS5	CTB
7.44569e-26	-0.597364	0.688	0.863	1.34402e-21	ATIC	CTB
7.67302e-26	0.233289	1	1	1.38506e-21	MT-ND4L	CTB
8.24227e-26	-1.84711	0.17	0.407	1.48781e-21	HTRA4	CTB
9.24403e-26	-0.748295	0.553	0.745	1.66864e-21	UFM1	CTB
9.29699e-26	-0.648102	0.595	0.787	1.6782e-21	DHX36	CTB
9.67407e-26	-0.541364	0.81	0.942	1.74627e-21	CEMIP2	CTB
1.03443e-25	-1.17203	0.254	0.506	1.86725e-21	HDAC8	CTB
1.22114e-25	0.236405	1	1	2.20428e-21	DLK1	CTB
1.22812e-25	-0.891864	0.431	0.658	2.21688e-21	STK17A	CTB
1.43449e-25	-0.307312	1	0.999	2.58939e-21	WARS	CTB
1.92912e-25	-1.60304	0.155	0.398	3.48225e-21	PDGFD	CTB
2.03158e-25	1.40635	0.31	0.135	3.6672e-21	KCNK17	CTB
2.16567e-25	-0.759584	0.52	0.725	3.90925e-21	PSMD10	CTB
2.91733e-25	-0.744931	0.52	0.722	5.26607e-21	WDR77	CTB
3.00786e-25	-1.93118	0.142	0.378	5.42949e-21	MFSD2A	CTB
3.65735e-25	0.446053	0.947	0.92	6.60188e-21	CGNL1	CTB
4.75563e-25	-1.16135	0.246	0.491	8.5844e-21	GPSM2	CTB
5.99303e-25	-0.887307	0.458	0.67	1.0818e-20	JADE1	CTB
6.58988e-25	-0.817674	0.456	0.676	1.18954e-20	ORMDL2	CTB
6.62504e-25	-0.926045	0.418	0.642	1.19589e-20	PSME4	CTB
7.27847e-25	-0.707102	0.544	0.738	1.31384e-20	UBA1	CTB
7.38022e-25	-0.570322	0.783	0.924	1.3322e-20	SORT1	CTB
7.53093e-25	-0.866308	0.398	0.629	1.35941e-20	SPRY2	CTB
8.80441e-25	0.168686	1	1	1.58928e-20	SPARC	CTB
9.82531e-25	-0.741956	0.546	0.741	1.77357e-20	LRRC59	CTB
9.88876e-25	1.60149	0.223	0.081	1.78502e-20	RASA4B	CTB
9.9422e-25	-0.598095	0.657	0.867	1.79467e-20	GCM1	CTB
1.27809e-24	0.412936	0.969	0.943	2.30708e-20	ZNF703	CTB
1.30045e-24	-0.961352	0.396	0.62	2.34745e-20	COQ10B	CTB
1.3284e-24	-0.823808	0.44	0.656	2.3979e-20	ANAPC13	CTB
1.42337e-24	-0.787664	0.518	0.707	2.56932e-20	CPNE3	CTB
1.4425e-24	-0.74981	0.52	0.723	2.60385e-20	SCIN	CTB
1.48079e-24	1.10577	0.414	0.21	2.67298e-20	MEGF6	CTB
1.5893e-24	-0.604565	0.626	0.797	2.86885e-20	MCM2	CTB
1.74414e-24	-0.818021	0.456	0.668	3.14834e-20	P2RY14	CTB
1.77815e-24	-0.574718	0.637	0.822	3.20975e-20	IFNGR1	CTB
1.96864e-24	-0.812842	0.456	0.672	3.5536e-20	SSR4	CTB
2.12531e-24	-0.677267	0.586	0.775	3.8364e-20	ELF1	CTB
2.24992e-24	-0.356316	1	0.998	4.06133e-20	SLC43A2	CTB
2.25114e-24	-0.788563	0.502	0.707	4.06352e-20	HMGB2	CTB
2.46431e-24	-1.02492	0.308	0.54	4.44833e-20	MAGEA10	CTB
2.52073e-24	-0.726579	0.555	0.742	4.55017e-20	TMED3	CTB
2.63293e-24	-0.940587	0.403	0.616	4.75269e-20	AP1S2	CTB
2.7872e-24	-0.620033	0.741	0.887	5.03118e-20	IFI30	CTB
2.93237e-24	-0.624978	0.6	0.777	5.29322e-20	RALGAPB	CTB
3.1998e-24	-0.535219	0.792	0.93	5.77595e-20	ARL6IP5	CTB
4.01076e-24	0.81239	0.717	0.511	7.23983e-20	FGFR3	CTB
4.0116e-24	-0.895259	0.423	0.634	7.24133e-20	CSE1L	CTB
4.11635e-24	-1.09697	0.257	0.503	7.43043e-20	PSMD14	CTB
4.18255e-24	-0.560228	0.679	0.861	7.54992e-20	KDELR2	CTB
4.3162e-24	0.357101	0.978	0.941	7.79117e-20	TAPBP	CTB
4.39604e-24	-0.820958	0.449	0.659	7.9353e-20	RTRAF	CTB
5.21707e-24	-0.567363	0.655	0.823	9.41733e-20	ARPC5L	CTB
5.76038e-24	-1.20716	0.299	0.522	1.03981e-19	FOXK2	CTB
5.98313e-24	-0.316869	1	0.999	1.08001e-19	MGST3	CTB
6.04756e-24	-1.33992	0.223	0.455	1.09164e-19	FGL2	CTB
6.16872e-24	-1.62154	0.148	0.38	1.11352e-19	ITGB3	CTB
6.41053e-24	0.363567	0.969	0.961	1.15716e-19	PLEC	CTB
6.8936e-24	-0.696388	0.524	0.72	1.24436e-19	WDR43	CTB
7.00442e-24	0.403536	0.947	0.933	1.26437e-19	ERRFI1	CTB
7.31945e-24	0.908496	0.566	0.34	1.32123e-19	COL11A1	CTB
8.5355e-24	-0.882249	0.398	0.619	1.54074e-19	LCMT1	CTB
8.77894e-24	-0.535816	0.741	0.91	1.58469e-19	MAPK1	CTB
9.42467e-24	-0.641061	0.6	0.781	1.70125e-19	FIP1L1	CTB
9.76892e-24	-0.992593	0.993	0.929	1.76339e-19	TAGLN	CTB
1.06036e-23	-0.576328	0.763	0.927	1.91405e-19	NME2	CTB
1.06044e-23	-0.695244	0.538	0.743	1.9142e-19	CPNE2	CTB
1.06528e-23	0.548797	0.916	0.816	1.92294e-19	H3F3B	CTB
1.08976e-23	-0.631422	0.622	0.783	1.96712e-19	GPR107	CTB
1.15218e-23	-0.51696	0.827	0.96	2.07981e-19	PTPN12	CTB
1.23855e-23	-0.794381	0.454	0.674	2.23571e-19	HMGA1	CTB
1.26138e-23	-0.936018	0.381	0.601	2.27691e-19	CHPT1	CTB
1.29354e-23	-0.639332	0.697	0.876	2.33498e-19	TRPV6	CTB
1.31488e-23	0.416912	1	0.99	2.3735e-19	COL5A1	CTB
1.34746e-23	-1.0715	0.301	0.535	2.4323e-19	PSMG1	CTB
1.39069e-23	-0.597203	0.628	0.817	2.51033e-19	FAM32A	CTB
1.47371e-23	-0.58422	0.624	0.798	2.6602e-19	NDUFAF8	CTB
1.79001e-23	-1.00357	0.334	0.56	3.23114e-19	VBP1	CTB
1.81833e-23	-0.75789	0.485	0.69	3.28226e-19	RUSC1	CTB
1.94707e-23	-0.918022	0.394	0.609	3.51466e-19	RAB11FIP5	CTB
1.95742e-23	-0.608253	0.619	0.796	3.53333e-19	GSK3A	CTB
2.13661e-23	0.386824	0.971	0.958	3.85679e-19	BCAM	CTB
2.22272e-23	-0.531664	0.75	0.91	4.01223e-19	TNFRSF21	CTB
2.3654e-23	-0.547149	0.704	0.878	4.26978e-19	DIPK2B	CTB
2.37652e-23	-1.48914	0.15	0.384	4.28986e-19	DPYD	CTB
2.56075e-23	-1.05624	0.343	0.567	4.62241e-19	ITM2A	CTB
2.56482e-23	-0.399158	0.938	0.986	4.62976e-19	PRDX2	CTB
2.76083e-23	-0.802613	0.416	0.637	4.98357e-19	TOMM5	CTB
2.76686e-23	-0.54242	0.688	0.854	4.99446e-19	TMEM214	CTB
2.8278e-23	-0.294144	1	0.999	5.10446e-19	FOXO4	CTB
3.32459e-23	-0.662149	0.577	0.754	6.00122e-19	FNIP2	CTB
3.98823e-23	-0.838219	0.427	0.645	7.19916e-19	COPS3	CTB
4.2498e-23	-0.788892	0.449	0.657	7.67131e-19	NT5C3B	CTB
4.38499e-23	1.29025	0.305	0.136	7.91534e-19	ELOA3	CTB
4.41963e-23	-0.863947	0.425	0.637	7.97788e-19	USB1	CTB
4.51671e-23	-0.555697	0.737	0.883	8.15312e-19	UBE2J1	CTB
4.62859e-23	-0.942572	0.33	0.562	8.35506e-19	NFYB	CTB
4.83075e-23	-0.944183	0.389	0.602	8.71999e-19	NAMPT	CTB
4.83481e-23	-0.616223	0.626	0.792	8.72732e-19	GDE1	CTB
5.24654e-23	-1.32186	0.243	0.465	9.47053e-19	MSR1	CTB
5.31486e-23	-0.683444	0.573	0.748	9.59386e-19	AP1S1	CTB
5.33597e-23	-0.706809	0.496	0.712	9.63195e-19	GIMAP7	CTB
5.73009e-23	1.96738	0.131	0.034	1.03434e-18	USP6	CTB
5.99327e-23	-0.542767	0.666	0.824	1.08185e-18	TMEM41B	CTB
6.19466e-23	-0.978756	0.498	0.659	1.1182e-18	PDGFRA	CTB
6.6823e-23	-0.738032	0.513	0.703	1.20622e-18	PGAM1	CTB
6.69201e-23	0.311686	1	0.996	1.20798e-18	LY6E	CTB
7.09164e-23	-0.697295	0.542	0.72	1.28011e-18	RRP36	CTB
7.1616e-23	-0.663202	0.513	0.727	1.29274e-18	KPNB1	CTB
7.93893e-23	-0.64551	0.562	0.747	1.43306e-18	DFFA	CTB
7.97906e-23	-0.977938	0.323	0.551	1.4403e-18	NCBP1	CTB
8.46251e-23	-0.569688	0.622	0.798	1.52757e-18	CERS2	CTB
8.93032e-23	-0.987948	0.325	0.559	1.61201e-18	DNAJC10	CTB
8.97213e-23	0.349002	0.987	0.973	1.61956e-18	MMRN2	CTB
9.05336e-23	-0.639404	0.575	0.752	1.63422e-18	DGKD	CTB
9.3253e-23	-1.37572	0.743	0.86	1.68331e-18	PSG9	CTB
9.52887e-23	-0.976532	0.314	0.546	1.72006e-18	DPYSL3	CTB
1.05606e-22	0.830733	0.582	0.367	1.90629e-18	SPESP1	CTB
1.19755e-22	-0.799337	0.533	0.694	2.16169e-18	SYNM	CTB
1.2271e-22	-0.717498	0.573	0.738	2.21504e-18	SLC35B4	CTB
1.42383e-22	-1.09371	0.308	0.533	2.57015e-18	PROCR	CTB
1.5456e-22	-0.751506	0.768	0.902	2.78997e-18	PSG5	CTB
1.54663e-22	0.84434	0.715	0.511	2.79181e-18	SOX17	CTB
1.79565e-22	-0.619427	0.546	0.758	3.24133e-18	PSMA3	CTB
1.80985e-22	-0.652019	0.555	0.741	3.26696e-18	KANSL1	CTB
1.99639e-22	0.47445	0.916	0.891	3.60368e-18	VASH1	CTB
2.06702e-22	-0.72651	0.551	0.711	3.73119e-18	NAA20	CTB
2.12555e-22	-0.541585	0.772	0.908	3.83683e-18	PRKAR2B	CTB
2.51845e-22	-0.52377	0.677	0.835	4.54605e-18	ATP5PD	CTB
2.83024e-22	-0.805836	0.5	0.677	5.10887e-18	HNRNPM	CTB
2.83479e-22	-0.699662	0.976	0.97	5.11707e-18	MEST	CTB
2.91893e-22	-0.609401	0.611	0.792	5.26896e-18	RAB4B	CTB
2.93793e-22	-0.725683	0.52	0.709	5.30326e-18	GOT2	CTB
3.0599e-22	-1.53674	0.153	0.375	5.52343e-18	TRIM40	CTB
3.08716e-22	-0.510839	0.739	0.925	5.57263e-18	SEC61A1	CTB
3.21032e-22	-1.15372	0.239	0.47	5.79496e-18	ATP9A	CTB
3.26156e-22	-0.892753	0.372	0.592	5.88744e-18	USP1	CTB
3.71307e-22	-0.515991	0.75	0.907	6.70246e-18	NDUFA1	CTB
3.76943e-22	0.150317	0.978	0.884	6.80421e-18	PAPPA2	CTB
4.29012e-22	-0.68342	0.522	0.724	7.74409e-18	CENPX	CTB
4.33827e-22	-1.53893	0.166	0.385	7.83101e-18	NPR3	CTB
4.42289e-22	-0.659625	0.524	0.717	7.98376e-18	VMA21	CTB
4.43068e-22	-0.865483	0.396	0.606	7.99782e-18	IFRD2	CTB
4.48418e-22	-0.893276	0.345	0.571	8.0944e-18	CASD1	CTB
4.60933e-22	-0.545248	0.65	0.815	8.32031e-18	ARFGAP3	CTB
4.7049e-22	-0.95322	0.33	0.555	8.49282e-18	C1QBP	CTB
4.84934e-22	-0.726014	0.527	0.71	8.75355e-18	LAPTM4B	CTB
5.0871e-22	-1.76893	0.113	0.329	9.18272e-18	PLEKHH1	CTB
5.10691e-22	0.555658	0.892	0.847	9.21849e-18	SOD3	CTB
5.17122e-22	-1.00555	0.389	0.592	9.33457e-18	EXPH5	CTB
5.52536e-22	-0.483883	0.816	0.923	9.97382e-18	FXYD5	CTB
5.70446e-22	-0.670651	0.535	0.719	1.02971e-17	ADSS	CTB
5.84473e-22	-0.807641	0.469	0.664	1.05503e-17	AKIRIN1	CTB
6.02903e-22	-0.411189	0.914	0.981	1.0883e-17	TGFBR2	CTB
6.11046e-22	-1.11088	0.277	0.5	1.103e-17	CARMIL1	CTB
6.96738e-22	-0.527345	0.679	0.813	1.25768e-17	CDK16	CTB
7.07742e-22	-0.565588	0.673	0.836	1.27754e-17	TRAPPC1	CTB
7.25798e-22	-0.576596	0.675	0.817	1.31014e-17	SELENOM	CTB
8.03133e-22	-0.91305	0.352	0.575	1.44973e-17	P3H2	CTB
8.39931e-22	-0.730633	0.491	0.692	1.51616e-17	CRYBG2	CTB
1.02388e-21	-1.00926	0.31	0.534	1.84821e-17	MTHFD1	CTB
1.06906e-21	1.08383	0.254	0.104	1.92977e-17	TAC3	CTB
1.20183e-21	0.31968	0.991	0.981	2.16942e-17	RSRP1	CTB
1.3863e-21	-0.696028	0.493	0.689	2.5024e-17	C9orf16	CTB
1.43108e-21	-0.773504	0.405	0.625	2.58325e-17	SLC30A1	CTB
1.44509e-21	1.00317	0.469	0.277	2.60853e-17	SLC2A3	CTB
1.48313e-21	-0.58994	0.575	0.769	2.6772e-17	MAPKAP1	CTB
1.48553e-21	-0.810688	0.445	0.643	2.68153e-17	SLC25A25	CTB
1.58279e-21	-0.583053	0.626	0.785	2.8571e-17	LPCAT3	CTB
1.6902e-21	-0.870954	0.445	0.629	3.05099e-17	SPATA20	CTB
1.77319e-21	-0.507378	0.814	0.932	3.20079e-17	MSI2	CTB
1.90486e-21	-0.483031	0.854	0.959	3.43846e-17	ATP5F1B	CTB
1.90919e-21	-0.425199	0.951	0.979	3.44628e-17	HYAL2	CTB
1.90961e-21	-0.562229	0.622	0.8	3.44703e-17	POLR2B	CTB
1.91529e-21	-0.613747	0.591	0.758	3.45728e-17	SNX13	CTB
1.95059e-21	-0.596652	0.626	0.778	3.52101e-17	YTHDF2	CTB
2.00769e-21	-0.644492	0.553	0.74	3.62409e-17	SMAP2	CTB
2.15398e-21	-0.720754	0.445	0.655	3.88816e-17	SAE1	CTB
2.23765e-21	-0.56102	0.586	0.782	4.03918e-17	ZBTB10	CTB
2.24865e-21	0.50026	0.881	0.853	4.05903e-17	ARHGAP4	CTB
2.27375e-21	-0.252555	1	1	4.10434e-17	MBNL3	CTB
2.28597e-21	-0.561325	0.657	0.806	4.1264e-17	ADSL	CTB
2.33098e-21	-0.59596	0.653	0.795	4.20764e-17	ERLEC1	CTB
3.26004e-21	-0.572375	0.615	0.789	5.88469e-17	DEK	CTB
3.28747e-21	-0.718027	0.518	0.703	5.93422e-17	HSD17B11	CTB
3.33831e-21	-0.727277	0.489	0.685	6.02599e-17	CNOT9	CTB
3.90525e-21	1.12932	0.394	0.211	7.04936e-17	SCART1	CTB
3.93554e-21	-0.577076	0.646	0.794	7.10404e-17	SRF	CTB
3.98489e-21	-0.683349	0.491	0.692	7.19313e-17	TAF13	CTB
4.09432e-21	-0.683272	0.52	0.703	7.39065e-17	SRPRB	CTB
4.24723e-21	-0.488833	0.774	0.917	7.66667e-17	EEF1B2	CTB
4.31297e-21	-0.577208	0.553	0.741	7.78534e-17	SLC25A16	CTB
4.43604e-21	-0.60503	0.622	0.779	8.00749e-17	NRAS	CTB
4.90198e-21	0.862638	0.571	0.368	8.84857e-17	PRRT2	CTB
5.18605e-21	-0.564243	0.688	0.843	9.36135e-17	P2RY1	CTB
5.36615e-21	-0.669811	0.566	0.734	9.68644e-17	LEPROT	CTB
5.54183e-21	-0.512704	0.796	0.92	1.00035e-16	PRCP	CTB
5.81577e-21	-0.528108	0.805	0.938	1.0498e-16	GLRX	CTB
5.9781e-21	0.449595	0.907	0.86	1.07911e-16	MAFF	CTB
6.02288e-21	-0.526918	0.659	0.81	1.08719e-16	CPPED1	CTB
6.04912e-21	-1.35818	0.164	0.381	1.09193e-16	FAM171B	CTB
6.17525e-21	-0.622457	0.56	0.752	1.11469e-16	RAB11A	CTB
6.48901e-21	-0.2947	1	0.998	1.17133e-16	NIBAN2	CTB
6.61651e-21	-0.50919	0.71	0.864	1.19435e-16	HYOU1	CTB
6.92645e-21	-0.480224	0.821	0.944	1.25029e-16	GNG12	CTB
7.2073e-21	-0.492942	0.673	0.859	1.30099e-16	MAP2K3	CTB
7.26428e-21	-1.10845	0.25	0.473	1.31127e-16	ACOT7	CTB
7.40359e-21	-0.554937	0.666	0.824	1.33642e-16	PSMC4	CTB
7.53821e-21	-0.805684	0.396	0.609	1.36072e-16	WDR36	CTB
7.81519e-21	-0.894432	0.376	0.585	1.41072e-16	ATXN2L	CTB
8.27593e-21	-0.605786	0.573	0.762	1.49389e-16	FN3KRP	CTB
8.66413e-21	-0.942081	0.363	0.563	1.56396e-16	SMIM3	CTB
9.11537e-21	-1.5852	0.122	0.333	1.64541e-16	MBTPS2	CTB
9.12967e-21	-0.542065	0.673	0.819	1.648e-16	COX6C	CTB
1.04609e-20	-0.653794	0.555	0.729	1.8883e-16	IMP4	CTB
1.18327e-20	0.962386	0.458	0.266	2.13592e-16	RARRES2	CTB
1.18341e-20	-0.679838	0.582	0.755	2.13617e-16	GPNMB	CTB
1.2001e-20	-1.02374	0.261	0.483	2.1663e-16	CHCHD3	CTB
1.242e-20	-0.791157	0.458	0.651	2.24194e-16	MAP3K1	CTB
1.36355e-20	-0.505852	0.732	0.903	2.46134e-16	SDCBP	CTB
1.48073e-20	-0.539128	0.799	0.908	2.67286e-16	C1QTNF1	CTB
1.61938e-20	-0.675731	0.549	0.71	2.92313e-16	H2AFX	CTB
1.6903e-20	0.351742	0.962	0.954	3.05116e-16	PMP22	CTB
1.77631e-20	-0.708531	0.467	0.66	3.20643e-16	UBLCP1	CTB
2.01021e-20	-0.583593	0.606	0.767	3.62863e-16	TSG101	CTB
2.05403e-20	-0.955332	0.354	0.552	3.70772e-16	CTPS1	CTB
2.09503e-20	-1.58884	0.131	0.338	3.78173e-16	ITGA2	CTB
2.19319e-20	-0.584175	0.923	0.973	3.95893e-16	BMP1	CTB
2.22841e-20	0.34218	0.985	0.979	4.0225e-16	DVL3	CTB
2.23962e-20	-0.476767	0.697	0.86	4.04273e-16	CANX	CTB
2.34685e-20	-0.547054	0.677	0.811	4.23631e-16	VARS	CTB
2.38871e-20	-0.643569	0.491	0.694	4.31186e-16	PABPC4	CTB
2.53476e-20	0.497315	0.905	0.843	4.5755e-16	SOX18	CTB
2.59738e-20	-0.886824	0.369	0.574	4.68853e-16	MED12L	CTB
2.61971e-20	-1.03764	0.305	0.516	4.72883e-16	SLC39A8	CTB
2.63269e-20	-0.680542	0.595	0.743	4.75226e-16	FLI1	CTB
2.74212e-20	-1.01503	0.759	0.876	4.94979e-16	EBI3	CTB
2.77858e-20	-0.541462	0.646	0.805	5.01562e-16	TMEM150A	CTB
3.19789e-20	0.462639	0.903	0.838	5.77251e-16	CADM1	CTB
3.28296e-20	-1.13881	0.228	0.445	5.92608e-16	PTPN18	CTB
3.48636e-20	-1.0963	0.268	0.481	6.29324e-16	C11orf52	CTB
3.79041e-20	-0.901116	0.721	0.855	6.84206e-16	PSG4	CTB
3.8314e-20	-0.560564	0.635	0.778	6.91606e-16	POMP	CTB
3.90825e-20	-0.789395	0.405	0.604	7.05478e-16	MAGEA8	CTB
3.92048e-20	-0.725345	0.478	0.663	7.07686e-16	ANAPC15	CTB
4.10184e-20	-0.489778	0.79	0.941	7.40423e-16	CHCHD2	CTB
4.16399e-20	-0.637779	0.577	0.736	7.51642e-16	THOP1	CTB
4.41861e-20	-1.21495	0.235	0.446	7.97604e-16	HES2	CTB
4.42118e-20	-0.497212	0.712	0.875	7.98068e-16	CCT6A	CTB
4.48266e-20	-0.557903	0.577	0.763	8.09165e-16	NUP205	CTB
4.87779e-20	1.05341	0.4	0.218	8.80489e-16	GPR146	CTB
4.94938e-20	-0.68917	0.458	0.662	8.93412e-16	ATP1B3	CTB
5.11048e-20	-0.498813	0.754	0.909	9.22493e-16	SPG21	CTB
5.20101e-20	-0.734401	0.52	0.683	9.38835e-16	CCNG1	CTB
5.28498e-20	-0.769554	0.4	0.607	9.53992e-16	MLH1	CTB
5.40083e-20	-0.808622	0.365	0.579	9.74904e-16	IVD	CTB
5.47628e-20	-0.692536	0.469	0.659	9.88522e-16	DNAJC11	CTB
5.52829e-20	-1.2076	0.237	0.445	9.97912e-16	MATN3	CTB
5.59137e-20	-0.619819	0.546	0.719	1.0093e-15	LARP7	CTB
5.74098e-20	-2.43522	0.055	0.241	1.0363e-15	OLAH	CTB
5.78036e-20	0.229788	1	0.999	1.04341e-15	EGFL6	CTB
5.93835e-20	0.68604	0.781	0.631	1.07193e-15	RAB17	CTB
5.96979e-20	-0.836872	0.374	0.579	1.07761e-15	POP7	CTB
6.50386e-20	-0.635643	0.522	0.708	1.17401e-15	MICAL1	CTB
6.69196e-20	-0.630138	0.564	0.739	1.20797e-15	RABGGTB	CTB
7.20219e-20	-0.351445	0.96	0.987	1.30007e-15	YBX3	CTB
7.70772e-20	-0.807944	0.412	0.615	1.39132e-15	RAB23	CTB
7.94641e-20	-0.480254	0.706	0.881	1.43441e-15	NDUFB11	CTB
8.27973e-20	-0.782014	0.425	0.617	1.49457e-15	NUP88	CTB
8.50233e-20	-0.689144	0.493	0.687	1.53476e-15	SEC24A	CTB
9.10377e-20	-0.575429	0.624	0.771	1.64332e-15	RNPEP	CTB
9.39731e-20	-0.517976	0.626	0.796	1.69631e-15	ELAC2	CTB
1.09818e-19	-0.62433	0.509	0.706	1.98232e-15	NSA2	CTB
1.11335e-19	-0.594568	0.622	0.765	2.0097e-15	MAPK14	CTB
1.16513e-19	-0.484214	0.728	0.884	2.10319e-15	CNPY2	CTB
1.19228e-19	-0.653959	0.524	0.703	2.15219e-15	ATP5F1C	CTB
1.21312e-19	-0.788424	0.416	0.608	2.18981e-15	TSC22D1	CTB
1.2374e-19	-0.507687	0.741	0.858	2.23364e-15	CMTM6	CTB
1.26093e-19	-0.683461	0.476	0.67	2.27611e-15	PSMA2	CTB
1.2755e-19	-0.276802	1	0.999	2.3024e-15	DDB1	CTB
1.29334e-19	-1.10074	0.246	0.458	2.3346e-15	SFXN2	CTB
1.59677e-19	-0.762639	0.841	0.949	2.88233e-15	PSG3	CTB
1.63021e-19	-0.685727	0.515	0.691	2.94269e-15	UGGT1	CTB
1.67741e-19	0.545038	0.881	0.806	3.0279e-15	MRI1	CTB
1.74839e-19	-0.478688	0.876	0.963	3.15602e-15	AHR	CTB
1.75454e-19	-0.672387	0.509	0.695	3.16713e-15	WDR46	CTB
1.82087e-19	-0.812906	0.372	0.581	3.28686e-15	SNRPG	CTB
1.89813e-19	-0.556305	0.662	0.791	3.42632e-15	GOLIM4	CTB
1.98724e-19	-0.657476	0.482	0.678	3.58717e-15	PPP2R1B	CTB
2.00727e-19	-0.660866	0.575	0.722	3.62333e-15	PPIF	CTB
2.11531e-19	-0.487403	0.692	0.849	3.81835e-15	POLDIP2	CTB
2.13438e-19	-0.768322	0.389	0.597	3.85276e-15	TOMM6	CTB
2.18071e-19	-1.06433	0.277	0.479	3.9364e-15	MCTS1	CTB
2.23253e-19	-0.848348	0.418	0.601	4.02995e-15	LMNB1	CTB
2.25439e-19	-0.381491	0.929	0.982	4.06941e-15	HSPA2	CTB
2.52252e-19	-0.275071	1	0.999	4.55341e-15	KRT8	CTB
2.54859e-19	-0.783982	0.405	0.613	4.60046e-15	ISOC1	CTB
2.56941e-19	-0.715149	0.387	0.601	4.63804e-15	NFU1	CTB
2.64183e-19	-0.552364	0.615	0.775	4.76877e-15	IMMT	CTB
2.65016e-19	-0.832238	0.409	0.601	4.78381e-15	UEVLD	CTB
2.79051e-19	-0.299097	1	0.998	5.03715e-15	FBN2	CTB
2.82244e-19	-0.203373	1	1	5.0948e-15	VIM	CTB
2.85413e-19	-0.788046	0.496	0.663	5.15199e-15	PLS3	CTB
2.90579e-19	-0.559638	0.619	0.766	5.24524e-15	COPZ1	CTB
2.90968e-19	-0.840388	0.389	0.581	5.25227e-15	CD320	CTB
2.96185e-19	-0.748587	0.465	0.647	5.34644e-15	CCNC	CTB
2.97811e-19	-0.602814	0.566	0.724	5.37578e-15	NDUFS5	CTB
3.0885e-19	-0.671933	0.513	0.683	5.57505e-15	EIF3J	CTB
3.21795e-19	-0.573811	0.67	0.79	5.80873e-15	GULP1	CTB
3.31892e-19	-0.702925	0.489	0.67	5.99098e-15	SLC25A4	CTB
3.36399e-19	-0.604096	0.562	0.738	6.07234e-15	ASNSD1	CTB
3.36821e-19	-0.587898	0.549	0.721	6.07995e-15	TXNDC12	CTB
3.41556e-19	-0.758185	0.438	0.634	6.16542e-15	ACSL4	CTB
3.47993e-19	0.35632	0.936	0.911	6.28161e-15	TRIM8	CTB
3.50427e-19	1.10165	0.327	0.165	6.32555e-15	LY6K	CTB
3.56177e-19	-0.53989	0.626	0.794	6.42935e-15	DIAPH1	CTB
3.56713e-19	-0.902235	0.367	0.564	6.43902e-15	SLC35E1	CTB
3.60994e-19	-0.49533	0.748	0.906	6.5163e-15	EIF4G1	CTB
3.62521e-19	-0.668649	0.513	0.697	6.54386e-15	DCTD	CTB
3.69099e-19	-0.507297	0.752	0.909	6.66261e-15	MFAP5	CTB
3.85557e-19	-0.814585	0.381	0.582	6.95969e-15	H2AFZ	CTB
3.93541e-19	-0.598555	0.524	0.71	7.10381e-15	GSS	CTB
3.994e-19	-0.596447	0.657	0.825	7.20957e-15	PLAC1	CTB
4.26729e-19	-0.641256	0.513	0.696	7.70289e-15	YIPF6	CTB
4.30772e-19	0.705439	0.699	0.487	7.77586e-15	NECTIN4	CTB
4.55754e-19	-0.86993	0.347	0.543	8.22681e-15	CSTA	CTB
4.6609e-19	-1.07775	0.281	0.481	8.4134e-15	LXN	CTB
4.75346e-19	-0.578584	0.631	0.775	8.58048e-15	GOLGA7	CTB
4.97412e-19	-0.586884	0.573	0.74	8.97878e-15	IRS2	CTB
5.01083e-19	-0.79523	0.409	0.597	9.04505e-15	RCN2	CTB
5.06162e-19	-0.756308	0.491	0.654	9.13673e-15	ADIPOR2	CTB
5.08898e-19	-0.76526	0.4	0.596	9.18612e-15	PDHX	CTB
5.11624e-19	-0.738204	0.427	0.623	9.23533e-15	SNAP47	CTB
5.18789e-19	-0.553947	0.642	0.792	9.36467e-15	CPEB4	CTB
5.7493e-19	-0.886381	0.296	0.511	1.03781e-14	VSIG2	CTB
5.78873e-19	-0.592079	0.571	0.734	1.04492e-14	NAA30	CTB
5.81824e-19	-0.65605	0.482	0.67	1.05025e-14	PRPF38A	CTB
5.86063e-19	-0.65071	0.777	0.864	1.0579e-14	MIF	CTB
5.90254e-19	-0.495362	0.945	0.974	1.06547e-14	PGF	CTB
6.00612e-19	0.29867	0.978	0.95	1.08417e-14	GAS6	CTB
6.22437e-19	-0.728416	0.403	0.614	1.12356e-14	TPRKB	CTB
6.47109e-19	-0.379051	0.918	0.984	1.1681e-14	ESAM	CTB
6.54428e-19	0.514169	0.872	0.856	1.18131e-14	KSR1	CTB
6.55446e-19	0.337347	0.998	0.976	1.18315e-14	TCF21	CTB
6.60222e-19	-0.834684	0.358	0.562	1.19177e-14	USP39	CTB
6.69229e-19	-0.478897	0.761	0.891	1.20803e-14	KLHL5	CTB
6.76377e-19	-0.575817	0.588	0.75	1.22093e-14	TM7SF3	CTB
6.82171e-19	-0.904445	0.343	0.537	1.23139e-14	RASSF2	CTB
6.82417e-19	-0.638544	0.535	0.713	1.23183e-14	RRM1	CTB
6.92368e-19	-0.873439	0.347	0.546	1.24979e-14	GTF2F2	CTB
7.12448e-19	-0.721376	0.5	0.672	1.28604e-14	PAWR	CTB
7.42664e-19	-1.44821	0.153	0.352	1.34058e-14	TMA7	CTB
8.10996e-19	0.894312	0.471	0.287	1.46393e-14	ZIM2	CTB
8.21376e-19	-0.756628	0.429	0.624	1.48267e-14	YTHDF3	CTB
8.53246e-19	-0.716265	0.485	0.653	1.54019e-14	RAB27A	CTB
8.72809e-19	-0.508735	0.664	0.795	1.57551e-14	ZNF217	CTB
9.23359e-19	-0.60933	0.569	0.728	1.66676e-14	STXBP3	CTB
9.57075e-19	-1.11693	0.221	0.43	1.72762e-14	RFC3	CTB
9.84292e-19	-0.460483	0.772	0.914	1.77675e-14	UBE2A	CTB
1.00908e-18	-0.567866	0.613	0.765	1.82148e-14	PPHLN1	CTB
1.02375e-18	-0.505684	0.655	0.802	1.84797e-14	NUS1	CTB
1.08363e-18	-0.513072	0.628	0.771	1.95606e-14	RNF103	CTB
1.09172e-18	-0.482501	0.666	0.816	1.97066e-14	DAP3	CTB
1.09457e-18	0.320671	0.969	0.945	1.9758e-14	BASP1	CTB
1.09462e-18	-0.788466	0.396	0.588	1.97589e-14	NDUFB1	CTB
1.1569e-18	-0.520603	0.653	0.803	2.08831e-14	CLPTM1L	CTB
1.25155e-18	-0.973504	0.442	0.603	2.25917e-14	IL1RL1	CTB
1.34941e-18	-0.74637	0.409	0.607	2.43581e-14	DCTPP1	CTB
1.37879e-18	-0.63725	0.515	0.696	2.48885e-14	TERF2	CTB
1.38064e-18	-0.843631	0.35	0.548	2.4922e-14	EIF2B2	CTB
1.47064e-18	-0.547442	0.602	0.744	2.65465e-14	RAB5A	CTB
1.51948e-18	-0.491281	0.608	0.79	2.74282e-14	YWHAQ	CTB
1.60817e-18	-0.516	0.646	0.793	2.9029e-14	ARMC8	CTB
1.65644e-18	0.400475	0.905	0.914	2.99003e-14	FAM162B	CTB
1.71202e-18	-1.03707	0.226	0.436	3.09036e-14	PPP1R14B	CTB
1.80083e-18	-0.47655	0.67	0.821	3.25067e-14	RBMS1	CTB
1.83283e-18	-0.487803	0.768	0.903	3.30845e-14	RRAD	CTB
1.9367e-18	-0.524502	0.628	0.774	3.49594e-14	FAT1	CTB
1.94623e-18	-0.91489	0.358	0.548	3.51314e-14	CD164	CTB
1.95374e-18	-0.838781	0.412	0.593	3.5267e-14	DCLK2	CTB
1.97426e-18	-0.492485	0.712	0.833	3.56373e-14	WIPI1	CTB
2.02916e-18	-0.39842	0.947	0.988	3.66283e-14	SMS	CTB
2.1865e-18	-0.474206	0.659	0.803	3.94685e-14	STOML2	CTB
2.1928e-18	-1.19712	0.223	0.426	3.95823e-14	PHYHIPL	CTB
2.24551e-18	-0.640238	0.467	0.66	4.05337e-14	ENOPH1	CTB
2.27284e-18	-0.597058	0.54	0.718	4.1027e-14	TMEM167A	CTB
2.38172e-18	-0.463562	0.655	0.817	4.29925e-14	SELENOS	CTB
2.38388e-18	-1.36697	0.146	0.345	4.30314e-14	CRMP1	CTB
2.41072e-18	-0.513507	0.717	0.852	4.3516e-14	SLC38A1	CTB
2.4175e-18	-0.667885	0.482	0.667	4.36383e-14	TRAK2	CTB
2.41832e-18	-0.467774	0.825	0.928	4.3653e-14	FNDC3A	CTB
2.47445e-18	-0.289979	0.993	0.995	4.46662e-14	CALR	CTB
2.65769e-18	-0.610166	0.577	0.727	4.79739e-14	MAPRE1	CTB
2.6629e-18	-0.800339	0.385	0.581	4.8068e-14	GRB7	CTB
2.84223e-18	-0.996189	0.259	0.469	5.1305e-14	FAS	CTB
2.9348e-18	-0.565896	0.575	0.741	5.29761e-14	HELLS	CTB
2.98218e-18	-0.565336	0.604	0.754	5.38313e-14	ERAP1	CTB
3.03429e-18	0.506931	0.883	0.815	5.4772e-14	AMD1	CTB
3.11295e-18	-0.979952	0.281	0.488	5.61918e-14	C2CD3	CTB
3.11883e-18	-0.493906	0.67	0.811	5.62981e-14	UBA3	CTB
3.24534e-18	-0.591596	0.538	0.719	5.85817e-14	ARFIP1	CTB
3.27092e-18	-0.524792	0.588	0.75	5.90434e-14	COTL1	CTB
3.27386e-18	0.65215	0.805	0.648	5.90964e-14	NUPR1	CTB
3.28702e-18	-0.896426	0.369	0.552	5.93341e-14	FAM49B	CTB
3.39309e-18	-0.490675	0.673	0.822	6.12487e-14	ITPRID2	CTB
3.56618e-18	-0.688195	0.476	0.655	6.43731e-14	CCDC6	CTB
3.72841e-18	-0.472486	0.679	0.835	6.73016e-14	MCFD2	CTB
3.88024e-18	-0.667215	0.513	0.674	7.00422e-14	FOXN2	CTB
3.95049e-18	0.571039	0.874	0.823	7.13103e-14	ATF3	CTB
4.03436e-18	-0.620562	0.538	0.704	7.28243e-14	SLC30A9	CTB
4.07902e-18	0.627076	0.867	0.755	7.36303e-14	SYDE1	CTB
4.13027e-18	-0.832769	0.378	0.57	7.45556e-14	GLCCI1	CTB
4.20232e-18	-1.1122	0.277	0.469	7.58561e-14	CITED4	CTB
4.2945e-18	-0.537459	0.648	0.803	7.752e-14	MAN1A2	CTB
4.36119e-18	-0.52327	0.77	0.879	7.87238e-14	PDLIM1	CTB
4.37391e-18	1.01166	0.352	0.185	7.89535e-14	ADRB3	CTB
4.64227e-18	-0.48499	0.653	0.822	8.37976e-14	BCAP31	CTB
4.65537e-18	-0.535716	0.613	0.757	8.4034e-14	ZNF22	CTB
4.67345e-18	-0.907704	0.319	0.517	8.43604e-14	SLC12A2	CTB
4.68892e-18	-0.773524	0.42	0.604	8.46396e-14	HPS5	CTB
4.85672e-18	-0.889428	0.336	0.536	8.76687e-14	TBC1D7	CTB
4.88519e-18	-0.457649	0.728	0.874	8.81826e-14	RAPH1	CTB
4.92823e-18	-0.506501	0.622	0.782	8.89595e-14	GLRX3	CTB
4.94381e-18	0.299368	0.987	0.982	8.92407e-14	ARID3A	CTB
5.02812e-18	-0.452065	0.704	0.852	9.07626e-14	TMF1	CTB
5.1167e-18	-1.03286	0.294	0.483	9.23615e-14	RALY	CTB
5.20966e-18	-0.520123	0.529	0.731	9.40396e-14	VAPB	CTB
5.22172e-18	-0.469996	0.668	0.843	9.42573e-14	MAPK1IP1L	CTB
5.45385e-18	-0.596064	0.491	0.676	9.84474e-14	MTMR2	CTB
5.87e-18	-0.553737	0.588	0.754	1.05959e-13	TBL1X	CTB
6.38366e-18	-0.343926	0.934	0.986	1.15231e-13	SEC31A	CTB
6.55785e-18	0.846295	0.551	0.371	1.18376e-13	CTSV	CTB
6.74657e-18	-0.755548	0.414	0.606	1.21782e-13	PRKAR2A	CTB
6.78442e-18	-0.536725	0.608	0.772	1.22466e-13	DNM1L	CTB
6.84367e-18	0.243962	1	0.998	1.23535e-13	COL6A3	CTB
7.0618e-18	-0.586249	0.546	0.717	1.27473e-13	THOC7	CTB
7.72365e-18	-0.651441	0.538	0.697	1.3942e-13	EDF1	CTB
7.86233e-18	-0.492662	0.648	0.799	1.41923e-13	HNRNPK	CTB
7.93341e-18	-0.624824	0.571	0.722	1.43206e-13	SRI	CTB
8.13468e-18	0.583468	0.856	0.782	1.46839e-13	SMAD7	CTB
8.1513e-18	-0.654912	0.524	0.684	1.47139e-13	TIMM23	CTB
8.21827e-18	-0.476575	0.659	0.79	1.48348e-13	STX12	CTB
8.22752e-18	-0.576982	0.58	0.731	1.48515e-13	ITPA	CTB
8.23159e-18	-0.90699	0.361	0.543	1.48588e-13	LEF1	CTB
8.52715e-18	-0.976905	0.283	0.483	1.53924e-13	UGGT2	CTB
8.56639e-18	-0.570486	0.597	0.743	1.54632e-13	GNL2	CTB
8.8688e-18	-0.516137	0.617	0.764	1.60091e-13	EXOC5	CTB
9.49803e-18	-0.708917	0.498	0.661	1.71449e-13	GNE	CTB
9.84156e-18	-0.761908	0.434	0.617	1.7765e-13	CCT2	CTB
1.05342e-17	-0.729498	0.405	0.6	1.90153e-13	CCPG1	CTB
1.08712e-17	-0.482791	0.668	0.796	1.96237e-13	PTGES2	CTB
1.09064e-17	-0.570885	0.569	0.726	1.96872e-13	YIF1A	CTB
1.12979e-17	0.16537	1	1	2.03939e-13	COL4A2	CTB
1.15019e-17	-1.04402	0.263	0.456	2.07621e-13	MTHFD2	CTB
1.19067e-17	-0.737463	0.425	0.612	2.14927e-13	SIGMAR1	CTB
1.21598e-17	-0.597108	0.518	0.685	2.19496e-13	PGM2	CTB
1.30931e-17	-0.789778	0.381	0.572	2.36344e-13	TMEM208	CTB
1.31148e-17	-0.600567	0.533	0.701	2.36735e-13	FRMD3	CTB
1.39338e-17	-0.528143	0.642	0.772	2.5152e-13	TRAPPC4	CTB
1.40508e-17	-0.333884	0.982	0.994	2.53632e-13	C7	CTB
1.43888e-17	-0.839369	0.363	0.559	2.59732e-13	PTS	CTB
1.46689e-17	-0.44496	0.757	0.895	2.64788e-13	ATP5F1A	CTB
1.58566e-17	-0.463287	0.666	0.805	2.86227e-13	GNL1	CTB
1.58983e-17	-0.651625	0.518	0.675	2.8698e-13	FBL	CTB
1.60602e-17	-0.654719	0.522	0.68	2.89903e-13	CNOT6	CTB
1.61025e-17	-0.458692	0.706	0.85	2.90666e-13	RBX1	CTB
1.61482e-17	-0.886357	0.387	0.564	2.91492e-13	DDAH1	CTB
1.61993e-17	-1.28215	0.19	0.385	2.92414e-13	HBM	CTB
1.62853e-17	-1.03714	0.257	0.456	2.93965e-13	MYCBP	CTB
1.65375e-17	0.690447	0.675	0.486	2.98518e-13	ARHGAP45	CTB
1.69911e-17	-0.734015	0.434	0.621	3.06706e-13	SLC31A2	CTB
1.77388e-17	-0.695661	0.456	0.629	3.20203e-13	FARSB	CTB
1.79397e-17	-0.534189	0.615	0.771	3.2383e-13	CDC73	CTB
1.80293e-17	-0.772838	0.396	0.585	3.25446e-13	ATG101	CTB
1.83744e-17	-0.48368	0.688	0.817	3.31677e-13	RTN3	CTB
1.8618e-17	-0.460129	0.757	0.885	3.36073e-13	RALGAPA2	CTB
1.94982e-17	-0.652229	0.465	0.644	3.51962e-13	ATP1B1	CTB
2.04835e-17	0.267331	0.991	0.956	3.69749e-13	FABP4	CTB
2.07523e-17	-1.03394	0.277	0.472	3.74599e-13	MICAL2	CTB
2.08173e-17	-0.743842	0.429	0.615	3.75773e-13	IDH3A	CTB
2.09055e-17	-1.02248	0.292	0.483	3.77365e-13	CD274	CTB
2.23837e-17	-0.729855	0.438	0.613	4.04048e-13	MED17	CTB
2.27056e-17	-0.597249	0.46	0.662	4.09859e-13	TOP2A	CTB
2.30538e-17	-0.651929	0.478	0.652	4.16144e-13	DLST	CTB
2.4861e-17	-0.759989	0.405	0.589	4.48767e-13	NUP188	CTB
2.60582e-17	-0.667445	0.546	0.693	4.70377e-13	HMOX2	CTB
2.83604e-17	-0.570843	0.542	0.717	5.11934e-13	BAG2	CTB
2.97656e-17	-0.844988	0.341	0.527	5.37299e-13	FAM136A	CTB
2.98077e-17	0.350357	0.951	0.929	5.38059e-13	LAMA4	CTB
3.02206e-17	-0.276815	0.976	0.991	5.45511e-13	YWHAZ	CTB
3.09764e-17	-0.592604	0.584	0.726	5.59156e-13	ARL1	CTB
3.13346e-17	-0.260132	1	0.998	5.65621e-13	PRKAR1A	CTB
3.31191e-17	-0.51586	0.664	0.788	5.97833e-13	RAP2C	CTB
3.34548e-17	0.37714	0.927	0.914	6.03893e-13	KIAA0040	CTB
3.36848e-17	-1.05358	0.261	0.453	6.08045e-13	IGDCC3	CTB
3.48078e-17	-0.947351	0.299	0.491	6.28315e-13	PUS7	CTB
3.68252e-17	-0.804911	0.336	0.533	6.64731e-13	JOSD2	CTB
3.91513e-17	-0.431975	0.71	0.855	7.06721e-13	BABAM1	CTB
3.96284e-17	-0.503685	0.626	0.768	7.15333e-13	CCM2	CTB
4.1184e-17	-0.637112	0.522	0.677	7.43412e-13	BCCIP	CTB
4.32444e-17	-0.445913	0.774	0.909	7.80604e-13	UQCR10	CTB
4.34898e-17	-0.667693	0.489	0.659	7.85035e-13	EPRS	CTB
4.39246e-17	-0.977854	0.246	0.446	7.92883e-13	ST3GAL6	CTB
4.52552e-17	-0.534348	0.617	0.761	8.16902e-13	NABP1	CTB
4.71343e-17	0.417331	0.923	0.889	8.50821e-13	ARHGEF17	CTB
4.75133e-17	-0.42793	0.741	0.879	8.57663e-13	HK1	CTB
4.7901e-17	0.349587	0.938	0.897	8.64662e-13	NRN1	CTB
4.81912e-17	-0.457516	0.657	0.83	8.69899e-13	PSMC2	CTB
5.02595e-17	-0.554321	0.56	0.723	9.07234e-13	PPM1G	CTB
5.10267e-17	-0.624752	0.549	0.698	9.21082e-13	HADHB	CTB
5.29311e-17	-0.52044	0.595	0.76	9.5546e-13	SRA1	CTB
5.95916e-17	-0.613914	0.511	0.675	1.07569e-12	FAM98B	CTB
5.96452e-17	0.295131	0.965	0.953	1.07666e-12	LTBP3	CTB
6.00761e-17	-0.424017	0.657	0.829	1.08443e-12	SIL1	CTB
6.0412e-17	-0.963627	0.292	0.485	1.0905e-12	FANCI	CTB
6.15981e-17	-0.597065	0.535	0.701	1.11191e-12	DHCR24	CTB
6.22831e-17	0.202794	1	1	1.12427e-12	B2M	CTB
6.32611e-17	-0.439466	0.973	0.978	1.14193e-12	EDNRB	CTB
6.39084e-17	-0.661286	0.533	0.68	1.15361e-12	RRP7A	CTB
6.47248e-17	-0.431177	0.825	0.941	1.16835e-12	TMED7	CTB
6.53472e-17	-0.591219	0.566	0.715	1.17958e-12	POLI	CTB
6.92134e-17	-1.21071	0.201	0.389	1.24937e-12	ACSL1	CTB
7.1446e-17	-0.480462	0.646	0.786	1.28967e-12	ACTR10	CTB
7.202e-17	0.666663	0.796	0.654	1.30003e-12	CEBPA	CTB
7.5983e-17	-0.797966	0.381	0.57	1.37157e-12	FBXO22	CTB
7.77098e-17	-1.39911	0.133	0.318	1.40274e-12	ETV4	CTB
8.09745e-17	-0.588197	0.496	0.673	1.46167e-12	EIF2A	CTB
8.36429e-17	0.281278	0.987	0.978	1.50984e-12	PLD3	CTB
8.54613e-17	-0.853942	0.363	0.546	1.54266e-12	GMFG	CTB
8.64932e-17	0.355513	0.931	0.918	1.56129e-12	FAM13A	CTB
9.28164e-17	-0.450847	0.792	0.917	1.67543e-12	MMP15	CTB
9.74605e-17	-0.373448	0.883	0.972	1.75926e-12	ARPC1B	CTB
9.85016e-17	-0.465636	0.626	0.786	1.77805e-12	HSPA5	CTB
9.86799e-17	-0.454138	0.593	0.768	1.78127e-12	KCMF1	CTB
1.005e-16	-0.676025	0.469	0.64	1.81413e-12	GOSR1	CTB
1.00836e-16	-0.654671	0.456	0.638	1.82018e-12	FIBP	CTB
1.0164e-16	-0.752462	0.383	0.568	1.83471e-12	C1orf43	CTB
1.08742e-16	-0.620376	0.527	0.689	1.9629e-12	RND3	CTB
1.09121e-16	-0.750627	0.352	0.547	1.96974e-12	RNGTT	CTB
1.13519e-16	-0.601999	0.527	0.694	2.04912e-12	GPX8	CTB
1.15413e-16	1.18631	0.257	0.122	2.08331e-12	PITX1	CTB
1.15932e-16	-0.425558	0.715	0.864	2.0927e-12	NENF	CTB
1.20249e-16	-0.430509	0.796	0.905	2.17061e-12	CASP4	CTB
1.2209e-16	-2.54566	0.04	0.196	2.20384e-12	MMP1	CTB
1.24717e-16	-0.573798	0.538	0.704	2.25127e-12	POLR3H	CTB
1.24729e-16	0.37297	0.936	0.906	2.25148e-12	DACT2	CTB
1.26621e-16	-0.892913	0.343	0.529	2.28563e-12	GMNN	CTB
1.28484e-16	-0.692645	0.5	0.659	2.31927e-12	DNAJC15	CTB
1.33838e-16	0.390149	0.94	0.894	2.41591e-12	FOLR2	CTB
1.40835e-16	-0.464545	0.608	0.772	2.54222e-12	COX6B1	CTB
1.4457e-16	-0.449897	0.763	0.899	2.60964e-12	NNMT	CTB
1.53917e-16	-0.462033	0.549	0.721	2.77836e-12	UAP1	CTB
1.54793e-16	-0.802258	0.365	0.552	2.79417e-12	POGLUT1	CTB
1.55315e-16	0.567369	0.836	0.71	2.80359e-12	ELN	CTB
1.58216e-16	-0.42755	0.73	0.881	2.85597e-12	DDX3X	CTB
1.5985e-16	-0.525706	0.535	0.716	2.88545e-12	PTPN9	CTB
1.62931e-16	-0.807123	0.376	0.559	2.94107e-12	PRELID3B	CTB
1.63513e-16	-0.719444	0.412	0.592	2.95158e-12	DDX59	CTB
1.65516e-16	-0.777466	0.356	0.549	2.98773e-12	NRGN	CTB
1.67291e-16	0.50033	0.892	0.81	3.01978e-12	IGF1	CTB
1.70951e-16	0.642654	0.639	0.439	3.08583e-12	SFRP1	CTB
1.75259e-16	-1.00412	0.223	0.417	3.16359e-12	THAP6	CTB
1.75488e-16	-0.514528	0.611	0.756	3.16773e-12	ATPAF1	CTB
1.7646e-16	-0.711387	0.436	0.613	3.18528e-12	G6PC3	CTB
1.79747e-16	-1.14649	0.217	0.402	3.24462e-12	RAD51	CTB
1.85049e-16	-0.486682	0.679	0.809	3.34031e-12	STMP1	CTB
1.86847e-16	-0.624539	0.427	0.615	3.37278e-12	FPGS	CTB
1.88434e-16	-0.508291	0.575	0.739	3.40142e-12	ZNF507	CTB
1.89854e-16	-0.261346	1	0.996	3.42706e-12	SERPINH1	CTB
1.9205e-16	-0.5311	0.562	0.733	3.46669e-12	LARS	CTB
1.97371e-16	-0.245009	1	1	3.56275e-12	MYL6	CTB
2.07022e-16	-0.428073	0.761	0.892	3.73695e-12	MICOS10	CTB
2.15635e-16	-0.680935	0.454	0.627	3.89243e-12	YWHAB	CTB
2.18447e-16	-0.537008	0.595	0.742	3.94318e-12	LATS1	CTB
2.2856e-16	-0.563227	0.555	0.717	4.12573e-12	SNX24	CTB
2.28688e-16	-0.855467	0.345	0.536	4.12805e-12	TWIST1	CTB
2.32682e-16	-0.51841	0.535	0.709	4.20014e-12	GFM1	CTB
2.40935e-16	-0.639465	0.44	0.624	4.34912e-12	CCT4	CTB
2.43725e-16	-0.517598	0.58	0.749	4.39947e-12	ZNF366	CTB
2.49164e-16	-0.560305	0.538	0.697	4.49766e-12	RDX	CTB
2.51274e-16	-0.449009	0.653	0.783	4.53574e-12	OPA1	CTB
2.52995e-16	-0.412621	0.836	0.943	4.5668e-12	TXNL4A	CTB
2.5338e-16	-0.235215	1	0.999	4.57377e-12	HSD17B2	CTB
2.5499e-16	-0.493649	0.637	0.776	4.60282e-12	SLC35C2	CTB
2.60935e-16	-0.50009	0.655	0.782	4.71013e-12	NDUFS1	CTB
2.67481e-16	-0.55929	0.489	0.672	4.82831e-12	CYP20A1	CTB
2.80526e-16	-0.827192	0.33	0.521	5.06377e-12	INPP4A	CTB
2.84212e-16	-0.632225	0.546	0.689	5.13032e-12	SSBP3	CTB
2.87576e-16	-1.32916	0.122	0.305	5.19103e-12	SLC52A3	CTB
2.92374e-16	-2.38452	0.042	0.197	5.27765e-12	ATP2C2	CTB
2.93231e-16	0.57142	0.823	0.694	5.29311e-12	CLEC3B	CTB
2.94105e-16	-0.514097	0.619	0.741	5.30889e-12	ITPK1	CTB
3.00249e-16	0.259966	0.96	0.969	5.41979e-12	NFKBIA	CTB
3.07025e-16	-1.17203	0.179	0.367	5.5421e-12	GMPR	CTB
3.09363e-16	-0.904882	0.27	0.46	5.58431e-12	XRCC5	CTB
3.28058e-16	-0.601936	0.493	0.663	5.92177e-12	CBX3	CTB
3.31005e-16	-0.551894	0.558	0.713	5.97497e-12	SMC4	CTB
3.38283e-16	-0.609711	0.518	0.673	6.10635e-12	PDCL3	CTB
3.39261e-16	-0.53833	0.615	0.747	6.12401e-12	NAGA	CTB
3.39624e-16	0.427545	0.887	0.739	6.13056e-12	MFAP4	CTB
3.42674e-16	0.551434	0.847	0.747	6.18562e-12	PDPR	CTB
3.46846e-16	0.574169	0.812	0.658	6.26092e-12	VCAM1	CTB
3.59819e-16	-0.99791	0.232	0.425	6.49509e-12	MRTO4	CTB
3.60587e-16	-0.399454	0.827	0.943	6.50895e-12	RNF7	CTB
3.73717e-16	-0.44832	0.743	0.896	6.74596e-12	ETV5	CTB
4.0186e-16	-0.480678	0.695	0.856	7.25398e-12	NECTIN3	CTB
4.03546e-16	0.300001	0.98	0.973	7.28442e-12	VWA1	CTB
4.05342e-16	-0.509246	0.593	0.747	7.31682e-12	SLC35B1	CTB
4.18105e-16	-0.519	0.602	0.753	7.54721e-12	CDC123	CTB
4.23875e-16	-0.537258	0.564	0.716	7.65137e-12	MICU2	CTB
4.27879e-16	-0.521043	0.619	0.754	7.72364e-12	GOLGA3	CTB
4.28847e-16	-0.470196	0.637	0.791	7.74112e-12	UQCRB	CTB
4.32249e-16	-0.608079	0.513	0.676	7.80252e-12	POGLUT3	CTB
4.39866e-16	-0.442906	0.67	0.798	7.94002e-12	DR1	CTB
4.42908e-16	-0.416872	0.735	0.856	7.99493e-12	MAGT1	CTB
4.52564e-16	-0.618575	0.511	0.666	8.16923e-12	USP53	CTB
4.57205e-16	-0.718124	0.381	0.568	8.253e-12	CAP2	CTB
4.65338e-16	-0.64809	0.469	0.639	8.39982e-12	ACOT9	CTB
4.7089e-16	-0.569244	0.54	0.706	8.50004e-12	SLMAP	CTB
5.14397e-16	0.365644	0.927	0.877	9.28539e-12	MRTFA	CTB
5.15679e-16	-0.577838	0.473	0.66	9.30852e-12	DNAJA1	CTB
5.21754e-16	-0.523821	0.619	0.762	9.41818e-12	NKIRAS2	CTB
5.29816e-16	-0.698084	0.425	0.595	9.56372e-12	UTP3	CTB
5.45757e-16	-0.517107	0.613	0.754	9.85146e-12	PCTP	CTB
5.59131e-16	-0.518702	0.573	0.729	1.00929e-11	CSTF3	CTB
5.70493e-16	-0.48966	0.613	0.755	1.0298e-11	VDAC3	CTB
5.82168e-16	-0.560179	0.546	0.705	1.05087e-11	AGL	CTB
5.88816e-16	-0.506276	0.6	0.744	1.06287e-11	GIMAP8	CTB
5.94815e-16	-0.440114	0.706	0.826	1.0737e-11	SNRPC	CTB
6.03388e-16	-0.565021	0.538	0.698	1.08918e-11	NDUFS8	CTB
6.19087e-16	-0.434093	0.796	0.924	1.11751e-11	ZNF595	CTB
6.27043e-16	-0.822545	0.367	0.54	1.13188e-11	NBN	CTB
6.57618e-16	-0.414075	0.748	0.892	1.18707e-11	CKAP4	CTB
6.63557e-16	-1.22595	0.162	0.344	1.19779e-11	CCDC90B	CTB
6.6591e-16	-0.753485	0.4	0.577	1.20203e-11	TCTN3	CTB
6.67375e-16	-0.322834	0.987	0.992	1.20468e-11	MYH9	CTB
6.69252e-16	-0.443182	0.679	0.801	1.20807e-11	GTF2A1	CTB
6.83611e-16	-0.416089	0.717	0.849	1.23399e-11	SMG5	CTB
7.25925e-16	-0.498577	0.626	0.763	1.31037e-11	RC3H2	CTB
7.34464e-16	-0.647151	0.52	0.667	1.32578e-11	ZCRB1	CTB
7.37648e-16	-0.438463	0.704	0.849	1.33153e-11	MDH2	CTB
7.43241e-16	-0.508664	0.56	0.732	1.34162e-11	ZNF544	CTB
7.51259e-16	0.409145	0.912	0.887	1.3561e-11	TNRC18	CTB
7.65543e-16	-0.610438	0.513	0.668	1.38188e-11	PLPBP	CTB
7.67682e-16	-1.30223	0.135	0.314	1.38574e-11	TC2N	CTB
7.79357e-16	-0.43578	0.67	0.851	1.40682e-11	RP2	CTB
7.81571e-16	-0.742139	0.427	0.59	1.41081e-11	FBXO46	CTB
7.88114e-16	-0.470955	0.642	0.765	1.42262e-11	CTTNBP2NL	CTB
8.10872e-16	-0.322247	0.98	0.99	1.46371e-11	SMAGP	CTB
8.17627e-16	-0.557192	0.531	0.696	1.4759e-11	ELOF1	CTB
8.24892e-16	-0.823267	0.316	0.499	1.48901e-11	LRIF1	CTB
8.25455e-16	-0.586608	0.507	0.678	1.49003e-11	MKLN1	CTB
8.25561e-16	0.397516	0.98	0.973	1.49022e-11	SERPINE1	CTB
8.3766e-16	-0.801137	0.369	0.552	1.51206e-11	UBQLN1	CTB
8.4784e-16	-0.505651	0.617	0.751	1.53044e-11	POLR2G	CTB
8.61687e-16	0.567283	0.852	0.782	1.55543e-11	PLEKHG5	CTB
8.97221e-16	-0.528373	0.615	0.742	1.61957e-11	CXCR4	CTB
9.17995e-16	-1.00649	0.252	0.438	1.65707e-11	FAM210B	CTB
9.30384e-16	-0.310032	0.998	0.995	1.67944e-11	EEF1G	CTB
9.50635e-16	-0.594199	0.423	0.607	1.71599e-11	ANKRD28	CTB
9.64252e-16	-0.480174	0.624	0.768	1.74057e-11	DNAJC3	CTB
9.73888e-16	2.19374	0.069	0.015	1.75797e-11	KCNAB1	CTB
9.82867e-16	-0.154012	1	1	1.77417e-11	TMSB10	CTB
9.8295e-16	-0.619176	0.496	0.665	1.77432e-11	TIMM22	CTB
1.0449e-15	-0.648264	0.471	0.638	1.88615e-11	SHROOM3	CTB
1.04669e-15	-0.433701	0.803	0.938	1.88937e-11	LARGE2	CTB
1.07924e-15	-0.508118	0.617	0.746	1.94813e-11	SDR39U1	CTB
1.08127e-15	-0.544273	0.582	0.722	1.9518e-11	PQBP1	CTB
1.09134e-15	0.285799	0.987	0.979	1.96998e-11	NR2F1	CTB
1.11887e-15	-0.452312	0.701	0.816	2.01967e-11	MCM3	CTB
1.14074e-15	-0.526721	0.575	0.719	2.05915e-11	SCARA3	CTB
1.1416e-15	-0.659304	0.478	0.639	2.0607e-11	ELOVL5	CTB
1.14188e-15	-0.250571	1	1	2.06121e-11	HSPB1	CTB
1.1481e-15	-0.526983	0.571	0.721	2.07243e-11	NUP62	CTB
1.14903e-15	-0.861894	0.277	0.466	2.07411e-11	KYAT3	CTB
1.15016e-15	-0.403001	0.732	0.85	2.07615e-11	KHDRBS1	CTB
1.15899e-15	-0.596008	0.529	0.689	2.09209e-11	HSPA9	CTB
1.18589e-15	-0.500771	0.65	0.764	2.14065e-11	FAM126A	CTB
1.19444e-15	-0.436236	0.834	0.944	2.15608e-11	EMP1	CTB
1.22239e-15	-0.587287	0.529	0.687	2.20654e-11	ARMH3	CTB
1.26123e-15	-0.548091	0.564	0.714	2.27665e-11	AIMP1	CTB
1.263e-15	-0.527586	0.613	0.739	2.27985e-11	ZC3H7B	CTB
1.27198e-15	-0.394885	0.717	0.853	2.29605e-11	CSDE1	CTB
1.2769e-15	-0.574491	0.573	0.705	2.30494e-11	TIMM50	CTB
1.29275e-15	-0.572769	0.553	0.707	2.33354e-11	SCFD1	CTB
1.32105e-15	-0.635692	0.392	0.585	2.38463e-11	EIF3H	CTB
1.33452e-15	-0.798233	0.341	0.526	2.40894e-11	ABCD3	CTB
1.39308e-15	-0.799227	0.363	0.542	2.51464e-11	IARS	CTB
1.41749e-15	-1.05599	0.246	0.424	2.55871e-11	RRP9	CTB
1.42116e-15	-1.05257	0.257	0.436	2.56533e-11	MKI67	CTB
1.45273e-15	-0.458979	0.633	0.781	2.62232e-11	TXNDC15	CTB
1.47284e-15	-0.7214	0.398	0.577	2.65862e-11	RBM18	CTB
1.4857e-15	-0.532357	0.54	0.707	2.68184e-11	HDAC2	CTB
1.5173e-15	-0.436908	0.653	0.807	2.73888e-11	LONP1	CTB
1.52753e-15	-0.407543	0.723	0.854	2.75735e-11	SDHB	CTB
1.55829e-15	-0.528862	0.569	0.725	2.81287e-11	SRP19	CTB
1.56748e-15	-0.398796	0.768	0.907	2.82946e-11	IL1R1	CTB
1.58389e-15	-0.985555	0.243	0.428	2.85909e-11	PNMT	CTB
1.5983e-15	-0.540971	0.573	0.723	2.88509e-11	SEC24D	CTB
1.65776e-15	-0.547612	0.544	0.691	2.99242e-11	UBE2D2	CTB
1.68685e-15	-0.416738	0.648	0.798	3.04493e-11	LRRC8A	CTB
1.68912e-15	-0.7687	0.332	0.521	3.04903e-11	NOP10	CTB
1.70239e-15	-0.410262	0.704	0.853	3.07298e-11	ILF2	CTB
1.70547e-15	-0.86645	0.305	0.487	3.07855e-11	SDHAF4	CTB
1.70742e-15	-0.421413	0.639	0.8	3.08206e-11	HTATSF1	CTB
1.71017e-15	-0.547123	0.562	0.713	3.08703e-11	FABP5	CTB
1.71553e-15	0.679865	0.624	0.45	3.0967e-11	GRIP2	CTB
1.72158e-15	-0.42086	0.662	0.809	3.10762e-11	USP15	CTB
1.76887e-15	-0.418182	0.737	0.885	3.19298e-11	ATXN2	CTB
1.84245e-15	-0.924099	0.268	0.45	3.32581e-11	CDK1	CTB
1.9017e-15	-0.492274	0.593	0.741	3.43276e-11	SNX3	CTB
1.95266e-15	-1.19472	0.219	0.392	3.52474e-11	MUC20	CTB
1.99655e-15	-0.565487	0.529	0.687	3.60397e-11	AAAS	CTB
2.07108e-15	-0.549678	0.558	0.694	3.7385e-11	ZDHHC3	CTB
2.12809e-15	-0.512902	0.54	0.718	3.84142e-11	CPT2	CTB
2.1384e-15	-0.898022	0.387	0.547	3.86002e-11	PDLIM3	CTB
2.14889e-15	-0.44857	0.681	0.804	3.87896e-11	MOCS2	CTB
2.14977e-15	-0.511477	0.617	0.742	3.88056e-11	DCXR	CTB
2.21436e-15	-1.42516	0.119	0.291	3.99714e-11	BLOC1S2	CTB
2.23163e-15	-0.600009	0.515	0.674	4.02832e-11	USP16	CTB
2.26668e-15	-0.404421	0.819	0.947	4.09159e-11	STT3B	CTB
2.28483e-15	-0.39953	0.723	0.893	4.12435e-11	ERP44	CTB
2.31714e-15	-0.396865	0.699	0.86	4.18266e-11	CCDC47	CTB
2.32988e-15	-0.562293	0.531	0.676	4.20567e-11	SLU7	CTB
2.34401e-15	-0.485775	0.635	0.769	4.23117e-11	NUDT3	CTB
2.3599e-15	-0.537954	0.558	0.707	4.25986e-11	AGTRAP	CTB
2.38549e-15	-0.410221	0.688	0.818	4.30605e-11	ATOX1	CTB
2.40155e-15	-0.808537	0.316	0.502	4.33504e-11	SLC30A6	CTB
2.40897e-15	-0.418555	0.73	0.836	4.34844e-11	CWC15	CTB
2.41655e-15	-2.00429	0.077	0.236	4.36211e-11	S100A12	CTB
2.56925e-15	-1.20456	0.215	0.391	4.63776e-11	HBD	CTB
2.58997e-15	-0.624032	0.478	0.644	4.67516e-11	CIAO2B	CTB
2.60125e-15	-0.668997	0.447	0.609	4.69551e-11	COMMD2	CTB
2.62533e-15	-1.04831	0.217	0.398	4.73898e-11	RASGEF1B	CTB
2.69915e-15	-0.427855	0.978	0.983	4.87224e-11	MCAM	CTB
2.7213e-15	-0.539131	0.493	0.663	4.91221e-11	NSL1	CTB
2.80933e-15	-0.506214	0.657	0.773	5.07112e-11	SOS2	CTB
2.87134e-15	-0.596945	0.451	0.626	5.18305e-11	COPS4	CTB
2.91811e-15	0.690408	0.79	0.651	5.26747e-11	IER3	CTB
3.08971e-15	-0.487219	0.562	0.722	5.57724e-11	GOLT1B	CTB
3.21862e-15	-0.603544	0.531	0.679	5.80993e-11	ATP8B2	CTB
3.26289e-15	-0.65159	0.445	0.616	5.88985e-11	AIMP2	CTB
3.48718e-15	-0.46053	0.659	0.777	6.29471e-11	SGPP1	CTB
3.55451e-15	-0.560618	0.555	0.705	6.41625e-11	UHMK1	CTB
3.62669e-15	-0.690276	0.403	0.577	6.54653e-11	RHEB	CTB
3.63887e-15	-1.09887	0.184	0.364	6.56852e-11	B3GALNT2	CTB
3.67296e-15	-0.463017	0.633	0.806	6.63007e-11	HSD11B2	CTB
3.69498e-15	-0.489485	0.626	0.779	6.66982e-11	SLC22A3	CTB
3.8667e-15	-0.403595	0.768	0.887	6.97977e-11	TP53	CTB
3.96348e-15	-0.591342	0.502	0.655	7.15448e-11	TEX10	CTB
3.97958e-15	-0.586814	0.467	0.644	7.18354e-11	IPO9	CTB
4.04859e-15	-0.563338	0.476	0.646	7.30811e-11	PLBD1	CTB
4.09311e-15	-0.892544	0.294	0.472	7.38848e-11	GBP2	CTB
4.09755e-15	-0.573192	0.507	0.673	7.39649e-11	COG3	CTB
4.20052e-15	-0.659386	0.429	0.6	7.58235e-11	USP3	CTB
4.26256e-15	-0.462425	0.646	0.787	7.69435e-11	PLEKHA1	CTB
4.46065e-15	-0.40622	0.845	0.957	8.05192e-11	PICALM	CTB
4.46973e-15	-0.5345	0.586	0.725	8.0683e-11	TRAF7	CTB
4.46974e-15	-0.704631	0.418	0.591	8.06832e-11	ARL5B	CTB
4.51369e-15	-0.405178	0.821	0.929	8.14766e-11	AZIN1	CTB
4.57633e-15	-0.791226	0.356	0.531	8.26074e-11	LMBR1	CTB
4.58053e-15	-0.472707	0.67	0.782	8.26831e-11	TAF1D	CTB
4.59318e-15	-0.946568	0.25	0.434	8.29114e-11	HIST1H2BH	CTB
4.60299e-15	-0.484232	0.564	0.729	8.30885e-11	DOCK4	CTB
4.95096e-15	-0.572177	0.467	0.641	8.93698e-11	UCP2	CTB
4.99092e-15	-0.575012	0.476	0.642	9.00911e-11	PAIP2	CTB
5.01643e-15	-0.451501	0.619	0.768	9.05515e-11	MED28	CTB
5.0915e-15	-0.789947	0.361	0.535	9.19066e-11	KLHL23	CTB
5.11038e-15	-0.603299	0.476	0.639	9.22474e-11	ERLIN1	CTB
5.12309e-15	-0.663294	0.498	0.643	9.24769e-11	RHOQ	CTB
5.28155e-15	-1.02067	0.217	0.398	9.53373e-11	ALAS2	CTB
5.43548e-15	0.19971	1	1	9.81158e-11	MT-ND6	CTB
5.4524e-15	-0.566817	0.56	0.7	9.84212e-11	SPCS3	CTB
5.61915e-15	-0.637597	0.462	0.625	1.01431e-10	MAN2A1	CTB
5.623e-15	-0.484215	0.602	0.741	1.01501e-10	RAB5IF	CTB
5.75285e-15	-0.674537	0.602	0.716	1.03845e-10	PSG6	CTB
5.77606e-15	-1.77876	0.08	0.238	1.04264e-10	MAP1LC3C	CTB
6.10946e-15	-0.432916	0.681	0.82	1.10282e-10	CLEC1A	CTB
6.19728e-15	-0.218543	1	1	1.11867e-10	PLAGL1	CTB
6.38757e-15	0.841503	0.498	0.326	1.15302e-10	G0S2	CTB
6.45842e-15	-0.656631	0.473	0.631	1.16581e-10	GTF2E2	CTB
6.50674e-15	-0.628786	0.46	0.624	1.17453e-10	PTPRJ	CTB
6.59084e-15	-0.763582	0.347	0.526	1.18971e-10	SULT1C4	CTB
6.64952e-15	0.296498	0.958	0.95	1.2003e-10	USF2	CTB
6.68229e-15	-1.31807	0.128	0.299	1.20622e-10	PKMYT1	CTB
6.78871e-15	-0.408779	0.655	0.819	1.22543e-10	COX6A1	CTB
6.84032e-15	-0.576859	0.529	0.669	1.23475e-10	FAM107B	CTB
6.96565e-15	0.981123	0.299	0.157	1.25737e-10	NOX5	CTB
6.98806e-15	-0.657219	0.431	0.608	1.26142e-10	B4GALT7	CTB
7.06632e-15	-0.408099	0.659	0.812	1.27554e-10	CTDSPL	CTB
7.16413e-15	-0.776104	0.365	0.538	1.2932e-10	FOXO1	CTB
7.20183e-15	-0.417896	0.633	0.772	1.3e-10	TM2D2	CTB
7.48383e-15	-0.452099	0.664	0.795	1.35091e-10	VPS25	CTB
7.55263e-15	-0.399776	0.673	0.819	1.36333e-10	APEH	CTB
7.56911e-15	-0.527201	0.595	0.706	1.3663e-10	COX16	CTB
7.61398e-15	-0.20958	1	1	1.3744e-10	MCL1	CTB
7.66853e-15	-0.674545	0.414	0.581	1.38425e-10	HIF1A	CTB
8.11616e-15	-0.588292	0.48	0.646	1.46505e-10	TMEM183A	CTB
8.1921e-15	-0.616062	0.418	0.6	1.47876e-10	GET1	CTB
8.20634e-15	-0.541865	0.593	0.729	1.48133e-10	PRKCH	CTB
8.27633e-15	-0.426134	0.659	0.811	1.49396e-10	UXT	CTB
8.37473e-15	-0.805145	0.332	0.511	1.51172e-10	MSRB1	CTB
8.41721e-15	-0.270025	0.976	0.994	1.51939e-10	MAGED1	CTB
8.52653e-15	-0.501491	0.591	0.728	1.53912e-10	PSMG2	CTB
8.58237e-15	-0.445882	0.626	0.779	1.5492e-10	COA3	CTB
8.66248e-15	-0.442879	0.659	0.783	1.56366e-10	CBLB	CTB
8.66546e-15	-0.411126	0.699	0.83	1.5642e-10	EIF2S1	CTB
8.71032e-15	-0.480759	0.653	0.776	1.5723e-10	VTI1B	CTB
9.26609e-15	0.447823	0.883	0.844	1.67262e-10	SEMA3G	CTB
9.30178e-15	-0.804879	0.363	0.532	1.67906e-10	SEC61G	CTB
9.56639e-15	-0.408098	0.715	0.865	1.72683e-10	PLCG1	CTB
9.71165e-15	-0.641574	0.462	0.62	1.75305e-10	AZI2	CTB
9.8326e-15	-0.469386	0.657	0.767	1.77488e-10	NUP98	CTB
9.91759e-15	-0.464638	0.655	0.786	1.79022e-10	ATP5MC3	CTB
9.94167e-15	-0.599162	0.48	0.639	1.79457e-10	HUS1	CTB
9.97356e-15	-0.555155	0.593	0.726	1.80033e-10	SLC25A24	CTB
1.04116e-14	-0.391457	0.675	0.809	1.8794e-10	MEA1	CTB
1.04527e-14	-0.664619	0.462	0.617	1.88681e-10	MRVI1	CTB
1.04787e-14	-0.171673	1	1	1.89152e-10	PEG10	CTB
1.09089e-14	-0.671292	0.423	0.596	1.96917e-10	HSPB11	CTB
1.10377e-14	-0.761742	0.347	0.521	1.99241e-10	PSMA1	CTB
1.16464e-14	-0.878393	0.294	0.468	2.10228e-10	MAML3	CTB
1.16584e-14	-0.471018	0.591	0.727	2.10445e-10	ALG3	CTB
1.17782e-14	-0.426209	0.735	0.851	2.12608e-10	PELO	CTB
1.19717e-14	-0.702763	0.418	0.574	2.16101e-10	SEPHS2	CTB
1.23044e-14	-0.40329	0.717	0.854	2.22107e-10	GIMAP4	CTB
1.23701e-14	0.693009	0.513	0.337	2.23293e-10	WDR86	CTB
1.23803e-14	-0.575977	0.502	0.667	2.23477e-10	AP3M1	CTB
1.24696e-14	-0.62839	0.414	0.588	2.25089e-10	TTL	CTB
1.24788e-14	0.65925	0.533	0.362	2.25255e-10	WNT6	CTB
1.27742e-14	-0.496082	0.569	0.718	2.30588e-10	ADAM17	CTB
1.28228e-14	-0.468051	0.597	0.743	2.31464e-10	PSEN1	CTB
1.30361e-14	-1.09199	0.199	0.373	2.35315e-10	SPC24	CTB
1.358e-14	-0.571205	0.524	0.677	2.45132e-10	ZMPSTE24	CTB
1.36285e-14	-0.436718	0.628	0.756	2.46008e-10	FAM3C	CTB
1.36582e-14	-0.794342	0.365	0.533	2.46544e-10	TRIAP1	CTB
1.37867e-14	-0.492526	0.617	0.748	2.48865e-10	PWP1	CTB
1.4085e-14	-0.545083	0.498	0.668	2.54249e-10	DDX49	CTB
1.42407e-14	-0.824255	0.296	0.476	2.57059e-10	NDUFB3	CTB
1.51779e-14	-1.08022	0.206	0.38	2.73976e-10	FXN	CTB
1.52169e-14	-0.42408	0.777	0.914	2.7468e-10	COX7C	CTB
1.54102e-14	-0.408416	0.681	0.86	2.7817e-10	SPPL2A	CTB
1.56365e-14	-0.619719	0.389	0.575	2.82254e-10	TIMM17A	CTB
1.58711e-14	-0.984947	0.223	0.4	2.86489e-10	TCN2	CTB
1.59156e-14	-0.376992	0.712	0.817	2.87292e-10	PRKDC	CTB
1.59394e-14	-0.716935	0.369	0.545	2.87722e-10	PRDM4	CTB
1.60223e-14	-0.565232	0.558	0.696	2.89219e-10	GPR34	CTB
1.6507e-14	-0.389993	0.723	0.845	2.97969e-10	NDUFB2	CTB
1.65712e-14	-0.611447	0.451	0.618	2.99127e-10	GTF2A2	CTB
1.66964e-14	-0.806374	0.498	0.617	3.01386e-10	KLF9	CTB
1.66966e-14	-0.495868	0.591	0.732	3.0139e-10	MGAT4A	CTB
1.68977e-14	-0.435096	0.65	0.776	3.0502e-10	DYM	CTB
1.72899e-14	-0.383697	0.768	0.904	3.12101e-10	GNL3	CTB
1.75014e-14	-0.382138	0.701	0.827	3.15918e-10	MED4	CTB
1.85283e-14	-0.51087	0.591	0.743	3.34454e-10	EHD3	CTB
1.85573e-14	-1.63437	0.095	0.252	3.34979e-10	CXCL1	CTB
1.96375e-14	-0.515451	0.586	0.725	3.54477e-10	PLXNA1	CTB
2.02801e-14	-0.468242	0.639	0.766	3.66076e-10	PRRC1	CTB
2.03264e-14	-0.399939	0.668	0.803	3.66912e-10	ICMT	CTB
2.05777e-14	-0.403292	0.701	0.834	3.71448e-10	SERPINB1	CTB
2.12788e-14	0.251654	1	0.997	3.84103e-10	PRKCZ	CTB
2.1585e-14	-0.547667	0.498	0.666	3.89631e-10	NUP54	CTB
2.17937e-14	-0.621059	0.493	0.641	3.93397e-10	METAP2	CTB
2.22515e-14	-0.522	0.562	0.7	4.01661e-10	ATAD1	CTB
2.25279e-14	-0.476239	0.518	0.687	4.06651e-10	WDR61	CTB
2.26111e-14	-0.434732	0.942	0.969	4.08152e-10	TSC22D3	CTB
2.26726e-14	-0.636817	0.389	0.575	4.09262e-10	ENTPD7	CTB
2.30651e-14	-0.684836	0.467	0.617	4.16348e-10	LVRN	CTB
2.32097e-14	-0.467017	0.608	0.753	4.18957e-10	RO60	CTB
2.34689e-14	-0.808251	0.358	0.523	4.23637e-10	ZNF75A	CTB
2.49448e-14	-0.679646	0.409	0.575	4.50278e-10	NADK2	CTB
2.55549e-14	-0.606295	0.485	0.643	4.61292e-10	PSMD2	CTB
2.68372e-14	-0.654003	0.425	0.592	4.84439e-10	ATP1A1	CTB
2.68602e-14	-0.314985	0.929	0.985	4.84854e-10	TXNDC5	CTB
2.73779e-14	-0.628821	0.445	0.618	4.94198e-10	LSG1	CTB
2.74282e-14	-0.404913	0.799	0.925	4.95107e-10	LIFR	CTB
2.82878e-14	-0.526088	0.529	0.69	5.10623e-10	CCT3	CTB
2.83815e-14	-0.538989	0.502	0.656	5.12315e-10	UBE4A	CTB
2.8736e-14	-0.542841	0.584	0.72	5.18714e-10	CKAP5	CTB
2.87669e-14	0.269381	0.996	0.995	5.19272e-10	ARGLU1	CTB
2.89083e-14	-0.381447	0.71	0.867	5.21824e-10	GORASP2	CTB
2.93737e-14	-0.865365	0.252	0.432	5.30224e-10	DNAJC14	CTB
2.9814e-14	-0.580309	0.535	0.679	5.38173e-10	GNL3L	CTB
3.01551e-14	-0.610466	0.456	0.616	5.44329e-10	AGPAT5	CTB
3.08924e-14	-0.570293	0.533	0.671	5.57639e-10	TNFAIP8	CTB
3.12325e-14	-0.480557	0.597	0.743	5.63777e-10	FUT8	CTB
3.20161e-14	-0.43384	0.644	0.78	5.77922e-10	WDFY3	CTB
3.2119e-14	-0.653833	0.414	0.577	5.7978e-10	TOMM40	CTB
3.22735e-14	-1.08004	0.179	0.352	5.82569e-10	PXYLP1	CTB
3.24555e-14	-0.798975	0.279	0.461	5.85855e-10	TOE1	CTB
3.32691e-14	-0.474466	0.602	0.735	6.00541e-10	SMARCD1	CTB
3.33018e-14	-0.462401	0.777	0.903	6.0113e-10	ADAMTS9	CTB
3.35446e-14	-0.393794	0.673	0.814	6.05513e-10	NDUFA11	CTB
3.39392e-14	-0.399423	0.827	0.93	6.12637e-10	NDUFB9	CTB
3.5443e-14	-0.840879	0.312	0.483	6.39781e-10	COMMD6	CTB
3.6018e-14	-0.480527	0.582	0.726	6.50161e-10	EIF2B1	CTB
3.65011e-14	-0.755461	0.381	0.544	6.58882e-10	PRKRA	CTB
3.69428e-14	-0.413693	0.675	0.798	6.66855e-10	UROD	CTB
3.71214e-14	-0.52817	0.588	0.721	6.70078e-10	NMD3	CTB
3.75868e-14	-1.0963	0.184	0.356	6.78479e-10	UBXN2B	CTB
3.79775e-14	-0.528213	0.544	0.696	6.85532e-10	RPRD1A	CTB
3.82864e-14	-0.750205	0.305	0.49	6.91107e-10	BCLAF3	CTB
3.86119e-14	-0.49754	0.619	0.747	6.96984e-10	NAV1	CTB
3.86701e-14	-0.38612	0.635	0.773	6.98033e-10	ACP2	CTB
3.88879e-14	-0.290635	0.98	0.994	7.01965e-10	EIF4EBP2	CTB
3.99078e-14	-0.621775	0.434	0.601	7.20376e-10	PHLPP1	CTB
4.06031e-14	-0.467347	0.604	0.732	7.32926e-10	NSMCE1	CTB
4.06285e-14	-0.402911	0.85	0.961	7.33385e-10	ARF1	CTB
4.07173e-14	-0.388142	0.741	0.875	7.34988e-10	PRDX4	CTB
4.08721e-14	-0.8133	0.341	0.511	7.37783e-10	BOP1	CTB
4.23918e-14	-0.381055	0.878	0.956	7.65215e-10	DSTN	CTB
4.31073e-14	-0.511452	0.591	0.723	7.78129e-10	DGUOK	CTB
4.47804e-14	-0.507288	0.584	0.725	8.0833e-10	COPS2	CTB
4.55544e-14	-0.678694	0.405	0.57	8.22303e-10	RAD21	CTB
4.55741e-14	1.54936	0.148	0.058	8.22658e-10	RGS1	CTB
4.66344e-14	-0.495608	0.597	0.729	8.41798e-10	PRKAA1	CTB
4.70974e-14	-0.567574	0.546	0.687	8.50155e-10	EPB41L4A	CTB
4.73926e-14	-0.443161	0.639	0.78	8.55483e-10	PFDN6	CTB
4.8583e-14	-0.517962	0.602	0.723	8.76972e-10	BTBD1	CTB
4.86987e-14	-1.26045	0.148	0.313	8.7906e-10	CECR2	CTB
4.89589e-14	-0.647148	0.418	0.586	8.83758e-10	WBP4	CTB
4.94629e-14	-0.389404	0.71	0.839	8.92855e-10	RRAGA	CTB
4.96701e-14	-0.678262	0.412	0.582	8.96594e-10	HIF1AN	CTB
5.0402e-14	1.15806	0.345	0.205	9.09807e-10	NPB	CTB
5.08767e-14	-0.667014	0.412	0.575	9.18375e-10	NDUFA7	CTB
5.11503e-14	-1.5749	0.1	0.254	9.23314e-10	CDC6	CTB
5.13808e-14	-0.813738	0.323	0.496	9.27475e-10	PIGF	CTB
5.14823e-14	-0.52576	0.56	0.704	9.29307e-10	AFG3L2	CTB
5.1655e-14	-0.734868	0.35	0.523	9.32424e-10	DPH3	CTB
5.23907e-14	-1.08133	0.181	0.351	9.45705e-10	GOT1	CTB
5.26736e-14	0.316305	0.927	0.935	9.5081e-10	C1orf115	CTB
5.29989e-14	-0.421201	0.586	0.737	9.56683e-10	DNAJA3	CTB
5.44771e-14	-0.642479	0.429	0.588	9.83366e-10	PATL1	CTB
5.5261e-14	-0.542619	0.573	0.703	9.97516e-10	HMGN4	CTB
5.69633e-14	-0.43001	0.648	0.779	1.02824e-09	DUSP22	CTB
5.83193e-14	-0.341098	0.923	0.974	1.05272e-09	CPM	CTB
5.83859e-14	-1.19527	0.157	0.324	1.05392e-09	CRACR2B	CTB
5.85096e-14	-0.737807	0.367	0.532	1.05616e-09	BRIX1	CTB
5.89941e-14	-0.502686	0.555	0.701	1.0649e-09	SHOC2	CTB
5.90475e-14	-0.39018	0.768	0.889	1.06587e-09	PSPC1	CTB
5.91293e-14	-0.455148	0.564	0.726	1.06734e-09	PMPCA	CTB
6.16884e-14	0.375925	0.912	0.91	1.11354e-09	NEK6	CTB
6.25468e-14	-0.910316	0.288	0.455	1.12903e-09	PRDM8	CTB
6.33137e-14	-0.374064	0.717	0.831	1.14287e-09	BUD31	CTB
6.58505e-14	-0.95764	0.228	0.401	1.18867e-09	ZNF552	CTB
6.63452e-14	-0.678473	0.425	0.585	1.1976e-09	UBTD2	CTB
6.8392e-14	-0.769946	0.358	0.526	1.23454e-09	SLC39A6	CTB
6.8676e-14	-0.529553	0.511	0.669	1.23967e-09	ARMC6	CTB
6.88211e-14	-0.373678	0.894	0.953	1.24229e-09	PON2	CTB
6.97036e-14	-0.421134	0.71	0.8	1.25822e-09	PRPF38B	CTB
7.09193e-14	-0.40692	0.717	0.86	1.28016e-09	CNNM2	CTB
7.17871e-14	-1.08412	0.159	0.333	1.29583e-09	UHRF1	CTB
7.20776e-14	-1.64388	0.075	0.225	1.30107e-09	PAICS	CTB
7.24037e-14	-0.518992	0.553	0.693	1.30696e-09	DCTN6	CTB
7.24926e-14	-0.393481	0.719	0.852	1.30856e-09	ELOVL1	CTB
7.25365e-14	-0.397611	0.723	0.853	1.30936e-09	PDGFA	CTB
7.26636e-14	-0.690134	0.396	0.556	1.31165e-09	NMRK1	CTB
7.36975e-14	-0.463908	0.635	0.766	1.33031e-09	STK17B	CTB
7.37953e-14	-0.749637	0.396	0.55	1.33208e-09	SPRED2	CTB
7.39335e-14	-0.533679	0.54	0.678	1.33457e-09	EIF4EBP1	CTB
7.39751e-14	-0.562261	0.553	0.684	1.33532e-09	TASOR2	CTB
7.40858e-14	0.356471	0.996	0.985	1.33732e-09	ADM	CTB
7.45241e-14	-0.454981	0.606	0.745	1.34523e-09	CFAP20	CTB
7.478e-14	-0.702848	0.381	0.546	1.34985e-09	ADGRL4	CTB
7.49934e-14	-0.887316	0.277	0.448	1.35371e-09	LYSMD3	CTB
7.54126e-14	-0.448232	0.827	0.907	1.36127e-09	MME	CTB
7.60149e-14	-0.900891	0.265	0.436	1.37214e-09	PDE7A	CTB
7.61294e-14	-0.621999	0.458	0.614	1.37421e-09	GMPPB	CTB
7.79861e-14	-0.366937	0.785	0.899	1.40773e-09	ATP5F1D	CTB
7.83742e-14	-0.385354	0.692	0.83	1.41473e-09	PSMD1	CTB
7.89905e-14	0.164762	1	1	1.42586e-09	IFI6	CTB
7.9918e-14	-0.575847	0.533	0.67	1.4426e-09	PMM2	CTB
8.10533e-14	-0.392851	0.673	0.808	1.46309e-09	BCR	CTB
8.17959e-14	-0.513531	0.566	0.7	1.4765e-09	MED8	CTB
8.21711e-14	-0.433834	0.675	0.813	1.48327e-09	LNPEP	CTB
8.25574e-14	0.228437	0.958	0.966	1.49024e-09	SRSF4	CTB
8.28585e-14	-0.699766	0.383	0.552	1.49568e-09	TENT4B	CTB
8.55021e-14	0.41736	0.887	0.846	1.5434e-09	TNFRSF1B	CTB
8.72916e-14	-0.462901	0.808	0.903	1.5757e-09	ANK3	CTB
8.83584e-14	-0.444528	0.644	0.767	1.59496e-09	DNAJB4	CTB
8.84359e-14	-0.472423	0.569	0.714	1.59636e-09	WDR45B	CTB
8.97433e-14	0.586212	0.748	0.618	1.61996e-09	SPON1	CTB
9.04324e-14	-0.495509	0.555	0.71	1.6324e-09	TUBB6	CTB
9.07596e-14	-0.544963	0.555	0.697	1.6383e-09	ARPC1A	CTB
9.08683e-14	-0.501984	0.582	0.706	1.64026e-09	NDEL1	CTB
9.12715e-14	-0.449698	0.604	0.742	1.64754e-09	DYNLT1	CTB
9.24696e-14	-0.407649	0.677	0.813	1.66917e-09	PDE8B	CTB
9.37684e-14	-0.497404	0.575	0.733	1.69261e-09	TOMM34	CTB
9.51471e-14	-0.413093	0.805	0.916	1.7175e-09	ST3GAL4	CTB
9.60751e-14	0.434706	0.872	0.83	1.73425e-09	YY1	CTB
9.94617e-14	-0.525207	0.46	0.628	1.79538e-09	DDX18	CTB
1.0019e-13	0.376951	0.883	0.771	1.80853e-09	CDH11	CTB
1.01624e-13	-0.393917	0.79	0.903	1.83441e-09	NDUFA4	CTB
1.02444e-13	0.656755	0.46	0.295	1.84922e-09	SMOC2	CTB
1.03423e-13	-0.714098	0.363	0.534	1.86689e-09	KPNA2	CTB
1.04585e-13	-0.418217	0.701	0.797	1.88787e-09	API5	CTB
1.06171e-13	0.392884	0.881	0.873	1.91649e-09	PAK4	CTB
1.08328e-13	-0.366421	0.723	0.86	1.95543e-09	YES1	CTB
1.10171e-13	-0.437805	0.657	0.787	1.9887e-09	SNF8	CTB
1.10322e-13	-0.425858	0.602	0.755	1.99142e-09	BLMH	CTB
1.14457e-13	-0.653217	0.35	0.524	2.06607e-09	CPSF3	CTB
1.14592e-13	-0.633903	0.405	0.569	2.06851e-09	PCNA	CTB
1.14619e-13	-0.632463	0.46	0.609	2.06898e-09	NFATC3	CTB
1.15783e-13	-0.68236	0.414	0.572	2.09e-09	FASTKD2	CTB
1.17504e-13	-0.606578	0.462	0.617	2.12106e-09	XPO5	CTB
1.17584e-13	0.295838	0.936	0.942	2.12251e-09	EGLN1	CTB
1.23766e-13	-0.630009	0.456	0.607	2.23411e-09	KRTCAP2	CTB
1.23917e-13	-0.864747	0.292	0.458	2.23682e-09	USP46	CTB
1.24978e-13	-0.712223	0.325	0.497	2.25598e-09	IFT57	CTB
1.25189e-13	-0.470654	0.549	0.698	2.25978e-09	MAP4K3	CTB
1.26514e-13	-0.834192	0.294	0.466	2.28371e-09	HMGXB4	CTB
1.26718e-13	-1.05599	0.235	0.398	2.28739e-09	TPX2	CTB
1.26781e-13	-0.561604	0.551	0.675	2.28852e-09	ERGIC2	CTB
1.27423e-13	0.12392	1	1	2.30011e-09	MT-CO3	CTB
1.2765e-13	-0.374392	0.876	0.945	2.3042e-09	CALM2	CTB
1.32321e-13	-0.624149	0.467	0.621	2.38853e-09	PSMD11	CTB
1.33235e-13	-0.653153	0.438	0.597	2.40503e-09	C19orf53	CTB
1.33264e-13	-0.479468	0.668	0.764	2.40555e-09	ADGRE5	CTB
1.33358e-13	-0.864969	0.252	0.423	2.40724e-09	SENP1	CTB
1.34198e-13	-0.418016	0.642	0.761	2.4224e-09	POGK	CTB
1.3944e-13	-0.525275	0.52	0.68	2.51704e-09	FBH1	CTB
1.41645e-13	-0.738	0.31	0.486	2.55683e-09	FAM126B	CTB
1.42496e-13	-0.707612	0.381	0.538	2.57219e-09	ATP6V0A1	CTB
1.42904e-13	-0.480639	0.562	0.706	2.57955e-09	SMIM12	CTB
1.45363e-13	0.242901	0.982	0.979	2.62395e-09	RERE	CTB
1.46422e-13	-0.604589	0.425	0.599	2.64306e-09	CDK2AP2	CTB
1.51321e-13	-0.373518	0.726	0.831	2.73149e-09	SH3BGRL2	CTB
1.5175e-13	-0.80053	0.305	0.475	2.73924e-09	ADH5	CTB
1.5607e-13	-0.678421	0.429	0.583	2.81723e-09	PGAM5	CTB
1.57012e-13	-0.379967	0.735	0.848	2.83422e-09	ENY2	CTB
1.57444e-13	-1.48567	0.115	0.269	2.84202e-09	HUNK	CTB
1.69021e-13	-0.474609	0.591	0.727	3.051e-09	NDUFC1	CTB
1.69226e-13	-0.573353	0.577	0.692	3.0547e-09	AP3B1	CTB
1.70064e-13	-0.783185	0.33	0.494	3.06983e-09	MOB1A	CTB
1.70882e-13	-0.595905	0.456	0.61	3.0846e-09	GTPBP4	CTB
1.71345e-13	-0.602277	0.458	0.625	3.09296e-09	CERS5	CTB
1.74515e-13	-0.366752	0.686	0.803	3.15018e-09	LARP4	CTB
1.76157e-13	-0.798568	0.33	0.492	3.1798e-09	ASF1B	CTB
1.81892e-13	-0.377563	0.719	0.825	3.28333e-09	OCIAD1	CTB
1.82207e-13	-0.58537	0.504	0.649	3.28901e-09	ATP5PB	CTB
1.82268e-13	-0.384086	0.684	0.798	3.29013e-09	VCP	CTB
1.83168e-13	-0.707686	0.352	0.518	3.30636e-09	NIP7	CTB
1.83863e-13	-0.548465	0.485	0.642	3.31891e-09	NUP93	CTB
1.88591e-13	-0.897082	0.261	0.431	3.40426e-09	USPL1	CTB
1.89107e-13	-0.464437	0.597	0.732	3.41358e-09	PREB	CTB
1.9495e-13	-0.379758	0.712	0.836	3.51905e-09	PRPF8	CTB
1.96285e-13	-0.562699	0.496	0.639	3.54315e-09	HARS	CTB
1.97043e-13	-0.549258	0.549	0.685	3.55683e-09	VKORC1	CTB
2.01542e-13	-0.607577	0.471	0.623	3.63803e-09	RGP1	CTB
2.01997e-13	-0.568734	0.52	0.653	3.64625e-09	PPP2R5E	CTB
2.03421e-13	-0.498806	0.608	0.72	3.67195e-09	N4BP1	CTB
2.04332e-13	-0.593439	0.511	0.656	3.6884e-09	MED6	CTB
2.04689e-13	-0.484109	0.58	0.719	3.69483e-09	ZDHHC16	CTB
2.06577e-13	0.909709	0.312	0.175	3.72892e-09	FAM90A1	CTB
2.15268e-13	-0.508622	0.558	0.692	3.88581e-09	TSN	CTB
2.16916e-13	-0.707834	0.356	0.526	3.91555e-09	CCNB1	CTB
2.19052e-13	-0.496813	0.549	0.698	3.9541e-09	UQCC1	CTB
2.23119e-13	-0.494566	0.571	0.708	4.02753e-09	MFSD14B	CTB
2.25163e-13	-0.478837	0.586	0.719	4.06442e-09	TSPAN15	CTB
2.25302e-13	-0.379152	0.838	0.944	4.06692e-09	ENO1	CTB
2.26878e-13	-0.378124	0.763	0.884	4.09538e-09	G3BP2	CTB
2.30516e-13	-0.574353	0.454	0.617	4.16104e-09	CRIP1	CTB
2.31695e-13	-0.866245	0.31	0.467	4.18232e-09	AACS	CTB
2.32039e-13	-0.464928	0.668	0.768	4.18853e-09	PCMT1	CTB
2.34363e-13	-0.456996	0.546	0.694	4.23048e-09	ATRN	CTB
2.40106e-13	0.251607	0.965	0.948	4.33416e-09	LUC7L3	CTB
2.40596e-13	-0.640792	0.447	0.596	4.343e-09	TMEM39A	CTB
2.4209e-13	-0.502561	0.515	0.667	4.36997e-09	YIPF5	CTB
2.43635e-13	-0.497507	0.575	0.71	4.39786e-09	AASDHPPT	CTB
2.4881e-13	0.393487	0.874	0.849	4.49126e-09	PIM3	CTB
2.54299e-13	-0.370607	0.712	0.86	4.59036e-09	DDX1	CTB
2.78211e-13	-1.01774	0.212	0.376	5.02199e-09	PHF6	CTB
2.7834e-13	-0.796248	0.376	0.528	5.02432e-09	TCTA	CTB
2.78889e-13	-0.485066	0.626	0.738	5.03422e-09	CNOT6L	CTB
2.86901e-13	-0.531304	0.56	0.686	5.17885e-09	TOMM70	CTB
2.94189e-13	-0.967621	0.228	0.392	5.31041e-09	SFXN4	CTB
3.03018e-13	-0.36584	0.765	0.912	5.46979e-09	NDUFA10	CTB
3.03293e-13	-0.60902	0.462	0.613	5.47474e-09	TBL3	CTB
3.07161e-13	-0.687537	0.378	0.537	5.54457e-09	COX7B	CTB
3.07998e-13	-0.709577	0.372	0.534	5.55966e-09	TXNDC17	CTB
3.17402e-13	-0.531815	0.531	0.673	5.72943e-09	STAMBP	CTB
3.17721e-13	-0.473037	0.597	0.719	5.73519e-09	RAPGEF3	CTB
3.18167e-13	-0.373359	0.721	0.875	5.74323e-09	EI24	CTB
3.19148e-13	-0.389258	0.648	0.78	5.76093e-09	UBA2	CTB
3.22344e-13	0.235486	0.971	0.969	5.81863e-09	HACE1	CTB
3.23411e-13	-0.540046	0.527	0.664	5.83789e-09	XPO7	CTB
3.2353e-13	-0.736971	0.305	0.475	5.84004e-09	TIMM21	CTB
3.24704e-13	-0.431428	0.529	0.69	5.86124e-09	NDUFA9	CTB
3.28125e-13	-0.448973	0.841	0.942	5.92298e-09	MT2A	CTB
3.31011e-13	-0.548123	0.52	0.663	5.97509e-09	DENND6A	CTB
3.33229e-13	-0.422484	0.631	0.762	6.01512e-09	MLX	CTB
3.34791e-13	-0.562858	0.489	0.64	6.04331e-09	CTNNBL1	CTB
3.4013e-13	-0.987183	0.217	0.383	6.13969e-09	LSM5	CTB
3.41904e-13	-0.495747	0.571	0.7	6.17171e-09	PLRG1	CTB
3.52993e-13	-0.423705	0.631	0.776	6.37187e-09	POLR2I	CTB
3.57159e-13	-0.776542	0.316	0.485	6.44707e-09	MTO1	CTB
3.62348e-13	0.618272	0.681	0.523	6.54074e-09	TCF15	CTB
3.68534e-13	-0.377229	0.679	0.811	6.6524e-09	RARS	CTB
3.74432e-13	-0.382353	0.699	0.803	6.75888e-09	RTCB	CTB
3.77335e-13	-0.766219	0.285	0.456	6.81127e-09	SF3A3	CTB
3.79608e-13	0.613459	0.785	0.683	6.8523e-09	SLC52A1	CTB
4.10162e-13	-0.762252	0.341	0.5	7.40384e-09	SCN1B	CTB
4.23616e-13	-0.370154	0.869	0.961	7.64669e-09	YBX1	CTB
4.29831e-13	-0.537389	0.5	0.655	7.75888e-09	POLR1A	CTB
4.4784e-13	-0.622432	0.409	0.568	8.08395e-09	GADD45A	CTB
4.5039e-13	-0.758989	0.405	0.545	8.12998e-09	CCDC125	CTB
4.58004e-13	-0.510135	0.569	0.691	8.26744e-09	PCBD1	CTB
4.59757e-13	-0.735489	0.409	0.555	8.29906e-09	IVNS1ABP	CTB
4.60743e-13	-0.585211	0.456	0.615	8.31688e-09	TNPO3	CTB
4.62247e-13	-0.724801	0.372	0.53	8.34402e-09	PDS5A	CTB
4.62851e-13	-0.752618	0.363	0.522	8.35492e-09	HSP90B1	CTB
4.65737e-13	-0.918532	0.192	0.361	8.40701e-09	SLC11A1	CTB
4.66271e-13	-0.816753	0.312	0.474	8.41666e-09	NONO	CTB
4.68174e-13	-0.536957	0.54	0.68	8.45101e-09	PIK3CA	CTB
4.69386e-13	-0.164786	1	1	8.47289e-09	FSTL1	CTB
4.72531e-13	-0.363837	0.673	0.804	8.52967e-09	NEDD8	CTB
4.72541e-13	-0.40138	0.642	0.77	8.52983e-09	UBE3C	CTB
4.73216e-13	-0.694385	0.385	0.544	8.54202e-09	MKRN2	CTB
4.73409e-13	-0.675032	0.389	0.549	8.54551e-09	SOCS4	CTB
4.8067e-13	-0.367982	0.721	0.845	8.67658e-09	SLC29A1	CTB
4.81202e-13	-1.0255	0.204	0.366	8.68618e-09	SPSB2	CTB
4.83845e-13	-0.723252	0.385	0.535	8.73389e-09	CCNT1	CTB
4.88644e-13	0.606383	0.796	0.696	8.82052e-09	ID2	CTB
4.89592e-13	-0.462233	0.584	0.726	8.83763e-09	GET3	CTB
4.98027e-13	-0.66696	0.4	0.556	8.98988e-09	MNAT1	CTB
4.98207e-13	-0.34989	0.721	0.856	8.99314e-09	FAM114A1	CTB
4.99529e-13	-0.506302	0.571	0.707	9.01699e-09	CHFR	CTB
5.05102e-13	-0.384851	0.708	0.855	9.1176e-09	ENPEP	CTB
5.12145e-13	-0.445603	0.619	0.748	9.24473e-09	LGR5	CTB
5.30519e-13	-0.334234	0.73	0.826	9.5764e-09	AKT1S1	CTB
5.59205e-13	-0.515102	0.493	0.656	1.00942e-08	PPP4R3A	CTB
5.61173e-13	1.15918	0.199	0.094	1.01297e-08	SYT3	CTB
5.62426e-13	-0.62411	0.438	0.595	1.01523e-08	IPO5	CTB
5.69783e-13	-0.494961	0.5	0.657	1.02852e-08	PIP4P1	CTB
5.69883e-13	-0.367506	0.706	0.831	1.0287e-08	COASY	CTB
5.77346e-13	-0.614679	0.42	0.579	1.04217e-08	SFT2D1	CTB
5.87712e-13	-0.623047	0.465	0.606	1.06088e-08	CRIPT	CTB
5.93101e-13	-0.852864	0.303	0.465	1.07061e-08	RAB3B	CTB
5.98361e-13	-0.370872	0.704	0.85	1.0801e-08	TMEM106B	CTB
6.03198e-13	-0.542137	0.518	0.657	1.08883e-08	SMC5	CTB
6.04778e-13	-0.472455	0.593	0.718	1.09169e-08	NT5C2	CTB
6.10687e-13	-0.41331	0.635	0.764	1.10235e-08	GPCPD1	CTB
6.18668e-13	-0.497011	0.522	0.676	1.11676e-08	POLR2C	CTB
6.33725e-13	-0.700516	0.354	0.517	1.14394e-08	KARS	CTB
6.40721e-13	-0.328306	0.896	0.973	1.15656e-08	PPIB	CTB
6.41849e-13	-0.515082	0.577	0.693	1.1586e-08	AGPS	CTB
6.42293e-13	-0.780019	0.27	0.438	1.1594e-08	HIP1R	CTB
6.55068e-13	-0.876674	0.252	0.417	1.18246e-08	KIAA1586	CTB
6.68561e-13	-0.582265	0.515	0.652	1.20682e-08	SEH1L	CTB
6.87751e-13	-0.555649	0.454	0.608	1.24146e-08	ABHD2	CTB
6.90726e-13	-0.490462	0.54	0.691	1.24683e-08	HSBP1	CTB
6.91525e-13	-0.449791	0.628	0.746	1.24827e-08	NT5DC2	CTB
6.93577e-13	-0.582141	0.5	0.638	1.25198e-08	ZNF664	CTB
6.97619e-13	-0.367367	0.732	0.858	1.25927e-08	DHX9	CTB
7.09482e-13	-0.696875	0.323	0.496	1.28069e-08	SLC31A1	CTB
7.11274e-13	-0.505891	0.489	0.647	1.28392e-08	ERAL1	CTB
7.15491e-13	-0.270621	1	0.994	1.29153e-08	SRGN	CTB
7.16617e-13	-1.11294	0.175	0.331	1.29357e-08	NOLC1	CTB
7.1994e-13	-0.373946	0.867	0.952	1.29956e-08	HIPK3	CTB
7.20498e-13	0.261299	0.996	0.977	1.30057e-08	C1QC	CTB
7.28958e-13	-0.512495	0.58	0.704	1.31584e-08	GRPEL1	CTB
7.53071e-13	-1.21565	0.119	0.274	1.35937e-08	HOXB2	CTB
7.70872e-13	-0.630014	0.454	0.599	1.3915e-08	CZIB	CTB
7.70885e-13	-0.852206	0.285	0.448	1.39152e-08	SH3D21	CTB
7.84443e-13	-0.401275	0.668	0.782	1.416e-08	PPP4R3B	CTB
8.09942e-13	-0.429141	0.624	0.756	1.46203e-08	DDA1	CTB
8.17779e-13	-0.993241	0.192	0.356	1.47617e-08	GYG1	CTB
8.26316e-13	-0.551392	0.44	0.599	1.49158e-08	ZFX	CTB
8.3282e-13	-0.66542	0.372	0.535	1.50332e-08	CNIH1	CTB
8.6305e-13	-0.479848	0.571	0.705	1.55789e-08	NAA15	CTB
8.69777e-13	-1.47978	0.091	0.236	1.57003e-08	CX3CL1	CTB
8.71674e-13	-0.278476	0.945	0.982	1.57346e-08	DDX5	CTB
8.90888e-13	0.280826	0.982	0.98	1.60814e-08	ACVRL1	CTB
8.9381e-13	-0.626526	0.478	0.622	1.61342e-08	TRAPPC8	CTB
9.00847e-13	-0.618923	0.392	0.545	1.62612e-08	ADGRA3	CTB
9.03142e-13	0.458598	0.867	0.819	1.63026e-08	SAMD5	CTB
9.10468e-13	-0.781359	0.299	0.465	1.64349e-08	SRRD	CTB
9.11026e-13	-0.784614	0.308	0.472	1.64449e-08	GFM2	CTB
9.34692e-13	-0.385074	0.706	0.807	1.68721e-08	ANKRD17	CTB
9.62903e-13	0.579555	0.717	0.596	1.73814e-08	LTK	CTB
9.66275e-13	-0.717831	0.405	0.551	1.74422e-08	CREB5	CTB
9.79984e-13	-0.753945	0.363	0.52	1.76897e-08	IMPACT	CTB
1.00665e-12	-0.678823	0.365	0.537	1.8171e-08	HLX	CTB
1.00797e-12	0.926227	0.314	0.183	1.81948e-08	ALDH1A1	CTB
1.01251e-12	-0.478688	0.562	0.708	1.82769e-08	THOC6	CTB
1.01572e-12	-0.648409	0.396	0.553	1.83348e-08	BMI1	CTB
1.02987e-12	-0.511286	0.549	0.683	1.85902e-08	BET1	CTB
1.03043e-12	-0.66704	0.425	0.573	1.86003e-08	ZNF704	CTB
1.03319e-12	-0.542608	0.489	0.636	1.86501e-08	SRP9	CTB
1.04978e-12	-0.597079	0.449	0.605	1.89495e-08	RNASEH1	CTB
1.05047e-12	-0.372476	0.763	0.902	1.8962e-08	AKT3	CTB
1.05713e-12	-1.04445	0.173	0.332	1.90823e-08	MAL2	CTB
1.06133e-12	-0.723592	0.336	0.495	1.91581e-08	MAP2K1	CTB
1.06876e-12	-0.768011	0.31	0.469	1.92922e-08	HEATR3	CTB
1.07611e-12	-0.780169	0.308	0.467	1.94249e-08	FOCAD	CTB
1.08767e-12	-0.558209	0.489	0.627	1.96336e-08	SEC61B	CTB
1.13963e-12	-0.410101	0.668	0.774	2.05714e-08	YIPF4	CTB
1.14635e-12	-0.336532	0.71	0.817	2.06927e-08	SRP54	CTB
1.17964e-12	-0.651103	0.365	0.527	2.12938e-08	COPS8	CTB
1.20597e-12	-0.393386	0.626	0.759	2.1769e-08	ATP6V1A	CTB
1.21346e-12	-0.341417	0.721	0.873	2.19042e-08	KPNA6	CTB
1.23066e-12	0.729529	0.451	0.294	2.22147e-08	PLIN2	CTB
1.23224e-12	-0.682508	0.345	0.505	2.22431e-08	EXOSC8	CTB
1.24922e-12	-0.393741	0.754	0.875	2.25498e-08	OSMR	CTB
1.24972e-12	-0.746456	0.389	0.533	2.25587e-08	STYX	CTB
1.25385e-12	-0.393205	0.697	0.823	2.26333e-08	PDLIM5	CTB
1.26057e-12	-0.457247	0.58	0.716	2.27546e-08	EMC1	CTB
1.28512e-12	-0.761248	0.334	0.491	2.31976e-08	ZNF207	CTB
1.33937e-12	-0.36832	0.701	0.832	2.4177e-08	SLC25A11	CTB
1.34034e-12	-0.560117	0.546	0.673	2.41944e-08	GRB10	CTB
1.34209e-12	-0.471697	0.595	0.713	2.42261e-08	GGCX	CTB
1.34345e-12	-0.522852	0.436	0.602	2.42506e-08	CLEC14A	CTB
1.35328e-12	-0.406189	0.608	0.753	2.4428e-08	MED12	CTB
1.35425e-12	-0.427868	0.635	0.752	2.44456e-08	SUPT16H	CTB
1.37125e-12	-0.509546	0.507	0.66	2.47524e-08	CPSF2	CTB
1.37318e-12	-0.50527	0.584	0.695	2.47874e-08	ATP6V1G1	CTB
1.37528e-12	-0.525241	0.582	0.694	2.48251e-08	MAOA	CTB
1.39104e-12	-0.639404	0.436	0.584	2.51096e-08	MPC2	CTB
1.40251e-12	-0.639609	0.347	0.518	2.53168e-08	EMC3	CTB
1.4101e-12	-0.422294	0.615	0.754	2.54536e-08	PSD4	CTB
1.44579e-12	0.347492	0.858	0.705	2.60979e-08	CADM3	CTB
1.46103e-12	-0.428891	0.673	0.778	2.6373e-08	LCP1	CTB
1.46537e-12	-1.0814	0.164	0.321	2.64513e-08	SARNP	CTB
1.48365e-12	-0.40047	0.65	0.775	2.67814e-08	PITHD1	CTB
1.51626e-12	-0.4022	0.71	0.843	2.73701e-08	CTNNAL1	CTB
1.53104e-12	-0.698232	0.367	0.521	2.76367e-08	DPY19L3	CTB
1.53764e-12	-0.587589	0.476	0.619	2.77559e-08	MAP1LC3B	CTB
1.5642e-12	-0.552943	0.5	0.642	2.82353e-08	LYPLAL1	CTB
1.57727e-12	-0.641015	0.376	0.535	2.84713e-08	MBD4	CTB
1.58838e-12	-0.552196	0.513	0.644	2.86718e-08	ST6GAL1	CTB
1.60045e-12	-0.409451	0.6	0.74	2.88897e-08	SUGP2	CTB
1.60741e-12	0.236388	0.976	0.973	2.90154e-08	SORBS3	CTB
1.65469e-12	-0.960625	0.25	0.407	2.98687e-08	WNT5A	CTB
1.66421e-12	-0.816055	0.319	0.471	3.00407e-08	HAUS2	CTB
1.66642e-12	-0.360269	0.77	0.899	3.00806e-08	DST	CTB
1.6679e-12	-0.545937	0.496	0.638	3.01073e-08	NAE1	CTB
1.71752e-12	-0.543136	0.553	0.687	3.10029e-08	MFAP1	CTB
1.78203e-12	-0.606725	0.436	0.588	3.21674e-08	VPS33A	CTB
1.81396e-12	-0.431213	0.56	0.702	3.27439e-08	COQ9	CTB
1.81406e-12	-0.641524	0.378	0.542	3.27456e-08	SENP5	CTB
1.81634e-12	-0.832698	0.292	0.451	3.27868e-08	CHRAC1	CTB
1.83812e-12	-0.401058	0.688	0.791	3.31799e-08	R3HDM4	CTB
1.84853e-12	1.42724	0.124	0.047	3.33679e-08	BIRC7	CTB
1.87109e-12	-0.55347	0.531	0.666	3.3775e-08	ADAM10	CTB
1.87628e-12	-0.818777	0.321	0.474	3.38687e-08	KYNU	CTB
1.89823e-12	-0.372373	0.71	0.82	3.4265e-08	METTL9	CTB
1.94313e-12	-0.474488	0.553	0.687	3.50754e-08	PRR14L	CTB
1.94571e-12	-0.458204	0.593	0.714	3.5122e-08	DCHS1	CTB
1.95806e-12	0.34245	0.916	0.883	3.53449e-08	CD47	CTB
1.95942e-12	-0.651532	0.356	0.519	3.53695e-08	HMGXB3	CTB
1.97962e-12	-0.345336	0.701	0.811	3.57341e-08	RCC1L	CTB
2.0314e-12	-0.423559	0.642	0.763	3.66689e-08	MIEN1	CTB
2.04566e-12	-0.545784	0.485	0.631	3.69262e-08	LSM1	CTB
2.04998e-12	-0.509812	0.586	0.714	3.70042e-08	GDPD5	CTB
2.07881e-12	-0.340834	0.746	0.877	3.75247e-08	RNF11	CTB
2.12517e-12	-0.519077	0.507	0.649	3.83614e-08	HDDC2	CTB
2.14418e-12	-0.424997	0.591	0.727	3.87046e-08	VPS37A	CTB
2.22506e-12	-0.553156	0.529	0.661	4.01646e-08	NF2	CTB
2.23504e-12	-0.759271	0.341	0.493	4.03448e-08	NOC3L	CTB
2.26577e-12	-0.668797	0.378	0.536	4.08994e-08	RUVBL2	CTB
2.27576e-12	-0.859778	0.241	0.404	4.10797e-08	CAD	CTB
2.32574e-12	-0.737415	0.332	0.492	4.1982e-08	NKAP	CTB
2.35129e-12	1.04319	0.215	0.106	4.2443e-08	PTH2R	CTB
2.37799e-12	-0.787355	0.338	0.491	4.29252e-08	NT5E	CTB
2.38213e-12	-0.620231	0.434	0.585	4.29999e-08	IGDCC4	CTB
2.41782e-12	-0.665865	0.363	0.521	4.36441e-08	TRMT10C	CTB
2.45565e-12	-1.76827	0.073	0.207	4.4327e-08	SCGN	CTB
2.47452e-12	-0.889114	0.221	0.384	4.46676e-08	LSM12	CTB
2.48978e-12	-0.624117	0.454	0.599	4.4943e-08	ALG5	CTB
2.49253e-12	-0.437502	0.761	0.867	4.49927e-08	GGH	CTB
2.53388e-12	-0.398338	0.81	0.916	4.5739e-08	ZNF83	CTB
2.54292e-12	-0.41136	0.719	0.804	4.59023e-08	FOXO3	CTB
2.54695e-12	-0.551868	0.473	0.619	4.5975e-08	C11orf24	CTB
2.59583e-12	-0.545845	0.535	0.659	4.68573e-08	URM1	CTB
2.62323e-12	-0.660396	0.365	0.526	4.7352e-08	ZNF521	CTB
2.6503e-12	-1.4605	0.1	0.241	4.78406e-08	HPSE2	CTB
2.6588e-12	-0.474237	0.586	0.717	4.79939e-08	WDR20	CTB
2.66957e-12	-0.209176	1	0.999	4.81884e-08	RHOC	CTB
2.71409e-12	0.391677	0.881	0.843	4.8992e-08	TPST2	CTB
2.74973e-12	-0.771118	0.299	0.46	4.96354e-08	SLC25A46	CTB
2.7545e-12	-0.492533	0.496	0.638	4.97215e-08	SLC39A9	CTB
2.76097e-12	-0.190067	1	1	4.98383e-08	SLC44A2	CTB
2.76966e-12	-0.354623	0.746	0.882	4.99951e-08	ABCA1	CTB
2.77351e-12	-0.672985	0.409	0.56	5.00647e-08	NAPG	CTB
2.78761e-12	-0.852685	0.254	0.415	5.03191e-08	ZNF121	CTB
2.81602e-12	-0.337158	0.699	0.809	5.08321e-08	ARFIP2	CTB
2.82032e-12	2.00265	0.064	0.016	5.09097e-08	AMY2A	CTB
2.8776e-12	-0.645023	0.354	0.515	5.19436e-08	GCFC2	CTB
2.96544e-12	-0.401982	0.615	0.744	5.35292e-08	SIN3A	CTB
3.01689e-12	-0.556959	0.451	0.606	5.44579e-08	C21orf91	CTB
3.0908e-12	-0.901508	0.223	0.384	5.57921e-08	FAM122A	CTB
3.14054e-12	-0.799419	0.292	0.452	5.66899e-08	PLPP5	CTB
3.16047e-12	0.229038	0.965	0.966	5.70497e-08	HEXIM1	CTB
3.1749e-12	-0.373098	0.715	0.82	5.73102e-08	ACBD6	CTB
3.1902e-12	-0.824134	0.272	0.434	5.75863e-08	CCDC86	CTB
3.21889e-12	-0.403985	0.642	0.752	5.81041e-08	NSUN2	CTB
3.24283e-12	-0.450457	0.56	0.691	5.85364e-08	ATP6V1C1	CTB
3.25629e-12	-0.161933	1	1	5.87792e-08	APP	CTB
3.26539e-12	-0.651037	0.398	0.552	5.89436e-08	IDE	CTB
3.28234e-12	-0.632305	0.385	0.547	5.92495e-08	MEX3C	CTB
3.36222e-12	-0.91847	0.197	0.356	6.06914e-08	GSPT1	CTB
3.37914e-12	-0.473089	0.553	0.689	6.09969e-08	PCSK7	CTB
3.40335e-12	-0.608674	0.476	0.613	6.14338e-08	PTRHD1	CTB
3.42413e-12	-0.97373	0.192	0.349	6.1809e-08	C18orf54	CTB
3.43465e-12	-0.34397	0.739	0.881	6.19988e-08	FNTA	CTB
3.49107e-12	-0.687865	0.354	0.513	6.30174e-08	CXorf56	CTB
3.51422e-12	-0.595206	0.462	0.606	6.34352e-08	RRAGC	CTB
3.53909e-12	-0.554213	0.531	0.668	6.38841e-08	MCM6	CTB
3.54465e-12	-0.498381	0.529	0.666	6.39845e-08	KBTBD2	CTB
3.5797e-12	0.710687	0.487	0.342	6.46172e-08	WNT2B	CTB
3.66276e-12	-0.980635	0.179	0.334	6.61165e-08	ARG2	CTB
3.67967e-12	0.253748	0.993	0.98	6.64217e-08	TMEM259	CTB
3.6818e-12	-0.55621	0.458	0.617	6.64602e-08	CDK2AP1	CTB
3.72642e-12	-0.432037	0.571	0.711	6.72656e-08	GRWD1	CTB
3.89599e-12	-0.50611	0.467	0.617	7.03265e-08	BAP1	CTB
3.89952e-12	-0.71269	0.354	0.51	7.03903e-08	HMBS	CTB
3.99595e-12	-0.347092	0.746	0.885	7.21309e-08	PPP4R1	CTB
3.99671e-12	0.184688	1	1	7.21446e-08	COL3A1	CTB
3.99802e-12	-0.868464	0.314	0.457	7.21683e-08	XPOT	CTB
3.99823e-12	-0.585412	0.471	0.614	7.2172e-08	INO80D	CTB
4.10309e-12	-1.16073	0.135	0.284	7.40648e-08	SUSD2	CTB
4.22202e-12	-0.857234	0.206	0.369	7.62117e-08	HINT3	CTB
4.34448e-12	-0.549534	0.465	0.608	7.84222e-08	CASP3	CTB
4.41638e-12	-0.839198	0.29	0.444	7.97201e-08	RPF1	CTB
4.56486e-12	-0.670443	0.358	0.519	8.24003e-08	PLP2	CTB
4.56491e-12	-0.479915	0.515	0.668	8.24012e-08	EXOSC10	CTB
4.56549e-12	-0.34731	0.697	0.812	8.24116e-08	DDX6	CTB
4.57906e-12	-0.582396	0.462	0.6	8.26566e-08	SCCPDH	CTB
4.59955e-12	-0.367073	0.681	0.791	8.30265e-08	TOR1AIP2	CTB
4.65529e-12	-0.426599	0.635	0.748	8.40326e-08	SLC25A13	CTB
4.6925e-12	0.214597	1	0.994	8.47043e-08	ID1	CTB
4.74509e-12	-0.824669	0.208	0.372	8.56536e-08	CKAP2	CTB
4.75403e-12	0.709773	0.478	0.33	8.58151e-08	PPP1R3C	CTB
4.88748e-12	0.547049	0.631	0.473	8.82239e-08	PLEK	CTB
4.90959e-12	-0.464337	0.542	0.681	8.8623e-08	TSR3	CTB
4.92146e-12	-0.644628	0.454	0.588	8.88373e-08	ELOC	CTB
5.06711e-12	-0.720846	0.345	0.499	9.14664e-08	TTLL12	CTB
5.08535e-12	-0.592516	0.462	0.604	9.17956e-08	RNF14	CTB
5.16634e-12	-0.544787	0.489	0.634	9.32576e-08	LSM6	CTB
5.17557e-12	-0.390693	0.639	0.759	9.34242e-08	UQCRC2	CTB
5.21327e-12	-0.377474	0.684	0.802	9.41048e-08	SYAP1	CTB
5.22001e-12	-0.356288	0.701	0.82	9.42265e-08	LDLRAP1	CTB
5.24049e-12	-0.353162	0.67	0.8	9.45961e-08	SIK3	CTB
5.25625e-12	-0.918299	0.252	0.408	9.48806e-08	CDH13	CTB
5.38798e-12	-0.49307	0.573	0.7	9.72585e-08	MAP4K5	CTB
5.41893e-12	-0.34428	0.666	0.787	9.78171e-08	KDM5B	CTB
5.42796e-12	-0.48189	0.573	0.698	9.79801e-08	CISH	CTB
5.43207e-12	0.768161	0.376	0.234	9.80543e-08	CCDC183	CTB
5.45264e-12	1.33596	0.173	0.08	9.84257e-08	NKAIN4	CTB
5.47211e-12	-0.489762	0.509	0.654	9.87771e-08	HSDL2	CTB
5.48855e-12	-0.580772	0.409	0.574	9.90739e-08	WDR37	CTB
5.51743e-12	-0.458553	0.613	0.727	9.95952e-08	COMMD7	CTB
5.56732e-12	-0.844452	0.235	0.395	1.00496e-07	ESCO1	CTB
5.68327e-12	-0.446869	0.538	0.681	1.02589e-07	CTR9	CTB
5.70683e-12	-0.331751	0.726	0.855	1.03014e-07	NARS	CTB
5.86316e-12	-0.476057	0.544	0.681	1.05836e-07	TSTA3	CTB
5.90035e-12	-0.623671	0.445	0.588	1.06507e-07	SRFBP1	CTB
5.98992e-12	-0.439117	0.584	0.711	1.08124e-07	TCF12	CTB
5.99758e-12	-0.44574	0.597	0.724	1.08262e-07	PIH1D1	CTB
6.01074e-12	-0.942233	0.219	0.373	1.085e-07	EEF1AKMT4	CTB
6.02485e-12	-0.375278	0.65	0.778	1.08755e-07	HCFC1	CTB
6.02897e-12	0.280383	0.92	0.918	1.08829e-07	COX4I2	CTB
6.06124e-12	-0.538464	0.502	0.636	1.09411e-07	TSR1	CTB
6.09118e-12	-0.507509	0.478	0.629	1.09952e-07	CHMP2B	CTB
6.09219e-12	-0.418668	0.569	0.7	1.0997e-07	KDSR	CTB
6.18314e-12	0.250582	0.993	0.994	1.11612e-07	LRP1	CTB
6.22943e-12	0.529177	0.659	0.499	1.12447e-07	LPL	CTB
6.24807e-12	-0.366435	0.841	0.942	1.12784e-07	TMEM106C	CTB
6.28698e-12	-1.00107	0.208	0.36	1.13486e-07	ENDOU	CTB
6.40086e-12	-0.496798	0.549	0.677	1.15542e-07	SLC23A2	CTB
6.4697e-12	-0.729691	0.358	0.507	1.16785e-07	B4GALT2	CTB
6.47938e-12	-0.81287	0.265	0.425	1.16959e-07	RSL1D1	CTB
6.65221e-12	-0.46146	0.558	0.694	1.20079e-07	TPGS2	CTB
6.69528e-12	-0.581351	0.491	0.624	1.20857e-07	BLVRA	CTB
6.80794e-12	-0.423817	0.655	0.751	1.2289e-07	GPAT4	CTB
6.96182e-12	-0.3564	0.814	0.919	1.25668e-07	PSMB4	CTB
7.22995e-12	-0.591896	0.409	0.568	1.30508e-07	DCAF11	CTB
7.54024e-12	-0.394515	0.606	0.739	1.36109e-07	TBL2	CTB
7.57364e-12	-1.25163	0.119	0.262	1.36712e-07	MMGT1	CTB
7.59032e-12	-0.464742	0.593	0.719	1.37013e-07	FAM174C	CTB
7.61726e-12	-0.71504	0.319	0.479	1.37499e-07	CEBPZ	CTB
7.62723e-12	-0.616093	0.427	0.574	1.37679e-07	UBE2J2	CTB
7.76079e-12	-0.733073	0.361	0.508	1.4009e-07	TBC1D1	CTB
7.79842e-12	-2.3894	0.044	0.165	1.40769e-07	LTF	CTB
7.83657e-12	-0.91827	0.248	0.398	1.41458e-07	MAP7D3	CTB
7.84296e-12	-1.06766	0.184	0.333	1.41573e-07	UBE2T	CTB
7.8643e-12	-0.417506	0.622	0.734	1.41958e-07	FAM122B	CTB
7.87224e-12	-0.620292	0.44	0.582	1.42102e-07	DPH6	CTB
8.10308e-12	-0.479418	0.498	0.649	1.46269e-07	IRAK1	CTB
8.12363e-12	-1.10146	0.173	0.321	1.4664e-07	CDS1	CTB
8.33693e-12	-0.533696	0.476	0.613	1.5049e-07	DPY30	CTB
8.42191e-12	-0.733223	0.347	0.497	1.52024e-07	OST4	CTB
8.55392e-12	-0.395267	0.619	0.746	1.54407e-07	DUSP14	CTB
8.65828e-12	-0.340651	0.885	0.965	1.56291e-07	FBXO7	CTB
8.67475e-12	-0.970367	0.19	0.344	1.56588e-07	WDR76	CTB
8.67581e-12	0.26897	0.942	0.946	1.56607e-07	PCBP1	CTB
8.76134e-12	-0.372008	0.642	0.763	1.58151e-07	TAB3	CTB
8.82936e-12	-0.579422	0.46	0.589	1.59379e-07	TSFM	CTB
8.84931e-12	-0.446082	0.604	0.723	1.59739e-07	FUCA2	CTB
8.85088e-12	-0.449614	0.639	0.732	1.59767e-07	ZNF146	CTB
8.89043e-12	-0.371634	0.668	0.785	1.60481e-07	CTBP2	CTB
8.94589e-12	-0.483636	0.538	0.675	1.61482e-07	SEC23IP	CTB
9.00676e-12	-0.353521	0.708	0.818	1.62581e-07	GADD45GIP1	CTB
9.11738e-12	-0.474947	0.571	0.692	1.64578e-07	TTC1	CTB
9.12333e-12	-0.341944	0.774	0.874	1.64685e-07	MLEC	CTB
9.13914e-12	0.352771	0.889	0.852	1.64971e-07	EFHD2	CTB
9.19905e-12	-0.535719	0.451	0.601	1.66052e-07	NUP155	CTB
9.32893e-12	-0.346705	0.858	0.939	1.68397e-07	ATP5MG	CTB
9.4305e-12	-0.594729	0.416	0.563	1.7023e-07	TMEM181	CTB
9.63785e-12	-0.470829	0.553	0.681	1.73973e-07	MAP3K4	CTB
9.64879e-12	-0.416568	0.58	0.708	1.7417e-07	TBRG4	CTB
9.69947e-12	-0.607714	0.389	0.542	1.75085e-07	BCL6B	CTB
9.75759e-12	-0.540454	0.462	0.615	1.76134e-07	ELOVL2	CTB
9.78038e-12	-0.342611	0.704	0.838	1.76546e-07	PIM1	CTB
9.93132e-12	0.284313	0.927	0.929	1.7927e-07	TNS2	CTB
1.00555e-11	-0.396852	0.65	0.765	1.81511e-07	PKP3	CTB
1.02086e-11	-0.382002	0.622	0.743	1.84276e-07	EAPP	CTB
1.02147e-11	-0.37393	0.825	0.935	1.84386e-07	CYB5R1	CTB
1.0258e-11	-1.01183	0.204	0.355	1.85167e-07	MYBL2	CTB
1.03293e-11	-0.704637	0.327	0.486	1.86454e-07	DHTKD1	CTB
1.04347e-11	-0.644793	0.376	0.527	1.88356e-07	SLC17A5	CTB
1.06189e-11	0.267774	0.945	0.95	1.91681e-07	GATA2	CTB
1.06433e-11	-0.38534	0.69	0.767	1.92123e-07	IFNAR1	CTB
1.07526e-11	0.267606	0.976	0.977	1.94096e-07	CLIC3	CTB
1.08581e-11	-0.39317	0.701	0.814	1.95999e-07	MS4A4A	CTB
1.08834e-11	-0.317695	0.726	0.872	1.96456e-07	NDUFS2	CTB
1.09796e-11	-0.511645	0.44	0.596	1.98193e-07	LPGAT1	CTB
1.11189e-11	-0.785314	0.323	0.471	2.00707e-07	PIGN	CTB
1.11768e-11	-0.334354	0.723	0.851	2.01753e-07	USP34	CTB
1.12064e-11	-0.756567	0.281	0.441	2.02287e-07	XPO1	CTB
1.12377e-11	-0.525782	0.487	0.627	2.02852e-07	TMTC3	CTB
1.1248e-11	0.502909	0.836	0.778	2.03037e-07	METRNL	CTB
1.12541e-11	0.600015	0.549	0.404	2.03147e-07	CBR1	CTB
1.14882e-11	-0.232174	0.985	0.993	2.07373e-07	RHOA	CTB
1.14993e-11	-0.242966	0.969	0.991	2.07574e-07	DEGS1	CTB
1.1528e-11	-0.34717	0.699	0.812	2.08092e-07	DUS1L	CTB
1.1563e-11	-0.577613	0.442	0.584	2.08723e-07	KALRN	CTB
1.18232e-11	-0.4287	0.639	0.741	2.13421e-07	RALBP1	CTB
1.20874e-11	0.163136	1	1	2.18189e-07	CTDSP1	CTB
1.21398e-11	-0.332437	0.712	0.848	2.19136e-07	ZFR	CTB
1.23825e-11	-0.368367	0.892	0.963	2.23517e-07	PRLR	CTB
1.24076e-11	-0.646713	0.341	0.5	2.23969e-07	COA8	CTB
1.24485e-11	-0.495683	0.487	0.635	2.24708e-07	DLX5	CTB
1.28069e-11	0.272449	0.92	0.94	2.31177e-07	LDB1	CTB
1.30997e-11	-0.379254	0.56	0.722	2.36464e-07	CMAS	CTB
1.32032e-11	-0.347189	0.588	0.748	2.38331e-07	SLC35A4	CTB
1.32365e-11	-0.331007	0.746	0.864	2.38931e-07	PCDH12	CTB
1.33846e-11	-0.466053	0.577	0.709	2.41605e-07	ELP2	CTB
1.33946e-11	-0.720501	0.301	0.463	2.41786e-07	RPUSD4	CTB
1.35593e-11	-0.605991	0.465	0.596	2.44759e-07	INSR	CTB
1.36481e-11	-0.747353	0.294	0.449	2.46362e-07	DYNLT3	CTB
1.42597e-11	-1.36917	0.108	0.246	2.57401e-07	TXK	CTB
1.42666e-11	-0.462322	0.624	0.723	2.57527e-07	VEZF1	CTB
1.43393e-11	-0.923562	0.21	0.365	2.5884e-07	PCBP2	CTB
1.43404e-11	-0.633918	0.403	0.547	2.58858e-07	EXOSC2	CTB
1.43745e-11	-0.5933	0.407	0.547	2.59474e-07	NCKIPSD	CTB
1.45431e-11	-0.469962	0.544	0.686	2.62518e-07	POLE3	CTB
1.47785e-11	-0.350862	0.692	0.828	2.66766e-07	RHOG	CTB
1.48785e-11	-0.628291	0.456	0.588	2.68572e-07	RNF138	CTB
1.50779e-11	-0.44978	0.613	0.72	2.7217e-07	SETD7	CTB
1.52896e-11	-0.339136	0.677	0.8	2.75993e-07	EFTUD2	CTB
1.54012e-11	-0.663101	0.294	0.461	2.78008e-07	GSTCD	CTB
1.54158e-11	-0.420436	0.575	0.699	2.7827e-07	DUSP4	CTB
1.54297e-11	-0.507223	0.538	0.67	2.78521e-07	C9orf78	CTB
1.54595e-11	-0.407327	0.712	0.83	2.7906e-07	DAPK1	CTB
1.54858e-11	-0.824847	0.263	0.416	2.79534e-07	ZHX3	CTB
1.54906e-11	-0.51664	0.527	0.658	2.79621e-07	BCL10	CTB
1.55211e-11	-0.69594	0.319	0.482	2.80171e-07	DHFR	CTB
1.57573e-11	-0.396446	0.662	0.761	2.84436e-07	SRP72	CTB
1.59778e-11	-0.362153	0.677	0.772	2.88416e-07	C1orf122	CTB
1.60873e-11	-0.532078	0.412	0.577	2.90392e-07	YRDC	CTB
1.62112e-11	-0.363033	0.699	0.817	2.92628e-07	ENAH	CTB
1.64138e-11	-0.482692	0.491	0.631	2.96286e-07	GPN3	CTB
1.65604e-11	-0.487588	0.533	0.675	2.98932e-07	MPP5	CTB
1.66669e-11	-0.41417	0.597	0.733	3.00854e-07	TBC1D5	CTB
1.70486e-11	-0.699701	0.385	0.526	3.07744e-07	HADH	CTB
1.71023e-11	-0.724457	0.345	0.493	3.08713e-07	DARS2	CTB
1.71545e-11	-0.503488	0.493	0.64	3.09657e-07	TMEM106A	CTB
1.74526e-11	-0.346451	0.675	0.787	3.15038e-07	ARL2BP	CTB
1.74565e-11	-0.644158	0.347	0.501	3.15108e-07	RFWD3	CTB
1.74843e-11	-0.754744	0.29	0.443	3.1561e-07	YARS	CTB
1.75088e-11	-0.236568	0.989	0.993	3.16051e-07	TUSC3	CTB
1.76642e-11	-0.341334	0.757	0.856	3.18857e-07	ATP10D	CTB
1.77502e-11	-0.772942	0.259	0.412	3.20409e-07	PIGU	CTB
1.80101e-11	1.55395	0.102	0.037	3.251e-07	PRL	CTB
1.82247e-11	-0.549299	0.456	0.595	3.28973e-07	DMAC1	CTB
1.84714e-11	0.620348	0.429	0.282	3.33426e-07	ADRA2A	CTB
1.84788e-11	0.704104	0.429	0.284	3.33561e-07	SH2B2	CTB
1.85038e-11	-0.546221	0.502	0.634	3.34013e-07	MED1	CTB
1.86302e-11	-0.624872	0.378	0.533	3.36294e-07	DESI1	CTB
1.91208e-11	-0.390814	0.617	0.74	3.4515e-07	TM9SF1	CTB
1.94811e-11	-0.6707	0.334	0.496	3.51652e-07	ATG12	CTB
1.96031e-11	-0.336262	0.719	0.833	3.53856e-07	DCAF12	CTB
1.98814e-11	-0.665089	0.305	0.465	3.58879e-07	PI4K2B	CTB
2.00232e-11	-0.608717	0.434	0.57	3.61439e-07	SLC7A2	CTB
2.00828e-11	-0.407382	0.628	0.732	3.62514e-07	USP5	CTB
2.0162e-11	-0.329582	0.75	0.887	3.63945e-07	COX4I1	CTB
2.03189e-11	-0.329893	0.657	0.786	3.66777e-07	MCM5	CTB
2.0849e-11	-0.529343	0.487	0.628	3.76345e-07	ZDHHC5	CTB
2.10817e-11	-0.45282	0.522	0.664	3.80545e-07	CDK4	CTB
2.10828e-11	-0.566292	0.389	0.543	3.80566e-07	TNFAIP8L1	CTB
2.11686e-11	0.240267	0.94	0.939	3.82115e-07	CYTH2	CTB
2.12109e-11	0.252941	0.976	0.974	3.82878e-07	JCAD	CTB
2.12594e-11	-0.571484	0.398	0.556	3.83753e-07	SGK3	CTB
2.12666e-11	-0.560163	0.511	0.627	3.83883e-07	ERCC6L2	CTB
2.14614e-11	0.252431	0.94	0.939	3.874e-07	KANK3	CTB
2.17024e-11	-0.628801	0.356	0.514	3.91749e-07	ZSWIM7	CTB
2.18613e-11	-0.690848	0.288	0.449	3.94619e-07	DCAF1	CTB
2.21231e-11	-0.307465	0.71	0.84	3.99345e-07	NSFL1C	CTB
2.21316e-11	-0.472104	0.608	0.701	3.99497e-07	TMEM205	CTB
2.23497e-11	-0.386622	0.622	0.733	4.03435e-07	CNP	CTB
2.23564e-11	-1.63013	0.069	0.194	4.03556e-07	KCNA5	CTB
2.25361e-11	-0.442268	0.584	0.719	4.06798e-07	CHD1	CTB
2.30602e-11	-1.00589	0.164	0.312	4.1626e-07	GK5	CTB
2.31384e-11	-0.430156	0.593	0.718	4.17671e-07	PSMC1	CTB
2.34828e-11	-0.707022	0.358	0.507	4.23888e-07	RYK	CTB
2.34995e-11	-0.770759	0.279	0.432	4.2419e-07	DSN1	CTB
2.37612e-11	-0.444521	0.593	0.713	4.28913e-07	NR2C2	CTB
2.37883e-11	-0.850796	0.243	0.395	4.29403e-07	HSPA14.1	CTB
2.40044e-11	-0.424753	0.637	0.752	4.33303e-07	JMJD1C	CTB
2.43954e-11	-0.752405	0.27	0.428	4.40361e-07	ELK1	CTB
2.45245e-11	-1.03238	0.166	0.314	4.42693e-07	ECHDC3	CTB
2.47732e-11	-0.763547	0.294	0.446	4.47182e-07	WDR27	CTB
2.48347e-11	-0.403512	0.588	0.714	4.48292e-07	DNAJC8	CTB
2.48438e-11	-0.355426	0.726	0.839	4.48456e-07	EMC7	CTB
2.52277e-11	-0.345946	0.741	0.883	4.55385e-07	SERBP1	CTB
2.56727e-11	-0.542892	0.467	0.61	4.63419e-07	ARSB	CTB
2.58041e-11	-0.45109	0.608	0.717	4.65789e-07	GTF3C3	CTB
2.6037e-11	-0.383044	0.611	0.729	4.69994e-07	SGCB	CTB
2.6228e-11	-0.647548	0.407	0.55	4.73442e-07	VLDLR	CTB
2.64363e-11	-1.04019	0.184	0.329	4.77202e-07	HAUS6	CTB
2.64916e-11	-0.789033	0.248	0.403	4.782e-07	EPPK1	CTB
2.66125e-11	0.317224	0.894	0.865	4.80383e-07	UBC	CTB
2.68541e-11	-0.368996	0.679	0.78	4.84744e-07	PGP	CTB
2.6865e-11	-0.454399	0.573	0.69	4.8494e-07	NAXE	CTB
2.69284e-11	-0.692727	0.29	0.448	4.86085e-07	RBM22	CTB
2.7175e-11	-0.355038	0.684	0.794	4.90536e-07	PDCD6	CTB
2.758e-11	-0.33274	0.695	0.793	4.97847e-07	USP48	CTB
2.75924e-11	-0.861227	0.248	0.398	4.9807e-07	SLC35E3	CTB
2.78758e-11	-0.616687	0.487	0.604	5.03186e-07	ARHGAP5	CTB
2.80256e-11	-0.514339	0.458	0.608	5.0589e-07	RAPGEF6	CTB
2.81848e-11	-0.436479	0.619	0.733	5.08764e-07	TMEM115	CTB
2.8665e-11	-1.14768	0.166	0.308	5.17431e-07	MT1E	CTB
2.89174e-11	-0.699393	0.272	0.429	5.21989e-07	ERVMER34-1	CTB
2.91393e-11	-0.496831	0.445	0.596	5.25993e-07	ACAD9	CTB
2.92037e-11	-0.332447	0.697	0.824	5.27156e-07	RUVBL1	CTB
2.932e-11	-0.354193	0.681	0.802	5.29256e-07	OSBP	CTB
2.93944e-11	-1.0558	0.179	0.323	5.30598e-07	ZNRD1	CTB
2.94331e-11	-0.517707	0.542	0.663	5.31298e-07	SFPQ	CTB
2.96223e-11	-0.726128	0.303	0.455	5.34712e-07	FPR1	CTB
2.9685e-11	-0.598377	0.403	0.55	5.35843e-07	MAK16	CTB
2.99274e-11	-0.557103	0.458	0.594	5.4022e-07	COX15	CTB
3.03576e-11	-0.644829	0.385	0.526	5.47985e-07	PIK3R4	CTB
3.08169e-11	-0.814986	0.259	0.408	5.56276e-07	PRDX3	CTB
3.09362e-11	-0.340923	0.792	0.919	5.5843e-07	S100A16	CTB
3.1021e-11	-0.589957	0.392	0.538	5.5996e-07	ARHGAP42	CTB
3.12273e-11	-0.579032	0.4	0.552	5.63684e-07	FRS2	CTB
3.15568e-11	-0.542702	0.465	0.611	5.69633e-07	HAT1	CTB
3.18236e-11	-0.348098	0.721	0.839	5.74448e-07	ORMDL1	CTB
3.19189e-11	-0.687251	0.372	0.512	5.76167e-07	CDC27	CTB
3.20779e-11	-0.28246	0.931	0.982	5.79038e-07	DPYSL2	CTB
3.22455e-11	-0.368468	0.659	0.761	5.82063e-07	CASP2	CTB
3.2258e-11	-0.426158	0.558	0.691	5.82289e-07	TBCD	CTB
3.26341e-11	-0.34877	0.704	0.823	5.89077e-07	VPS26A	CTB
3.27788e-11	-0.32861	0.726	0.843	5.9169e-07	ATP6V1E1	CTB
3.30216e-11	-0.982993	0.186	0.333	5.96073e-07	DDX20	CTB
3.35473e-11	-0.632146	0.332	0.485	6.05562e-07	JMJD4	CTB
3.40594e-11	-0.763657	0.285	0.437	6.14806e-07	SNRNP25	CTB
3.41764e-11	-0.398302	0.595	0.722	6.16919e-07	EIF2D	CTB
3.41926e-11	-0.341795	0.836	0.957	6.1721e-07	SIAH1	CTB
3.46085e-11	-0.466351	0.575	0.698	6.24717e-07	CRLS1	CTB
3.46404e-11	-0.37289	0.673	0.764	6.25293e-07	NR1H2	CTB
3.47235e-11	-0.607902	0.412	0.561	6.26795e-07	LSS	CTB
3.51444e-11	-0.615761	0.312	0.473	6.34392e-07	OCRL	CTB
3.55863e-11	-0.469929	0.582	0.694	6.42368e-07	INTS10	CTB
3.56453e-11	-0.545291	0.458	0.601	6.43433e-07	PARN	CTB
3.56542e-11	-0.380292	0.633	0.746	6.43594e-07	DYRK2	CTB
3.63282e-11	-0.265364	1	0.997	6.55761e-07	VGLL3	CTB
3.66602e-11	-0.542558	0.478	0.618	6.61754e-07	DESI2	CTB
3.69927e-11	-0.372607	0.622	0.745	6.67755e-07	NDUFV3	CTB
3.70327e-11	-0.319568	0.719	0.821	6.68477e-07	SF3B4	CTB
3.71271e-11	-0.489059	0.551	0.663	6.70182e-07	GLS	CTB
3.72926e-11	-0.823013	0.257	0.406	6.73169e-07	RMDN1	CTB
3.77854e-11	-0.419546	0.56	0.689	6.82064e-07	BTG3	CTB
3.80084e-11	-0.534649	0.425	0.581	6.8609e-07	ECD	CTB
3.85987e-11	-0.622835	0.409	0.557	6.96746e-07	BYSL	CTB
3.89139e-11	-0.493305	0.471	0.626	7.02434e-07	AAGAB	CTB
3.90088e-11	-0.532504	0.513	0.639	7.04147e-07	SENP2	CTB
3.90596e-11	-0.36123	0.664	0.794	7.05065e-07	CAVIN3	CTB
3.91916e-11	-0.572143	0.451	0.585	7.07448e-07	LRRC58	CTB
3.93924e-11	-0.503249	0.469	0.615	7.11072e-07	ERLIN2	CTB
3.94309e-11	-0.427641	0.604	0.708	7.11768e-07	CDS2	CTB
3.94426e-11	-0.629566	0.365	0.515	7.11978e-07	SMIM10L1	CTB
3.95058e-11	-0.569892	0.418	0.566	7.1312e-07	CRY1	CTB
4.10312e-11	-0.39311	0.573	0.71	7.40653e-07	ARF4	CTB
4.10326e-11	-0.427176	0.635	0.738	7.40679e-07	VPS26B	CTB
4.17832e-11	-0.433861	0.588	0.708	7.54228e-07	ASH2L	CTB
4.19641e-11	-0.967757	0.197	0.343	7.57494e-07	NDUFA12	CTB
4.20321e-11	-1.09265	0.155	0.296	7.58721e-07	CLDN1	CTB
4.20624e-11	-0.338284	0.735	0.868	7.59269e-07	RCN1	CTB
4.23872e-11	-1.22966	0.133	0.27	7.65132e-07	IL18R1	CTB
4.30126e-11	-0.871703	0.246	0.392	7.7642e-07	ARL4A	CTB
4.34977e-11	-0.58968	0.423	0.567	7.85177e-07	ATMIN	CTB
4.3576e-11	-0.718218	0.259	0.416	7.8659e-07	NKRF	CTB
4.44723e-11	-0.529518	0.515	0.638	8.0277e-07	ERI3	CTB
4.46764e-11	-0.442953	0.555	0.687	8.06454e-07	POLD2	CTB
4.49019e-11	-0.351927	0.748	0.874	8.10525e-07	RAB1B	CTB
4.50487e-11	-0.338639	0.646	0.782	8.13174e-07	TXN2	CTB
4.53652e-11	-0.708104	0.316	0.468	8.18887e-07	U2AF2	CTB
4.54215e-11	-0.40881	0.593	0.726	8.19904e-07	GGCT	CTB
4.57131e-11	-0.427914	0.566	0.69	8.25168e-07	HSPH1	CTB
4.61592e-11	-0.541116	0.44	0.579	8.3322e-07	PPP1CC	CTB
4.64137e-11	-0.332524	0.723	0.847	8.37814e-07	UQCR11	CTB
4.65216e-11	-1.14723	0.146	0.285	8.39761e-07	ALKBH3	CTB
4.65502e-11	-0.987602	0.204	0.347	8.40277e-07	NXT2	CTB
4.72663e-11	-0.475428	0.551	0.662	8.53203e-07	SDF2L1	CTB
4.72999e-11	-0.878171	0.243	0.39	8.5381e-07	SNRPE	CTB
4.84574e-11	-0.33256	0.779	0.905	8.74705e-07	TAF10	CTB
4.85594e-11	-0.994965	0.19	0.335	8.76546e-07	CDKL1	CTB
4.85686e-11	-0.404504	0.573	0.71	8.76712e-07	KLF5	CTB
4.86583e-11	-0.35383	0.608	0.73	8.78332e-07	MMP24OS	CTB
4.90022e-11	-0.341697	0.688	0.812	8.84538e-07	ARAF	CTB
4.91293e-11	-0.312819	0.876	0.956	8.86834e-07	SEPTIN2	CTB
4.96304e-11	-0.414916	0.595	0.718	8.95879e-07	TRIO	CTB
4.9679e-11	-0.666684	0.369	0.514	8.96756e-07	MTIF2	CTB
5.06998e-11	-0.636165	0.403	0.539	9.15182e-07	ISG20L2	CTB
5.11925e-11	-0.487209	0.52	0.657	9.24075e-07	LSM14A	CTB
5.14009e-11	0.25709	0.938	0.938	9.27837e-07	ARHGEF12	CTB
5.1563e-11	0.561077	0.642	0.498	9.30763e-07	BACE2	CTB
5.19004e-11	-0.739067	0.237	0.392	9.36853e-07	NDC80	CTB
5.20308e-11	-0.34485	0.808	0.915	9.39208e-07	ETS2	CTB
5.20451e-11	-0.315845	0.838	0.909	9.39466e-07	DYNC1I2	CTB
5.29401e-11	-0.437036	0.584	0.704	9.55622e-07	GAPVD1	CTB
5.31916e-11	-0.946763	0.188	0.336	9.60162e-07	TMEM258	CTB
5.33818e-11	0.22435	0.98	0.972	9.63595e-07	YPEL3	CTB
5.35683e-11	-0.464942	0.538	0.673	9.66961e-07	ENTPD4	CTB
5.35899e-11	-0.517194	0.442	0.598	9.67352e-07	RABGGTA	CTB
5.37146e-11	-0.535449	0.493	0.63	9.69602e-07	TARBP1	CTB
5.39636e-11	-0.60851	0.429	0.566	9.74096e-07	SMAP1	CTB
5.44337e-11	-0.315177	0.701	0.797	9.82582e-07	GABARAPL2	CTB
5.44844e-11	0.590403	0.637	0.497	9.83498e-07	TNFAIP2	CTB
5.4812e-11	-0.317606	0.719	0.844	9.89412e-07	PAFAH1B2	CTB
5.53857e-11	-0.322109	0.67	0.78	9.99767e-07	KPNA1	CTB
5.59358e-11	-0.509549	0.52	0.651	1.0097e-06	COPS5	CTB
5.61175e-11	-0.971154	0.177	0.324	1.01298e-06	SPAG5	CTB
5.67615e-11	-0.574976	0.409	0.556	1.0246e-06	NME6	CTB
5.84701e-11	-0.6563	0.316	0.476	1.05544e-06	BLZF1	CTB
5.85362e-11	-0.723454	0.274	0.432	1.05664e-06	NOA1	CTB
5.87643e-11	-1.37356	0.086	0.215	1.06075e-06	CLSPN	CTB
5.94263e-11	-0.337301	0.715	0.807	1.0727e-06	SLAIN2	CTB
5.98414e-11	-0.541551	0.423	0.57	1.0802e-06	GCC2	CTB
6.0306e-11	-0.484916	0.5	0.631	1.08858e-06	RTKN	CTB
6.06112e-11	-0.443519	0.546	0.679	1.09409e-06	DCP1A	CTB
6.08641e-11	-0.565695	0.405	0.556	1.09866e-06	CHML	CTB
6.18564e-11	0.214884	0.956	0.914	1.11657e-06	CLDN5	CTB
6.23784e-11	-0.641186	0.334	0.483	1.12599e-06	NFXL1	CTB
6.29382e-11	-0.75883	0.332	0.471	1.1361e-06	CHUK	CTB
6.31135e-11	-0.458765	0.515	0.653	1.13926e-06	RALA	CTB
6.38308e-11	-0.498974	0.473	0.61	1.15221e-06	NGRN	CTB
6.48916e-11	-0.578395	0.403	0.548	1.17136e-06	CFL2	CTB
[truncated: 136,159 more rows]

## Sheet: DEG OUD_HCVpos vs Control
p_val	avg_log2FC	pct.1	pct.2	p_val_adj	gene	cluster
0	13.1581	0.804	0	0	DDX3Y	CTB
0	12.8007	0.712	0	0	EIF1AY	CTB
0	12.806	0.701	0	0	UTY	CTB
0	12.5593	0.652	0	0	KDM5D	CTB
0	11.263	0.35	0	0	USP9Y	CTB
0	10.9377	0.288	0	0	ZFY	CTB
0	0.865199	1	0.997	0	CCN1	CTB
0	-1.27558	0.998	1	0	MT-ND2	CTB
5.63228e-274	2.47997	0.603	0.26	1.01696e-269	CKB	CTB
3.36271e-268	0.664345	1	0.98	6.07171e-264	TPM1	CTB
9.63347e-247	-7.01399	0.004	0.386	1.73942e-242	CTAG2	CTB
1.39108e-235	0.749898	0.996	0.97	2.51173e-231	CCN2	CTB
1.32774e-232	3.53921	0.527	0.215	2.39738e-228	HBG1	CTB
2.84335e-222	-0.511144	0.999	1	5.13395e-218	ITM2C	CTB
7.58431e-220	-0.685979	0.994	0.999	1.36942e-215	S100A9	CTB
3.1873e-214	0.833977	0.958	0.808	5.75498e-210	LMOD1	CTB
5.61874e-205	-1.29929	0.407	0.755	1.01452e-200	HIST1H4C	CTB
6.3324e-195	-0.713916	0.917	0.982	1.14338e-190	PNP	CTB
4.96722e-180	-0.866552	0.686	0.903	8.96881e-176	RRAD	CTB
6.25983e-180	0.645708	0.987	0.915	1.13028e-175	TGFB3	CTB
8.43453e-169	-2.2408	0.108	0.438	1.52294e-164	ERAP2	CTB
4.82794e-168	-0.355761	1	1	8.71732e-164	MT-ND1	CTB
6.50769e-161	0.432203	1	1	1.17503e-156	TIMP3	CTB
7.41369e-157	0.592033	0.977	0.938	1.33862e-152	CD99	CTB
8.52263e-153	-0.7176	0.947	0.978	1.53885e-148	EDNRB	CTB
2.21811e-152	0.756051	0.965	0.896	4.00502e-148	SERPINE2	CTB
1.50084e-151	-0.597888	0.841	0.996	2.70992e-147	AREG	CTB
1.07815e-145	0.881187	0.922	0.827	1.94671e-141	HPGD	CTB
7.27212e-145	-0.651292	0.873	0.985	1.31305e-140	ADM	CTB
2.56491e-138	-0.308798	1	1	4.6312e-134	PAGE4	CTB
7.96981e-136	-0.611253	0.867	0.947	1.43903e-131	KDM5C	CTB
1.80457e-134	-1.31088	0.363	0.64	3.25834e-130	MAPK4	CTB
1.79352e-133	-0.859987	0.862	0.965	3.23839e-129	PLA2G2A	CTB
1.55957e-127	0.575525	0.998	0.992	2.81595e-123	TIMP2	CTB
6.35097e-127	1.26057	0.63	0.393	1.14673e-122	GPER1	CTB
1.00252e-126	0.452587	0.999	0.991	1.81015e-122	ENG	CTB
1.05376e-124	-1.34008	0.537	0.75	1.90268e-120	S100A8	CTB
5.82306e-119	1.58705	0.363	0.135	1.05141e-114	KCNK17	CTB
3.35653e-117	-0.570972	0.876	0.949	6.06056e-113	MXRA7	CTB
1.95744e-115	-0.653505	0.864	0.935	3.53436e-111	ZBTB16	CTB
4.44802e-114	-0.69377	0.715	0.878	8.03135e-110	DIPK2B	CTB
1.31724e-113	1.60207	0.545	0.312	2.37842e-109	COL17A1	CTB
1.21113e-110	-0.656228	0.744	0.881	2.18681e-106	DDX3X	CTB
7.96434e-108	0.568447	0.99	0.963	1.43804e-103	IGFBP3	CTB
1.0687e-107	-0.527803	0.9	0.965	1.92964e-103	STS	CTB
1.64764e-106	-0.580727	0.818	0.92	2.97497e-102	SMC1A	CTB
4.60763e-105	0.392123	0.999	0.99	8.31953e-101	MYL9	CTB
6.89478e-105	1.12926	0.556	0.318	1.24492e-100	EDN1	CTB
1.66287e-103	0.398148	0.999	0.998	3.00248e-99	COL6A3	CTB
2.42905e-102	2.52308	0.215	0.055	4.3859e-98	COMP	CTB
3.04929e-102	-0.465994	0.956	0.99	5.5058e-98	PDK4	CTB
3.44248e-102	-0.462311	0.962	0.994	6.21574e-98	ID1	CTB
3.96044e-101	1.61575	0.319	0.12	7.15098e-97	CRHBP	CTB
6.72348e-100	0.337143	0.999	0.999	1.21399e-95	SCARB1	CTB
9.69572e-100	-0.466804	0.925	0.976	1.75066e-95	GM2A	CTB
2.04616e-99	0.532952	0.945	0.892	3.69455e-95	MORC4	CTB
1.75848e-97	0.694471	0.883	0.791	3.17511e-93	PCDH18	CTB
1.28481e-96	-0.833185	0.427	0.68	2.31985e-92	AP1S3	CTB
2.74763e-92	-0.588861	0.784	0.9	4.96112e-88	SLC7A5	CTB
1.58261e-91	-0.90263	0.666	0.882	2.85755e-87	CSH2	CTB
1.20685e-88	-0.297367	0.999	0.999	2.17909e-84	PHLDA2	CTB
2.02111e-87	-0.422553	0.958	0.987	3.64931e-83	KLF2	CTB
2.51152e-87	0.580584	1	1	4.53481e-83	FN1	CTB
3.62978e-87	0.485075	0.931	0.787	6.55394e-83	CD248	CTB
3.87819e-87	1.55621	0.339	0.15	7.00247e-83	ODAPH	CTB
1.67857e-86	-1.53995	0.161	0.385	3.03083e-82	NPR3	CTB
3.50101e-86	-1.12886	0.286	0.517	6.32142e-82	PIR	CTB
1.43603e-85	0.359661	0.998	0.996	2.59289e-81	DSP	CTB
2.87148e-85	0.443294	0.974	0.937	5.18475e-81	GAA	CTB
1.11411e-84	-0.253379	1	1	2.01165e-80	MT-ND4L	CTB
1.21984e-84	1.48033	0.334	0.144	2.20255e-80	DKK1	CTB
1.04597e-83	0.395165	0.985	0.956	1.88861e-79	FABP4	CTB
2.48316e-82	8.51427	0.063	0	4.48359e-78	PRKY	CTB
2.62244e-82	0.797449	0.677	0.472	4.73508e-78	ADAMTS5	CTB
5.55424e-82	0.403044	0.981	0.981	1.00287e-77	CD36	CTB
1.83433e-81	-0.486885	0.834	0.938	3.31207e-77	LARGE2	CTB
8.06712e-81	-0.872114	0.427	0.637	1.4566e-76	MDFI	CTB
5.36685e-80	0.390816	0.997	0.995	9.69038e-76	TCIM	CTB
6.46273e-80	0.372033	1	1	1.16691e-75	FLT1	CTB
1.99599e-79	-0.327934	0.995	0.999	3.60396e-75	GSTP1	CTB
4.38904e-79	0.299477	1	0.999	7.92485e-75	GRN	CTB
4.55883e-78	-0.405402	0.958	0.986	8.23142e-74	APLNR	CTB
5.02564e-78	-1.29072	0.191	0.411	9.0743e-74	CRISPLD1	CTB
7.8369e-78	-0.531851	0.885	0.942	1.41503e-73	MT2A	CTB
3.63672e-77	-0.73058	0.458	0.71	6.56646e-73	PSG11	CTB
3.94114e-77	-0.631258	0.621	0.8	7.11613e-73	C17orf58	CTB
3.91654e-76	-0.483487	0.817	0.92	7.0717e-72	GSR	CTB
4.76119e-76	-0.668561	0.791	0.864	8.5968e-72	MAP1B	CTB
2.53599e-75	-0.624153	0.631	0.793	4.57898e-71	HSD17B10	CTB
2.98062e-75	0.24682	1	0.999	5.38181e-71	CRIM1	CTB
5.53178e-75	-0.501391	0.938	0.969	9.98818e-71	TSC22D3	CTB
3.0007e-74	-0.861973	0.372	0.589	5.41806e-70	WNK2	CTB
2.80356e-73	0.403963	0.989	0.962	5.06211e-69	PPP1R12B	CTB
1.20948e-72	-0.425097	0.942	0.975	2.18385e-68	PISD	CTB
1.33731e-72	1.85449	0.651	0.643	2.41464e-68	ALPP	CTB
1.34986e-71	2.17889	0.629	0.657	2.43731e-67	CRH	CTB
1.52621e-71	0.657062	0.859	0.784	2.75572e-67	THY1	CTB
3.92375e-71	0.863905	0.635	0.45	7.08472e-67	ATG9B	CTB
2.40765e-70	-0.445735	0.842	0.935	4.34725e-66	CD24	CTB
1.14414e-69	-0.673844	0.552	0.728	2.06586e-65	NME1	CTB
2.63454e-69	-0.407492	0.952	0.98	4.75693e-65	IFI27	CTB
4.81908e-69	-1.04232	0.278	0.483	8.70133e-65	ABCB1	CTB
6.22841e-69	1.62194	0.216	0.076	1.1246e-64	TIMD4	CTB
7.97893e-69	-0.5408	1	1	1.44068e-64	MT-ATP6	CTB
2.05026e-68	0.366829	0.987	0.974	3.70195e-64	CD14	CTB
2.46211e-68	0.478027	0.995	0.986	4.44559e-64	TIMP1	CTB
3.54429e-68	-0.725718	0.488	0.674	6.39957e-64	HMGA1	CTB
3.11814e-67	-0.479834	0.858	0.927	5.63011e-63	ADAM15	CTB
3.22616e-67	1.82172	0.213	0.077	5.82516e-63	ARMS2	CTB
1.2116e-66	-0.806087	0.605	0.725	2.18767e-62	FKBP5	CTB
1.56608e-66	-0.321251	0.981	0.997	2.82771e-62	DUSP9	CTB
6.45694e-66	-0.615262	0.645	0.806	1.16586e-61	HSD11B2	CTB
2.8531e-65	-0.776695	0.448	0.63	5.15156e-61	ISG20	CTB
5.75557e-65	1.84556	0.842	0.884	1.03923e-60	INHBA	CTB
8.59309e-65	0.29196	0.998	0.998	1.55157e-60	LGMN	CTB
1.10426e-64	-0.42576	0.851	0.93	1.99386e-60	ARL6IP5	CTB
1.69981e-64	-0.459654	0.818	0.904	3.06918e-60	SRM	CTB
2.87338e-64	2.14892	0.139	0.036	5.18818e-60	TIAM2	CTB
2.06234e-63	0.355261	0.995	0.99	3.72376e-59	COL5A1	CTB
2.88276e-63	0.684421	0.654	0.468	5.20511e-59	RGN	CTB
6.38844e-63	0.978375	0.664	0.543	1.1535e-58	QSOX1	CTB
8.41815e-63	0.361443	0.998	0.998	1.51998e-58	EGFR	CTB
2.03017e-62	1.53332	0.234	0.094	3.66567e-58	LRFN5	CTB
4.55595e-62	-0.336268	0.97	0.992	8.22622e-58	VGLL1	CTB
5.50658e-62	-0.195217	1	1	9.94268e-58	SAT1	CTB
7.56261e-62	-0.364092	0.93	0.973	1.3655e-57	EPHB4	CTB
1.05107e-61	-0.405055	0.935	0.963	1.89781e-57	ITGA6	CTB
1.30813e-61	0.482768	0.927	0.872	2.36196e-57	NID2	CTB
1.97376e-61	-0.333336	0.958	0.986	3.56382e-57	PRDX2	CTB
2.03735e-61	-2.10769	0.065	0.222	3.67864e-57	SSTR1	CTB
4.09035e-61	-0.467683	0.784	0.89	7.38553e-57	VAMP5	CTB
7.97084e-61	0.420938	0.946	0.9	1.43922e-56	AMOTL2	CTB
9.92401e-61	-0.489246	0.862	0.915	1.79188e-56	CLDN5	CTB
1.15357e-60	-0.269442	0.995	0.998	2.08289e-56	PRKAR1A	CTB
1.7347e-60	-0.621736	0.61	0.747	3.13217e-56	PDPR	CTB
1.83248e-60	1.01644	0.409	0.234	3.30873e-56	PROK1	CTB
4.0551e-60	0.371435	0.992	0.977	7.32188e-56	C1QC	CTB
5.37359e-60	0.378221	0.961	0.976	9.70255e-56	TCF21	CTB
8.23016e-60	0.397965	0.976	0.942	1.48604e-55	C1QB	CTB
1.61783e-59	-0.470868	0.721	0.845	2.92114e-55	SLC29A1	CTB
2.27718e-59	-0.37012	0.918	0.964	4.11168e-55	ABLIM3	CTB
2.37471e-59	-0.361768	0.95	0.976	4.28778e-55	CRYBG1	CTB
2.87602e-59	0.280482	0.999	0.929	5.19295e-55	TAGLN	CTB
3.17731e-59	-0.267472	0.991	0.998	5.73695e-55	INF2	CTB
3.30396e-59	3.01978	0.201	0.077	5.96563e-55	IGFBP1	CTB
5.85657e-59	0.236436	1	0.999	1.05746e-54	EGFL6	CTB
7.00223e-59	-0.207053	1	1	1.26432e-54	TGM2	CTB
7.7181e-59	-0.418659	0.853	0.931	1.39358e-54	ACKR3	CTB
7.77459e-59	-0.543937	0.642	0.782	1.40378e-54	CD9	CTB
8.06323e-59	0.281591	0.998	0.865	1.4559e-54	ACTA2	CTB
8.97878e-59	0.685435	0.648	0.476	1.62121e-54	NKD1	CTB
9.20208e-59	0.312562	0.993	0.982	1.66153e-54	HSPA2	CTB
1.33139e-58	1.36906	0.351	0.196	2.40396e-54	KRTAP26-1	CTB
1.62486e-58	0.313073	0.993	0.978	2.93385e-54	VCAN	CTB
2.05456e-58	-0.385619	0.895	0.945	3.70971e-54	HIPK2	CTB
3.90079e-58	0.401726	0.972	0.957	7.04327e-54	CSF2RA	CTB
4.59742e-58	0.379222	0.979	0.968	8.3011e-54	DNMT1	CTB
6.57278e-58	0.261358	1	1	1.18678e-53	CTSL	CTB
7.27239e-58	-0.186585	1	1	1.3131e-53	PEG10	CTB
7.52914e-58	-1.14086	0.196	0.379	1.35946e-53	ATP10A	CTB
9.02363e-58	-0.462056	0.772	0.872	1.62931e-53	TSPAN13	CTB
1.00512e-57	0.307816	0.995	0.983	1.81484e-53	MCAM	CTB
1.453e-57	0.355938	0.98	0.968	2.62354e-53	LIPG	CTB
1.47146e-57	-1.00607	0.271	0.454	2.65686e-53	FOXQ1	CTB
4.19652e-57	-0.893811	0.304	0.492	7.57723e-53	GFRA2	CTB
9.24585e-57	-0.2567	0.989	0.999	1.66943e-52	MGST3	CTB
3.61678e-56	-1.09286	0.211	0.393	6.53046e-52	ACOXL	CTB
4.38414e-56	-0.324687	0.952	0.979	7.916e-52	NR2F2	CTB
4.51642e-56	-0.373135	0.863	0.932	8.15484e-52	MSI2	CTB
5.03703e-56	0.661847	0.678	0.523	9.09487e-52	RASL12	CTB
7.58414e-56	0.56667	0.798	0.691	1.36939e-51	IL1RAP	CTB
9.66958e-56	1.00215	0.536	0.388	1.74594e-51	BCL6	CTB
1.13299e-55	0.38688	0.983	0.971	2.04572e-51	COBLL1	CTB
3.44271e-55	0.347182	0.974	0.949	6.21616e-51	FHL2	CTB
3.4751e-55	-0.409945	0.822	0.912	6.27464e-51	HSPD1	CTB
3.69131e-55	-0.515271	0.658	0.795	6.66504e-51	NRARP	CTB
6.98632e-55	-0.671473	0.434	0.62	1.26145e-50	C15orf48	CTB
7.08084e-55	0.337053	0.995	0.999	1.27852e-50	GPC3	CTB
9.2152e-55	0.268553	1	1	1.6639e-50	B2M	CTB
2.14475e-54	1.60269	0.205	0.082	3.87257e-50	CRLF1	CTB
3.05281e-54	-0.229223	0.825	0.977	5.51215e-50	LBH	CTB
2.66636e-53	-0.274724	0.991	0.996	4.81437e-49	LY6E	CTB
3.112e-53	1.02912	0.304	0.151	5.61902e-49	COX20	CTB
3.98325e-53	0.506192	0.92	0.903	7.19215e-49	GATM	CTB
4.15001e-53	1.35022	0.269	0.129	7.49326e-49	MUC1	CTB
3.3192e-52	-0.653033	0.555	0.692	5.99315e-48	DGKG	CTB
3.49205e-52	-0.323449	0.942	0.979	6.30524e-48	HYAL2	CTB
4.8222e-52	0.51597	0.794	0.692	8.70696e-48	DIPK2A	CTB
5.68684e-52	-0.742142	0.357	0.543	1.02682e-47	CSTA	CTB
5.99614e-52	1.10111	0.379	0.226	1.08266e-47	TRMT9B	CTB
9.88537e-52	0.304625	0.991	0.99	1.7849e-47	TFRC	CTB
1.03217e-51	0.692716	0.827	0.791	1.86369e-47	APCDD1	CTB
1.09298e-51	-0.90892	0.245	0.428	1.97348e-47	CCK	CTB
1.20645e-51	-0.241877	0.999	1	2.17837e-47	MLLT1	CTB
1.22328e-51	0.375058	0.973	0.97	2.20875e-47	PHLDB2	CTB
1.85789e-51	0.255695	0.999	0.996	3.35461e-47	ADAMTS1	CTB
3.13983e-51	-0.336912	0.932	0.974	5.66928e-47	CPM	CTB
3.74373e-51	-0.400737	0.771	0.895	6.75968e-47	NREP	CTB
4.24267e-51	0.646567	0.674	0.535	7.66057e-47	BMP4	CTB
9.02893e-51	-0.521843	0.735	0.819	1.63026e-46	ABR	CTB
1.28844e-50	0.52072	0.847	0.778	2.32641e-46	UCK2	CTB
1.49062e-50	0.74639	0.604	0.456	2.69146e-46	HTRA3	CTB
1.60759e-50	-0.277381	0.977	0.994	2.90267e-46	ID3	CTB
6.72394e-50	-0.728746	0.377	0.549	1.21407e-45	NRGN	CTB
8.52398e-50	1.8909	0.21	0.093	1.53909e-45	IGKC	CTB
1.19101e-49	0.226273	1	1	2.15049e-45	JUND	CTB
2.99269e-49	0.293176	0.995	0.985	5.40361e-45	C1QA	CTB
5.51816e-49	-0.224191	0.998	1	9.96359e-45	EFEMP1	CTB
2.36443e-48	-0.709143	0.382	0.554	4.26922e-44	LGI4	CTB
2.63226e-48	-0.229149	0.998	1	4.75281e-44	CEBPD	CTB
4.29291e-48	0.839744	0.424	0.263	7.75128e-44	PTGFRN	CTB
5.93667e-48	0.304572	0.994	0.952	1.07193e-43	SPP1	CTB
6.43185e-48	0.573471	0.665	0.495	1.16133e-43	NAA11	CTB
8.30012e-48	0.616542	0.979	0.973	1.49867e-43	SERPINE1	CTB
1.01452e-47	-0.466403	0.651	0.782	1.83182e-43	ZBTB10	CTB
1.03001e-47	-0.45986	0.663	0.797	1.85979e-43	ARMCX3	CTB
1.46122e-47	-0.66965	0.527	0.677	2.63837e-43	LYZ	CTB
1.93032e-47	-0.148878	0.998	1	3.48539e-43	KISS1	CTB
2.06022e-47	-0.45263	1	1	3.71994e-43	MT-ND3	CTB
2.63493e-47	-0.68472	0.45	0.604	4.75762e-43	MAGEA8	CTB
2.80507e-47	-0.456624	0.561	0.733	5.06483e-43	C11orf96	CTB
3.68197e-47	-0.430413	0.756	0.867	6.64817e-43	GGH	CTB
5.24165e-47	0.361503	0.942	0.902	9.46433e-43	ATF4	CTB
9.35904e-47	0.536268	0.765	0.663	1.68987e-42	MFAP2	CTB
1.4037e-46	0.43695	0.866	0.779	2.53452e-42	CITED2	CTB
2.00713e-46	0.2551	0.992	0.972	3.62407e-42	LASP1	CTB
5.80629e-46	-0.303062	0.946	0.97	1.04838e-41	AP1B1	CTB
8.281e-46	1.62428	0.164	0.062	1.49522e-41	ADAMTS20	CTB
8.89348e-46	0.306578	0.979	0.964	1.60581e-41	ADGRA2	CTB
9.0687e-46	0.54998	0.843	0.771	1.63744e-41	PXDN	CTB
1.33626e-45	0.320954	0.957	0.891	2.41275e-41	MYH11	CTB
1.38909e-45	0.890175	0.358	0.208	2.50815e-41	CROT	CTB
1.46595e-45	0.329148	0.962	0.93	2.64691e-41	NNAT	CTB
1.51166e-45	-0.312543	0.942	0.973	2.72945e-41	CCND3	CTB
1.69918e-45	0.387821	0.895	0.806	3.06804e-41	CNN2	CTB
1.86091e-45	-0.435912	0.729	0.829	3.36005e-41	FDFT1	CTB
2.63621e-45	0.374795	0.922	0.855	4.75994e-41	PAG1	CTB
4.07567e-45	-2.36656	0.046	0.165	7.35903e-41	LTF	CTB
5.00323e-45	-0.494016	0.731	0.819	9.03383e-41	RDH10	CTB
5.64051e-45	-0.2403	0.995	0.998	1.01845e-40	FBN2	CTB
6.144e-45	0.476875	0.943	0.935	1.10936e-40	C1orf115	CTB
6.15756e-45	-0.377056	0.721	0.857	1.11181e-40	IL32	CTB
7.38929e-45	-0.504889	0.543	0.706	1.33421e-40	KRT80	CTB
8.37617e-45	0.250883	0.986	0.939	1.5124e-40	TPM2	CTB
9.0438e-45	-0.573188	0.507	0.674	1.63295e-40	LGALS13	CTB
1.02578e-44	-0.505655	0.488	0.659	1.85215e-40	PPM1H	CTB
1.2236e-44	0.948163	0.799	0.778	2.20933e-40	HTRA1	CTB
1.57385e-44	-0.208027	1	1	2.84174e-40	MT-CO2	CTB
1.88796e-44	0.183915	1	1	3.40891e-40	CTSB	CTB
2.53252e-44	-0.389549	0.828	0.904	4.57273e-40	CCDC85B	CTB
3.19177e-44	0.51469	0.901	0.903	5.76305e-40	EFHD1	CTB
4.18025e-44	-0.26665	0.973	0.993	7.54785e-40	TUSC3	CTB
5.18398e-44	-0.644734	0.39	0.552	9.3602e-40	KDM6A	CTB
5.36108e-44	-0.259938	0.977	0.991	9.67996e-40	MSN	CTB
5.53331e-44	-0.208439	0.998	1	9.99094e-40	FOXO4	CTB
5.87914e-44	-0.252553	0.981	0.992	1.06154e-39	COMT	CTB
6.67747e-44	-0.336547	0.867	0.927	1.20568e-39	NRP2	CTB
6.7626e-44	0.745656	0.519	0.369	1.22106e-39	LINGO1	CTB
7.79019e-44	0.291289	0.985	0.963	1.4066e-39	ADCY3	CTB
8.10166e-44	-0.521727	0.498	0.661	1.46284e-39	SP6	CTB
9.51775e-44	7.59444	0.033	0	1.71853e-39	AC007244.1	CTB
1.00192e-43	-0.358178	0.857	0.906	1.80906e-39	ICAM2	CTB
1.01537e-43	0.95369	0.47	0.339	1.83335e-39	CORO6	CTB
2.02415e-43	0.817407	0.813	0.755	3.65481e-39	NOTUM	CTB
2.22e-43	-0.552999	0.753	0.8	4.00843e-39	FAM118A	CTB
2.49363e-43	1.39681	0.187	0.08	4.5025e-39	NKAIN4	CTB
3.97904e-43	-0.271855	0.973	0.991	7.18455e-39	SMAGP	CTB
5.12424e-43	0.311439	0.952	0.873	9.25233e-39	PPP1R14A	CTB
5.34414e-43	-0.248031	1	1	9.64938e-39	MT-ND4	CTB
7.31919e-43	-0.448959	0.799	0.877	1.32155e-38	TMEM100	CTB
7.4943e-43	-0.32813	0.893	0.939	1.35317e-38	KANK3	CTB
7.6122e-43	0.529838	0.782	0.706	1.37446e-38	SLMAP	CTB
8.0109e-43	-0.291347	1	1	1.44645e-38	CGA	CTB
8.74526e-43	-0.403284	0.645	0.794	1.57904e-38	CCNE1	CTB
1.39296e-42	0.3416	0.938	0.893	2.51513e-38	NR3C1	CTB
3.04712e-42	-0.456706	0.677	0.784	5.50189e-38	NAA10	CTB
4.11465e-42	2.67777	0.061	0.009	7.42942e-38	GPM6B	CTB
4.15833e-42	-0.415658	0.68	0.818	7.50828e-38	NFE2L3	CTB
6.46221e-42	0.746606	0.493	0.347	1.16682e-37	NRCAM	CTB
7.00283e-42	0.401592	0.908	0.877	1.26443e-37	APOD	CTB
7.41361e-42	1.35729	0.189	0.083	1.3386e-37	ZFP57	CTB
9.92017e-42	0.378903	0.949	0.936	1.79119e-37	SH3PXD2A	CTB
1.08576e-41	1.06731	0.266	0.14	1.96044e-37	GPRC5A	CTB
1.29823e-41	-0.303931	0.91	0.961	2.34409e-37	TMEM8A	CTB
1.33104e-41	-0.257738	0.971	0.988	2.40332e-37	HSP90AB1	CTB
2.26277e-41	-0.380089	0.753	0.846	4.08566e-37	FH	CTB
2.81499e-41	-0.211642	0.999	0.998	5.08274e-37	HSPA8	CTB
4.51466e-41	-0.38158	0.81	0.883	8.15168e-37	LMNB2	CTB
7.61078e-41	0.267816	1	1	1.3742e-36	COL6A2	CTB
8.26131e-41	-0.492657	0.57	0.704	1.49166e-36	LRATD1	CTB
1.11824e-40	-0.389608	0.696	0.82	2.01909e-36	SLC13A3	CTB
2.30534e-40	-1.63602	0.075	0.197	4.16251e-36	ATP2C2	CTB
5.87346e-40	-0.545243	0.492	0.642	1.06051e-35	KMO	CTB
6.20378e-40	-0.274789	0.96	0.984	1.12016e-35	IDO1	CTB
1.18582e-39	0.34416	0.921	0.873	2.14112e-35	COL5A3	CTB
1.23235e-39	0.317074	0.973	0.963	2.22513e-35	JUN	CTB
2.59821e-39	-0.704	0.508	0.617	4.69132e-35	KLF9	CTB
2.64927e-39	-0.4676	0.669	0.78	4.78351e-35	MOCS1	CTB
2.65338e-39	0.791896	0.464	0.327	4.79095e-35	ZNF711	CTB
2.79637e-39	-0.410845	0.72	0.816	5.04913e-35	MCM3	CTB
3.73816e-39	2.25867	0.097	0.028	6.74962e-35	TDO2	CTB
6.17874e-39	-0.379815	0.759	0.863	1.11563e-34	ATIC	CTB
7.06955e-39	-0.298705	0.855	0.928	1.27648e-34	SPINDOC	CTB
8.1991e-39	0.75538	0.543	0.415	1.48043e-34	GPR183	CTB
8.23853e-39	0.249596	0.983	0.97	1.48755e-34	JAM3	CTB
1.08658e-38	-1.1397	0.135	0.27	1.96193e-34	LILRB1	CTB
1.53646e-38	-0.38102	0.817	0.877	2.77423e-34	MRTFA	CTB
2.50647e-38	-1.29411	0.108	0.236	4.52567e-34	S100A12	CTB
2.52101e-38	-0.170654	0.999	1	4.55193e-34	ANXA5	CTB
3.59069e-38	-0.12922	0.982	0.998	6.48335e-34	GDF15	CTB
3.65151e-38	0.294334	0.97	0.954	6.59317e-34	PMP22	CTB
5.84579e-38	-0.398129	0.702	0.805	1.05552e-33	MAPRE3	CTB
7.48085e-38	0.32639	0.936	0.891	1.35074e-33	VASH1	CTB
7.587e-38	1.41796	0.183	0.084	1.36991e-33	CST6	CTB
9.53135e-38	-0.407941	0.781	0.842	1.72098e-33	NPR1	CTB
1.45588e-37	-0.314957	0.917	0.951	2.62874e-33	TBX3	CTB
1.54693e-37	-0.308883	0.855	0.92	2.79313e-33	SEMA3F	CTB
1.60913e-37	-0.173335	1	1	2.90545e-33	CDKN1C	CTB
1.68866e-37	-0.393284	0.754	0.831	3.04904e-33	SDC3	CTB
1.75127e-37	-0.796296	0.355	0.492	3.1621e-33	CNN1	CTB
2.15574e-37	0.354834	0.925	0.876	3.8924e-33	PDPN	CTB
2.1775e-37	0.262518	0.998	0.993	3.93169e-33	SIGLEC6	CTB
3.88601e-37	1.97246	0.101	0.031	7.01658e-33	CHRDL2	CTB
8.67662e-37	7.33918	0.028	0	1.56665e-32	TBL1Y	CTB
8.68457e-37	0.357544	0.961	0.958	1.56809e-32	RHOBTB1	CTB
9.10062e-37	-0.193301	1	1	1.64321e-32	TMSB4X	CTB
1.12636e-36	0.952898	0.277	0.156	2.03376e-32	TENT5B	CTB
1.36285e-36	-0.34252	0.801	0.868	2.46076e-32	EIF3G	CTB
1.36525e-36	0.575687	0.793	0.755	2.4651e-32	SYDE1	CTB
1.41416e-36	-0.636276	0.372	0.517	2.55341e-32	TSPAN7	CTB
1.41446e-36	0.331629	0.937	0.911	2.55395e-32	TMEM176B	CTB
2.07279e-36	-0.536796	0.515	0.643	3.74262e-32	AXIN2	CTB
2.4196e-36	0.997228	0.416	0.294	4.36883e-32	PLIN2	CTB
2.46734e-36	-0.334338	0.829	0.898	4.45503e-32	SYT7	CTB
5.27105e-36	-0.266412	0.64	0.826	9.5174e-32	POSTN	CTB
7.75438e-36	-1.1913	0.111	0.236	1.40013e-31	CX3CL1	CTB
8.63633e-36	-0.459773	0.543	0.692	1.55938e-31	CRYBG2	CTB
1.01996e-35	-0.709798	0.275	0.423	1.84164e-31	EIF1AX	CTB
1.23022e-35	0.276068	0.956	0.923	2.22129e-31	MYLK	CTB
1.36976e-35	0.285917	0.979	0.96	2.47323e-31	STAB1	CTB
1.60867e-35	-0.283504	0.948	0.972	2.90462e-31	POLR2L	CTB
1.62799e-35	-0.528106	0.544	0.663	2.9395e-31	FOXF2	CTB
1.80691e-35	0.308753	0.924	0.873	3.26256e-31	CTSD	CTB
2.92195e-35	0.987307	0.437	0.329	5.27587e-31	CDH6	CTB
2.92305e-35	0.246767	0.984	0.978	5.27787e-31	KLF6	CTB
3.11214e-35	0.317817	0.933	0.891	5.61929e-31	DPP7	CTB
3.57611e-35	-0.23585	0.986	0.994	6.45703e-31	SRGN	CTB
4.14325e-35	-0.286665	0.741	0.86	7.48106e-31	CNNM2	CTB
4.16172e-35	-0.393509	0.678	0.79	7.51441e-31	BICD1	CTB
4.20356e-35	-0.47003	0.573	0.7	7.58994e-31	LGALSL	CTB
6.75107e-35	-0.293894	0.896	0.945	1.21897e-30	ENO1	CTB
8.14405e-35	0.463956	0.831	0.792	1.47049e-30	AFAP1L2	CTB
8.67672e-35	0.528331	0.626	0.502	1.56667e-30	PRAG1	CTB
8.72286e-35	-0.480234	0.541	0.667	1.575e-30	BCOR	CTB
1.42902e-34	0.823297	0.82	0.794	2.58025e-30	FSTL3	CTB
1.56482e-34	-0.387603	0.65	0.772	2.82545e-30	MAP4K2	CTB
1.59287e-34	-0.511264	0.491	0.629	2.87608e-30	SPRY2	CTB
1.97202e-34	-0.303954	0.926	0.943	3.56067e-30	FASN	CTB
2.05781e-34	-0.15541	0.903	0.988	3.71558e-30	CSHL1	CTB
2.41823e-34	0.428527	0.789	0.701	4.36635e-30	PAM	CTB
2.46086e-34	-0.334058	0.865	0.907	4.44334e-30	PPIA	CTB
2.97504e-34	-0.7085	0.268	0.411	5.37174e-30	PPARGC1B	CTB
3.03118e-34	-0.336541	0.764	0.864	5.4731e-30	PCDH12	CTB
3.28725e-34	0.223978	0.979	0.951	5.93546e-30	VCL	CTB
3.4923e-34	0.893212	0.294	0.174	6.30569e-30	VSNL1	CTB
3.64209e-34	-0.209681	0.999	0.999	6.57616e-30	F13A1	CTB
3.94318e-34	0.274918	0.972	0.961	7.11981e-30	FERMT2	CTB
4.46337e-34	0.631603	0.578	0.458	8.05906e-30	SOX4	CTB
5.11149e-34	-0.550087	0.44	0.576	9.2293e-30	CTSH	CTB
5.21515e-34	-0.278887	0.886	0.946	9.41648e-30	GALNT11	CTB
5.40852e-34	0.157469	1	1	9.76563e-30	MCL1	CTB
8.01152e-34	-0.330184	0.826	0.891	1.44656e-29	SLC20A1	CTB
9.56388e-34	-0.626316	0.444	0.574	1.72685e-29	AQP1	CTB
1.21875e-33	0.718102	0.493	0.367	2.20058e-29	JAZF1	CTB
1.66998e-33	0.365234	0.849	0.788	3.01532e-29	RAI14	CTB
1.89008e-33	-0.336077	0.747	0.85	3.41274e-29	TUBB4B	CTB
1.96002e-33	-0.341558	0.813	0.878	3.53901e-29	TBX5	CTB
2.01529e-33	-0.473391	0.497	0.641	3.6388e-29	KCNG1	CTB
2.18039e-33	-0.291902	0.808	0.903	3.93691e-29	ADAMTS9	CTB
2.51602e-33	0.332515	0.933	0.905	4.54292e-29	PLAAT3	CTB
2.58712e-33	7.21788	0.025	0	4.67131e-29	TMSB4Y	CTB
2.72479e-33	-0.425737	0.616	0.73	4.91987e-29	MMP24OS	CTB
2.74825e-33	0.374712	0.802	0.687	4.96224e-29	BRWD1	CTB
2.93178e-33	-0.181465	0.995	0.999	5.29362e-29	DDB1	CTB
3.81067e-33	-0.30116	0.907	0.944	6.88055e-29	EMP1	CTB
3.94256e-33	0.285477	0.946	0.92	7.11869e-29	ZEB2	CTB
4.98765e-33	0.26922	0.993	0.993	9.00571e-29	SPARCL1	CTB
6.67564e-33	1.01529	0.23	0.124	1.20535e-28	ZNF232	CTB
8.3224e-33	-0.356099	0.763	0.83	1.50269e-28	N4BP3	CTB
9.364e-33	-0.292418	0.901	0.946	1.69076e-28	SAMHD1	CTB
9.42108e-33	0.696519	0.412	0.282	1.70107e-28	ADRA2A	CTB
1.0808e-32	1.07501	0.199	0.1	1.95149e-28	ARHGEF35	CTB
1.09197e-32	-0.588714	0.389	0.523	1.97167e-28	TCF15	CTB
1.41418e-32	0.346246	0.881	0.876	2.55344e-28	TNXB	CTB
1.8686e-32	-0.785755	0.231	0.366	3.37394e-28	SPSB2	CTB
2.02016e-32	0.341322	0.92	0.864	3.6476e-28	MIF	CTB
2.54947e-32	-0.193382	0.998	0.999	4.60332e-28	AKR1B1	CTB
2.96197e-32	1.00312	0.215	0.112	5.34813e-28	SCN4B	CTB
3.4565e-32	-0.278601	0.831	0.917	6.24106e-28	MMP15	CTB
3.92528e-32	-1.0449	0.117	0.236	7.08749e-28	TMTC1	CTB
4.64537e-32	-0.106365	0.499	0.748	8.38769e-28	PLAT	CTB
7.51539e-32	-0.344494	0.781	0.85	1.35698e-27	PDIA5	CTB
1.04253e-31	-1.0424	0.12	0.238	1.88239e-27	REM1	CTB
1.33745e-31	-0.296464	0.899	0.92	2.4149e-27	SPTSSA	CTB
1.53902e-31	0.545752	0.604	0.492	2.77885e-27	CETP	CTB
1.57454e-31	0.623457	0.46	0.326	2.84299e-27	NFASC	CTB
4.26729e-31	0.377657	0.836	0.762	7.70501e-27	IQGAP2	CTB
4.37217e-31	-0.425577	0.549	0.679	7.89439e-27	DTX3	CTB
5.68762e-31	-0.154957	1	1	1.02696e-26	CTDSP1	CTB
5.90194e-31	0.795889	0.302	0.184	1.06565e-26	CCDC169	CTB
6.27887e-31	-0.449641	0.906	0.936	1.13371e-26	HBB	CTB
6.8036e-31	-0.395447	0.591	0.713	1.22846e-26	RAB11FIP4	CTB
6.96008e-31	-0.393671	0.612	0.727	1.25671e-26	DKC1	CTB
7.66797e-31	-2.44123	0.016	0.09	1.38453e-26	OR52N5	CTB
7.72838e-31	-0.185497	0.995	0.999	1.39544e-26	EIF4A1	CTB
9.26979e-31	0.166427	1	0.999	1.67375e-26	PSAP	CTB
9.85771e-31	0.330357	0.994	0.986	1.77991e-26	LAPTM4A	CTB
1.01219e-30	-0.254547	0.976	0.988	1.82761e-26	SMS	CTB
1.09958e-30	1.1807	0.238	0.136	1.9854e-26	ASCL2	CTB
1.11476e-30	-0.31035	0.81	0.872	2.01281e-26	KCNN4	CTB
1.23029e-30	-0.426427	0.618	0.722	2.22141e-26	SNCA	CTB
1.23393e-30	-0.274264	0.931	0.96	2.22799e-26	PTGDS	CTB
1.28207e-30	0.361152	0.81	0.732	2.3149e-26	GYPC	CTB
1.30173e-30	-0.284443	0.882	0.915	2.3504e-26	ETS2	CTB
1.31824e-30	0.479517	0.643	0.524	2.38022e-26	KAZN	CTB
1.38906e-30	1.58934	0.101	0.036	2.50809e-26	LAIR2	CTB
1.48365e-30	2.61176	0.046	0.008	2.67887e-26	DPYSL4	CTB
1.62819e-30	-0.262934	0.91	0.953	2.93986e-26	SLC13A4	CTB
2.09284e-30	0.409172	0.706	0.605	3.77884e-26	DAAM2	CTB
2.12083e-30	-0.359367	0.711	0.803	3.82937e-26	DDX21	CTB
2.52171e-30	0.7835	0.329	0.211	4.5532e-26	SCART1	CTB
2.56758e-30	-0.30439	0.807	0.875	4.63602e-26	CCT6A	CTB
2.59488e-30	0.320698	0.938	0.919	4.68531e-26	CLTB	CTB
2.63996e-30	-1.34749	0.066	0.165	4.76671e-26	DNAH8	CTB
2.87284e-30	-0.412302	0.608	0.719	5.18719e-26	CLUH	CTB
2.89972e-30	-0.539254	0.442	0.573	5.23574e-26	ZNF704	CTB
3.355e-30	-0.273577	0.885	0.923	6.05779e-26	SKP2	CTB
3.93184e-30	-0.844563	0.182	0.309	7.09932e-26	CNTNAP3B	CTB
5.55566e-30	-0.26055	0.947	0.97	1.00313e-25	AEBP1	CTB
6.69638e-30	-0.211672	0.919	0.968	1.2091e-25	CREM	CTB
6.70218e-30	-0.344421	0.733	0.824	1.21015e-25	RUVBL1	CTB
6.73534e-30	0.163097	1	1	1.21613e-25	ITM2B	CTB
8.35019e-30	-0.326359	0.787	0.856	1.50771e-25	S1PR1	CTB
9.30408e-30	-1.23092	0.1	0.207	1.67994e-25	SCGN	CTB
1.00716e-29	-0.301344	0.981	0.983	1.81853e-25	SELENOW	CTB
1.15199e-29	-0.695013	0.261	0.392	2.08003e-25	CASQ1	CTB
1.16179e-29	-0.42146	0.591	0.703	2.09772e-25	ALDH4A1	CTB
1.36308e-29	-0.280985	0.838	0.901	2.46118e-25	GRAMD2A	CTB
1.45879e-29	-0.32548	0.693	0.805	2.63399e-25	TMEM150A	CTB
1.71395e-29	0.322789	0.904	0.861	3.0947e-25	CD68	CTB
1.75395e-29	-0.580606	0.388	0.514	3.16694e-25	NFATC1	CTB
1.91424e-29	-0.161998	0.999	1	3.45634e-25	BST2	CTB
1.9542e-29	0.651945	0.397	0.273	3.52851e-25	MAEL	CTB
2.03826e-29	0.235908	0.976	0.963	3.68029e-25	CAPN2	CTB
2.50947e-29	0.445196	0.663	0.548	4.53109e-25	CFL2	CTB
2.70793e-29	-0.523186	0.409	0.54	4.88943e-25	MAGEA10	CTB
3.12771e-29	-0.466029	0.561	0.67	5.64739e-25	JADE1	CTB
3.26204e-29	-0.357586	0.688	0.794	5.88994e-25	NOP16	CTB
3.55349e-29	-0.471491	0.469	0.599	6.41618e-25	ZFX	CTB
3.66754e-29	-0.27389	0.883	0.921	6.62211e-25	FOXF1	CTB
3.78292e-29	-0.608835	0.32	0.453	6.83045e-25	IGDCC3	CTB
4.00031e-29	-0.291984	0.836	0.895	7.22295e-25	ATP5F1A	CTB
4.41706e-29	-0.269257	0.881	0.93	7.97544e-25	NDUFB9	CTB
5.80432e-29	-0.362394	0.722	0.799	1.04803e-24	PARP1	CTB
5.83106e-29	0.455654	0.581	0.453	1.05286e-24	SYNPO2	CTB
5.86533e-29	-0.304501	0.779	0.864	1.05904e-24	NENF	CTB
6.65899e-29	-0.147534	1	1	1.20235e-24	TXNIP	CTB
6.66597e-29	0.296733	0.928	0.902	1.20361e-24	ITGA5	CTB
8.01605e-29	-0.834516	0.183	0.305	1.44738e-24	SLC52A3	CTB
9.94409e-29	0.377205	0.839	0.794	1.7955e-24	SRF	CTB
1.23584e-28	-0.491927	0.464	0.588	2.23142e-24	MMP19	CTB
1.41636e-28	-0.513017	0.459	0.581	2.55738e-24	OVOL1	CTB
1.47359e-28	-0.317232	0.761	0.843	2.66072e-24	CTNNAL1	CTB
1.49133e-28	-0.378569	0.613	0.722	2.69275e-24	PPIF	CTB
1.9126e-28	-0.295514	0.847	0.897	3.45338e-24	MSX2	CTB
2.15789e-28	-0.378286	0.649	0.748	3.89629e-24	LGR5	CTB
2.39291e-28	-0.492538	0.396	0.531	4.32063e-24	SNTB1	CTB
2.4359e-28	-1.2395	0.078	0.176	4.39826e-24	SEPTIN3	CTB
2.5199e-28	0.380033	0.725	0.613	4.54993e-24	SRPX2	CTB
2.72537e-28	0.357649	0.809	0.738	4.92094e-24	EBF1	CTB
2.93792e-28	0.432794	0.65	0.537	5.30471e-24	INKA2	CTB
3.96529e-28	-0.265145	0.892	0.93	7.15973e-24	ARL2	CTB
4.18444e-28	-0.340235	0.721	0.804	7.55543e-24	DUSP7	CTB
5.39106e-28	-0.341995	0.744	0.824	9.7341e-24	PSMC4	CTB
6.04341e-28	-0.361276	0.606	0.724	1.0912e-23	SLC16A12	CTB
6.99765e-28	-0.681892	0.283	0.407	1.2635e-23	WNT5A	CTB
7.95884e-28	-1.35345	0.061	0.153	1.43705e-23	LYNX1	CTB
8.14278e-28	0.380803	0.887	0.885	1.47026e-23	RDH13	CTB
8.87192e-28	0.619898	0.438	0.32	1.60191e-23	UNC5B	CTB
9.3423e-28	-0.272018	1	1	1.68685e-23	MT-CYB	CTB
9.72437e-28	0.704619	0.442	0.333	1.75583e-23	GDA	CTB
9.90399e-28	0.135538	1	1	1.78826e-23	FSTL1	CTB
1.42605e-27	0.54217	0.683	0.622	2.57488e-23	TBX4	CTB
1.78038e-27	-0.263762	0.872	0.916	3.21466e-23	LSM7	CTB
1.91614e-27	-0.240479	0.924	0.945	3.45978e-23	AURKAIP1	CTB
2.14056e-27	-0.228638	0.969	0.981	3.865e-23	HNRNPF	CTB
2.56104e-27	0.650532	0.485	0.376	4.62421e-23	LAYN	CTB
2.75323e-27	-0.235301	0.925	0.956	4.97123e-23	SEPTIN2	CTB
3.29013e-27	-0.273067	0.867	0.903	5.94065e-23	SIVA1	CTB
3.30344e-27	-1.03494	0.115	0.22	5.96469e-23	MPP6	CTB
3.62015e-27	0.656489	0.349	0.232	6.53654e-23	METTL7B	CTB
3.63638e-27	0.354949	0.837	0.778	6.56585e-23	METRNL	CTB
4.05231e-27	-0.328352	0.752	0.828	7.31685e-23	HSPA12B	CTB
4.16793e-27	-0.379005	0.624	0.725	7.52562e-23	PLXNA1	CTB
4.34557e-27	-0.104596	1	1	7.84636e-23	PECAM1	CTB
4.40124e-27	-0.24805	0.912	0.942	7.94687e-23	RAD23A	CTB
4.49395e-27	-0.130068	0.715	0.902	8.11428e-23	PSG5	CTB
5.30911e-27	-0.217118	0.992	0.997	9.58614e-23	GLUL	CTB
5.67111e-27	-0.380631	0.611	0.714	1.02397e-22	PREP	CTB
5.72207e-27	0.335226	0.979	0.988	1.03318e-22	MAFK	CTB
5.73134e-27	0.523266	0.489	0.367	1.03485e-22	SPESP1	CTB
5.7628e-27	-0.526361	0.384	0.511	1.04053e-22	BOP1	CTB
6.22607e-27	0.379701	0.763	0.683	1.12418e-22	SLC52A1	CTB
7.18346e-27	0.335412	0.798	0.71	1.29705e-22	ZNF185	CTB
7.18486e-27	0.242669	0.98	0.985	1.2973e-22	MBD2	CTB
8.67991e-27	0.229604	0.936	0.867	1.56724e-22	MMP2	CTB
1.02685e-26	-0.369248	0.64	0.741	1.85409e-22	WWC1	CTB
1.17167e-26	-0.493335	0.47	0.587	2.11557e-22	ABCG2	CTB
1.29165e-26	-0.239086	0.901	0.95	2.33221e-22	GATA2	CTB
1.50178e-26	-0.207759	0.963	0.981	2.71162e-22	MPP1	CTB
1.61606e-26	-0.856022	0.16	0.273	2.91796e-22	PUDP	CTB
1.76446e-26	-0.25805	0.843	0.911	3.18591e-22	TUBB	CTB
1.94505e-26	0.652925	0.572	0.487	3.51197e-22	NECTIN4	CTB
1.95522e-26	-0.735002	0.908	0.861	3.53035e-22	FCGBP	CTB
2.09624e-26	-0.431841	0.485	0.607	3.78496e-22	DCTPP1	CTB
2.13023e-26	-0.321653	0.72	0.804	3.84635e-22	GHITM	CTB
2.66503e-26	0.246078	0.968	0.959	4.81198e-22	COL14A1	CTB
2.81178e-26	0.320011	0.881	0.851	5.07695e-22	GUCY1B1	CTB
3.44584e-26	-0.729364	0.233	0.352	6.22181e-22	BAALC	CTB
3.70343e-26	-1.88405	0.039	0.116	6.68691e-22	LCN2	CTB
3.8049e-26	-0.421975	0.742	0.828	6.87013e-22	INSL4	CTB
3.83731e-26	0.258239	0.952	0.922	6.92865e-22	PNPLA2	CTB
4.04465e-26	0.388892	0.829	0.788	7.30303e-22	PRSS8	CTB
4.26124e-26	0.271425	0.927	0.872	7.69409e-22	BMP5	CTB
4.36558e-26	-0.29795	0.821	0.874	7.88249e-22	CYSTM1	CTB
4.45861e-26	-0.303086	0.761	0.838	8.05046e-22	EBNA1BP2	CTB
4.50439e-26	0.234396	0.979	0.981	8.13312e-22	JUNB	CTB
4.98356e-26	0.998146	0.179	0.094	8.99831e-22	CXCR6	CTB
5.17371e-26	-0.168631	1	1	9.34165e-22	IGFBP5	CTB
5.38367e-26	0.967935	0.234	0.138	9.72075e-22	IL2RB	CTB
5.42173e-26	-0.583319	0.396	0.508	9.78948e-22	TBC1D1	CTB
5.50309e-26	-0.258304	0.883	0.924	9.93638e-22	EXOC6B	CTB
5.70107e-26	-1.2508	0.074	0.166	1.02939e-21	SGCA	CTB
5.70591e-26	0.37311	0.76	0.703	1.03026e-21	VAMP7	CTB
5.73812e-26	-1.61323	0.043	0.122	1.03608e-21	CDH8	CTB
6.25782e-26	1.59771	0.592	0.594	1.12991e-21	PRG2	CTB
6.46904e-26	-0.380587	0.603	0.71	1.16805e-21	H2AFX	CTB
6.86004e-26	0.563048	0.618	0.53	1.23865e-21	PLCL2	CTB
8.34388e-26	0.260715	0.979	0.981	1.50657e-21	TPM4	CTB
8.6539e-26	-0.236202	0.765	0.886	1.56255e-21	IL33	CTB
9.12704e-26	-0.254505	0.889	0.925	1.64798e-21	LIFR	CTB
9.38198e-26	0.444284	0.693	0.615	1.69401e-21	GBP1	CTB
1.02893e-25	0.284296	0.949	0.964	1.85784e-21	CRISPLD2	CTB
1.09906e-25	1.32324	0.188	0.104	1.98445e-21	TAC3	CTB
1.16684e-25	-0.21172	0.967	0.984	2.10685e-21	MLLT6	CTB
1.3201e-25	-1.08385	0.112	0.212	2.38356e-21	SPX	CTB
1.42313e-25	-0.359454	0.637	0.743	2.56961e-21	CPNE2	CTB
1.61476e-25	0.402838	0.853	0.821	2.91561e-21	PREX2	CTB
1.76177e-25	0.438282	0.661	0.568	3.18105e-21	PAMR1	CTB
2.33789e-25	-0.271467	0.856	0.909	4.22129e-21	LZTS2	CTB
2.55401e-25	-0.225636	0.921	0.959	4.61152e-21	ARRB1	CTB
2.65089e-25	0.269907	0.919	0.894	4.78645e-21	SWAP70	CTB
2.67286e-25	-0.359993	0.658	0.738	4.82612e-21	UBA1	CTB
3.41085e-25	-0.34592	0.651	0.754	6.15863e-21	TUBA1C	CTB
3.74269e-25	-0.305375	0.743	0.819	6.75781e-21	PTGES	CTB
3.99529e-25	-0.457629	0.441	0.563	7.2139e-21	SMIM3	CTB
4.2699e-25	-0.252	0.903	0.935	7.70972e-21	LDB2	CTB
4.29321e-25	-0.253343	0.855	0.911	7.75183e-21	IL10RB	CTB
4.60623e-25	0.330713	0.981	0.988	8.31702e-21	RHOBTB3	CTB
5.10153e-25	-0.233127	0.908	0.945	9.21132e-21	PSMB2	CTB
5.45558e-25	-0.432349	0.507	0.62	9.85059e-21	ATP2B1	CTB
5.92473e-25	-0.315208	0.751	0.817	1.06977e-20	PER1	CTB
6.31502e-25	0.449222	0.576	0.459	1.14024e-20	CRYZ	CTB
6.40652e-25	0.38892	0.62	0.485	1.15676e-20	ACTG2	CTB
6.41183e-25	-0.306549	0.783	0.843	1.15772e-20	TKT	CTB
6.91103e-25	-0.393699	0.585	0.68	1.24786e-20	RRP7A	CTB
7.01349e-25	-0.288664	0.878	0.908	1.26636e-20	C1QTNF1	CTB
7.07499e-25	-0.249065	0.855	0.905	1.27746e-20	LSM4	CTB
7.87875e-25	-0.22891	0.85	0.928	1.42259e-20	ARHGAP26	CTB
8.05732e-25	0.794293	0.254	0.155	1.45483e-20	NUAK2	CTB
8.19072e-25	-0.359591	0.683	0.771	1.47892e-20	MPP7	CTB
8.49282e-25	0.343678	0.932	0.928	1.53346e-20	PRSS23	CTB
8.58723e-25	-0.420375	0.493	0.608	1.55051e-20	SRSF7	CTB
8.6649e-25	0.275895	0.931	0.889	1.56453e-20	ARHGEF17	CTB
9.20747e-25	-0.190033	0.977	0.989	1.6625e-20	TCAF1	CTB
9.78271e-25	-0.32893	0.696	0.781	1.76637e-20	MYORG	CTB
1.13895e-24	-0.283011	0.826	0.873	2.05648e-20	PLIN3	CTB
1.19412e-24	-0.247601	0.874	0.924	2.15611e-20	EMD	CTB
1.38692e-24	-0.32974	0.688	0.772	2.50422e-20	C1orf122	CTB
1.40054e-24	-0.252172	0.847	0.901	2.52882e-20	LGALS8	CTB
1.45636e-24	-0.308041	0.758	0.821	2.62961e-20	EFNB1	CTB
1.53775e-24	-0.285959	0.83	0.874	2.77656e-20	RAPH1	CTB
1.81299e-24	-0.526841	0.345	0.466	3.27354e-20	KYAT3	CTB
1.94226e-24	-0.80585	0.175	0.284	3.50694e-20	SLAMF1	CTB
2.22583e-24	0.186585	0.989	0.984	4.01896e-20	SERPINF1	CTB
2.25617e-24	0.225274	0.98	0.973	4.07373e-20	VWF	CTB
2.70453e-24	-0.311374	0.749	0.812	4.8833e-20	RILPL1	CTB
2.73614e-24	-0.31618	0.693	0.776	4.94037e-20	SLC25A1	CTB
2.84123e-24	-0.279716	0.789	0.845	5.13012e-20	METTL26	CTB
3.01343e-24	0.225611	0.954	0.935	5.44105e-20	TSPAN4	CTB
3.38278e-24	-0.429458	0.439	0.56	6.10795e-20	VBP1	CTB
3.44761e-24	0.432189	0.69	0.606	6.225e-20	GPR157	CTB
3.46435e-24	0.384986	0.82	0.764	6.25523e-20	BHLHE40	CTB
4.44166e-24	-0.309416	0.695	0.792	8.01985e-20	GRASP	CTB
4.60265e-24	0.283651	0.921	0.885	8.31054e-20	DAPK3	CTB
4.72311e-24	-0.321423	0.713	0.798	8.52805e-20	SH2D3C	CTB
4.79792e-24	-0.275708	0.795	0.849	8.66313e-20	PA2G4	CTB
4.82728e-24	0.265467	0.96	0.929	8.71614e-20	APOE	CTB
5.00364e-24	-0.456884	0.448	0.56	9.03458e-20	LAS1L	CTB
5.72484e-24	0.181621	0.989	0.978	1.03368e-19	PLD3	CTB
5.86916e-24	0.266482	0.909	0.868	1.05974e-19	MAST4	CTB
6.3456e-24	0.253574	0.927	0.892	1.14576e-19	CCND2	CTB
6.66446e-24	-0.304665	0.78	0.832	1.20333e-19	ECI1	CTB
6.91954e-24	-0.780724	0.166	0.274	1.24939e-19	HOXB2	CTB
7.97859e-24	0.286459	0.846	0.766	1.44061e-19	PDLIM7	CTB
8.15763e-24	-0.338059	0.658	0.749	1.47294e-19	ZNF366	CTB
8.66564e-24	0.359251	0.746	0.668	1.56467e-19	CD82	CTB
8.78297e-24	-0.248099	0.846	0.898	1.58585e-19	COX8A	CTB
8.95361e-24	0.622391	0.377	0.267	1.61666e-19	PLXNA4	CTB
9.01044e-24	-0.266518	1	0.999	1.62692e-19	HBA2	CTB
9.17479e-24	-0.286333	0.884	0.916	1.6566e-19	ZNF83	CTB
1.06607e-23	-0.47817	0.426	0.538	1.9249e-19	AGER	CTB
1.35836e-23	-0.534226	0.284	0.405	2.45265e-19	METTL1	CTB
1.47422e-23	-0.72592	0.204	0.315	2.66186e-19	SELL	CTB
1.51192e-23	0.475405	0.575	0.473	2.72993e-19	PLEK	CTB
1.98594e-23	0.274397	0.905	0.87	3.5858e-19	ST5	CTB
2.1903e-23	0.970568	0.202	0.117	3.9548e-19	CCL8	CTB
2.32795e-23	-1.20446	0.086	0.174	4.20335e-19	IFITM10	CTB
2.33004e-23	0.860701	0.228	0.139	4.20713e-19	CYP2E1	CTB
2.56177e-23	0.189033	0.986	0.981	4.62553e-19	LGALS3BP	CTB
2.96255e-23	-0.510168	0.383	0.499	5.34918e-19	TK1	CTB
3.06404e-23	-0.643769	0.254	0.368	5.53244e-19	CPT1B	CTB
3.12945e-23	1.81513	0.055	0.015	5.65053e-19	KCNAB1	CTB
3.42861e-23	-0.332347	0.646	0.741	6.19069e-19	HELLS	CTB
4.05768e-23	0.670191	0.297	0.197	7.32655e-19	SPATC1L	CTB
4.29131e-23	-0.391196	0.501	0.62	7.74839e-19	COQ10B	CTB
4.40552e-23	-0.58972	0.28	0.394	7.95461e-19	OTUD3	CTB
4.42506e-23	-0.368313	0.556	0.664	7.98989e-19	TSEN34	CTB
5.02405e-23	-0.458487	0.414	0.528	9.07143e-19	FXYD6	CTB
5.27204e-23	-0.397769	0.558	0.659	9.5192e-19	HIST1H1D	CTB
5.4603e-23	-0.292281	0.689	0.79	9.85911e-19	GULP1	CTB
5.65289e-23	-0.23792	0.868	0.919	1.02069e-18	PSMB4	CTB
5.67525e-23	-0.159057	0.976	0.994	1.02472e-18	ECH1	CTB
5.88682e-23	-0.370538	0.545	0.657	1.06292e-18	NT5C3B	CTB
5.94868e-23	1.51588	0.081	0.03	1.07409e-18	SMIM22	CTB
6.06852e-23	-0.332534	0.66	0.754	1.09573e-18	TBL1X	CTB
6.12249e-23	0.524738	0.456	0.346	1.10548e-18	RHPN2	CTB
8.00472e-23	0.96042	0.168	0.09	1.44533e-18	PCYT1B	CTB
8.08592e-23	1.20849	0.117	0.054	1.45999e-18	GSTT2B	CTB
8.19716e-23	-0.350979	0.677	0.754	1.48008e-18	DBI	CTB
9.441e-23	0.367648	0.881	0.861	1.70467e-18	FAM120AOS	CTB
9.46401e-23	-0.392323	0.487	0.601	1.70882e-18	SLC27A2	CTB
1.03569e-22	-0.244069	0.872	0.916	1.87004e-18	TIMM13	CTB
1.21471e-22	-0.318771	0.64	0.745	2.19327e-18	CCNYL1	CTB
1.33319e-22	0.644811	0.808	0.867	2.40721e-18	KRT19	CTB
1.48791e-22	-0.450319	0.378	0.5	2.68656e-18	CARMIL1	CTB
1.51602e-22	-0.493719	0.377	0.492	2.73733e-18	ASF1B	CTB
1.58799e-22	-0.246424	0.771	0.851	2.86728e-18	AFAP1L1	CTB
1.62044e-22	-0.116048	0.796	0.965	2.92587e-18	GH2	CTB
1.6389e-22	-0.343334	0.618	0.709	2.9592e-18	GOT2	CTB
1.80625e-22	-0.61153	0.237	0.349	3.26137e-18	GIPC2	CTB
1.96357e-22	-0.20126	0.966	0.977	3.54543e-18	EIF3B	CTB
1.97298e-22	-0.351911	0.608	0.709	3.56242e-18	ZNF175	CTB
1.98519e-22	0.412286	0.63	0.539	3.58446e-18	PKNOX2	CTB
2.00423e-22	-0.274469	0.798	0.851	3.61884e-18	XRCC6	CTB
2.15377e-22	1.45324	0.741	0.883	3.88885e-18	PAPPA2	CTB
2.1695e-22	-0.392488	0.551	0.658	3.91725e-18	GPD1L	CTB
2.23521e-22	-0.244924	0.693	0.813	4.0359e-18	PDE8B	CTB
2.49198e-22	-1.10558	0.081	0.166	4.49952e-18	MAGEA4	CTB
2.54107e-22	0.696217	0.313	0.215	4.58815e-18	VIPR2	CTB
2.57826e-22	-0.246474	0.928	0.949	4.6553e-18	MYC	CTB
2.80079e-22	0.314894	0.84	0.794	5.05711e-18	CAVIN3	CTB
2.88647e-22	-0.553545	0.339	0.449	5.2118e-18	HS6ST2	CTB
2.9253e-22	0.209588	0.969	0.961	5.28192e-18	PLEC	CTB
3.226e-22	-0.447229	0.46	0.569	5.82486e-18	PCNA	CTB
3.40021e-22	0.379239	0.96	0.985	6.13941e-18	EPS8L1	CTB
3.40829e-22	0.987708	0.174	0.097	6.15401e-18	SLC26A7	CTB
3.48326e-22	-0.494118	0.368	0.483	6.28937e-18	CARD10	CTB
3.79949e-22	-0.33759	0.657	0.735	6.86037e-18	NDUFS7	CTB
3.80539e-22	0.473997	0.82	0.815	6.87102e-18	SMAD6	CTB
4.14353e-22	0.44467	0.548	0.435	7.48157e-18	NTN4	CTB
4.2513e-22	-0.472948	0.379	0.491	7.67615e-18	GPSM2	CTB
4.3115e-22	0.36407	0.809	0.766	7.78485e-18	S100A4	CTB
4.57794e-22	1.09482	0.15	0.079	8.26593e-18	TMEM132C	CTB
4.63303e-22	-0.671496	0.215	0.322	8.3654e-18	MCUB	CTB
5.73478e-22	-0.576967	0.279	0.389	1.03547e-17	PYROXD2	CTB
6.11469e-22	-0.196154	0.981	0.987	1.10407e-17	IDH2	CTB
6.23158e-22	-0.579515	0.246	0.36	1.12517e-17	ENDOU	CTB
6.44666e-22	0.291611	1	1	1.16401e-17	COL1A2	CTB
6.74314e-22	-0.319488	0.665	0.754	1.21754e-17	PSD4	CTB
7.303e-22	0.780528	0.245	0.155	1.31863e-17	SCNN1B	CTB
8.10787e-22	-0.269421	0.803	0.863	1.46396e-17	SGTA	CTB
8.12242e-22	0.17704	1	1	1.46659e-17	FTH1	CTB
8.27198e-22	-0.250663	0.8	0.871	1.49359e-17	MDM2	CTB
9.52739e-22	0.212544	0.988	0.985	1.72027e-17	TXNDC5	CTB
1.047e-21	-0.476474	0.396	0.506	1.89046e-17	HDAC8	CTB
1.20131e-21	-0.534414	0.324	0.434	2.16909e-17	CCDC86	CTB
1.21691e-21	-0.209997	0.937	0.959	2.19725e-17	RAMP2	CTB
1.31408e-21	0.408154	0.699	0.634	2.37271e-17	KIF2A	CTB
1.50932e-21	-0.272604	0.782	0.84	2.72523e-17	DDT	CTB
1.51381e-21	-0.579503	0.324	0.429	2.73334e-17	GPR37	CTB
1.63722e-21	-0.32929	0.632	0.726	2.95617e-17	GGCT	CTB
1.64668e-21	-0.232658	0.89	0.929	2.97324e-17	NELFCD	CTB
1.89421e-21	-0.591142	0.275	0.384	3.42019e-17	CIAPIN1	CTB
1.93966e-21	-0.364153	0.608	0.701	3.50225e-17	TFCP2L1	CTB
1.99389e-21	0.346976	0.7	0.606	3.60017e-17	PNMA1	CTB
2.11121e-21	0.474987	0.554	0.45	3.812e-17	NLRP2	CTB
2.28751e-21	-0.272513	0.813	0.864	4.13032e-17	PACSIN2	CTB
2.29583e-21	-0.277738	0.801	0.867	4.14534e-17	GCM1	CTB
2.35069e-21	-0.205762	0.937	0.959	4.2444e-17	XBP1	CTB
2.43534e-21	-0.356855	0.596	0.687	4.39725e-17	EPB41L4A	CTB
2.44068e-21	-0.245363	0.844	0.893	4.40689e-17	RPIA	CTB
2.44314e-21	0.378489	0.699	0.614	4.41133e-17	CLU	CTB
2.53571e-21	1.15636	0.12	0.057	4.57849e-17	FBXL22	CTB
2.59216e-21	-0.5041	0.455	0.55	4.68041e-17	VLDLR	CTB
2.75107e-21	-0.225909	0.877	0.912	4.96733e-17	HCLS1	CTB
2.83517e-21	-0.191224	0.972	0.985	5.11919e-17	RBM3	CTB
2.86701e-21	-0.312092	0.63	0.729	5.17668e-17	P2RY6	CTB
3.06958e-21	-0.210029	0.909	0.939	5.54244e-17	ATP5MG	CTB
3.10136e-21	-0.253489	0.805	0.876	5.59982e-17	ROMO1	CTB
3.16215e-21	0.436311	0.575	0.469	5.70957e-17	AJUBA	CTB
3.2051e-21	-0.324346	0.628	0.719	5.78712e-17	SCARA3	CTB
3.36823e-21	1.51825	0.08	0.031	6.08168e-17	SLC7A10	CTB
3.73996e-21	0.258924	0.991	0.997	6.75288e-17	SVEP1	CTB
3.77194e-21	-0.304899	0.688	0.77	6.81062e-17	KIFC3	CTB
4.48053e-21	-0.30019	0.695	0.779	8.09004e-17	NDUFA8	CTB
4.57326e-21	-0.607382	0.232	0.341	8.25748e-17	ATP1A4	CTB
4.69487e-21	-0.364553	0.575	0.671	8.47706e-17	RGS2	CTB
4.78334e-21	-0.304119	0.66	0.756	8.6368e-17	ALDH18A1	CTB
4.97738e-21	-0.470666	0.274	0.391	8.98716e-17	SLC34A2	CTB
5.4804e-21	-0.213132	0.922	0.957	9.89541e-17	SIAH1	CTB
5.5805e-21	0.369222	1	1	1.00762e-16	FBLN1	CTB
5.75888e-21	-1.06114	0.085	0.167	1.03982e-16	RALYL	CTB
5.95445e-21	-0.23652	0.842	0.889	1.07513e-16	PSMB5	CTB
6.23614e-21	-0.268995	0.751	0.81	1.126e-16	HUWE1	CTB
7.93389e-21	-0.242974	0.843	0.896	1.43254e-16	PRDX5	CTB
1.00518e-20	-0.442329	0.447	0.548	1.81495e-16	EIF2B2	CTB
1.04892e-20	0.290836	0.836	0.783	1.89393e-16	PLEKHG3	CTB
1.08189e-20	-0.234612	0.856	0.91	1.95345e-16	STXBP6	CTB
1.10567e-20	-0.512905	0.332	0.439	1.9964e-16	TNFRSF10A	CTB
1.10844e-20	0.189891	0.992	0.99	2.00141e-16	NRP1	CTB
1.11707e-20	1.27133	0.098	0.043	2.01698e-16	SOX9	CTB
1.12559e-20	-0.420096	0.471	0.575	2.03237e-16	P3H2	CTB
1.27318e-20	-0.295334	0.744	0.816	2.29885e-16	H3F3B	CTB
1.29367e-20	-0.223324	0.899	0.93	2.33585e-16	NCOA3	CTB
1.32398e-20	-0.457799	0.381	0.492	2.39059e-16	DCAF4	CTB
1.38085e-20	-0.406118	0.49	0.593	2.49327e-16	DCLK2	CTB
1.40912e-20	0.326386	0.738	0.666	2.5443e-16	USP53	CTB
1.46437e-20	-0.310686	0.691	0.758	2.64406e-16	TSKU	CTB
1.49249e-20	-0.251375	0.832	0.873	2.69485e-16	PAK4	CTB
1.66104e-20	-0.305976	0.711	0.793	2.99918e-16	HACD3	CTB
1.72672e-20	-0.313423	0.603	0.703	3.11777e-16	SRPRB	CTB
1.79846e-20	-0.354762	0.597	0.694	3.2473e-16	MAOA	CTB
1.81668e-20	-0.366427	0.497	0.606	3.2802e-16	IFRD2	CTB
1.83393e-20	0.984645	0.167	0.095	3.31134e-16	NCCRP1	CTB
1.85819e-20	0.31531	0.708	0.62	3.35515e-16	CRELD1	CTB
1.89278e-20	-0.227237	0.831	0.896	3.41761e-16	ETV5	CTB
1.96049e-20	-0.764616	0.159	0.256	3.53986e-16	OTUB2	CTB
1.96226e-20	-0.320228	0.646	0.724	3.54306e-16	CENPX	CTB
2.04152e-20	-0.312209	0.716	0.794	3.68616e-16	RCN3	CTB
2.04691e-20	-0.25915	0.867	0.906	3.69591e-16	PITPNC1	CTB
2.0685e-20	-0.211253	0.922	0.951	3.73488e-16	ECHS1	CTB
2.40038e-20	-0.351027	0.526	0.63	4.33412e-16	THOC2	CTB
2.5986e-20	-0.28007	0.719	0.801	4.69203e-16	HES1	CTB
2.74043e-20	-0.317424	0.65	0.735	4.94813e-16	PTPN3	CTB
2.75156e-20	-0.303678	0.662	0.752	4.96821e-16	ASPSCR1	CTB
2.76186e-20	0.364329	0.756	0.689	4.98681e-16	HAND2	CTB
2.76336e-20	0.240283	0.89	0.852	4.98952e-16	CTHRC1	CTB
2.85313e-20	-0.38831	0.508	0.611	5.15162e-16	ANKH	CTB
2.90271e-20	-0.453761	0.389	0.495	5.24114e-16	NOP2	CTB
3.07888e-20	-0.224076	0.862	0.921	5.55923e-16	NHP2	CTB
3.12086e-20	0.429542	0.588	0.497	5.63502e-16	TNFAIP2	CTB
3.15617e-20	-0.225449	0.853	0.886	5.69878e-16	PRKAB1	CTB
3.23596e-20	-0.158176	0.993	0.994	5.84285e-16	PSME1	CTB
3.39833e-20	-0.354	0.571	0.668	6.13602e-16	MCM6	CTB
3.49447e-20	0.204119	0.968	0.966	6.30961e-16	FMNL2	CTB
3.65237e-20	0.151331	1	1	6.59472e-16	COL15A1	CTB
4.111e-20	-0.23106	0.882	0.915	7.42282e-16	DDAH2	CTB
4.50619e-20	-0.214161	0.907	0.932	8.13638e-16	PITPNA	CTB
4.57816e-20	-0.435162	0.424	0.526	8.26633e-16	SULT1C4	CTB
4.7944e-20	-0.251329	0.799	0.859	8.65677e-16	PIK3R1	CTB
5.60875e-20	-0.277786	0.746	0.82	1.01272e-15	YWHAH	CTB
6.26803e-20	-0.651263	0.238	0.339	1.13176e-15	CD163L1	CTB
6.70837e-20	-0.484653	0.342	0.448	1.21126e-15	CAMK2D	CTB
6.81777e-20	0.241757	0.881	0.838	1.23102e-15	PDZD2	CTB
7.43494e-20	-0.711392	0.168	0.265	1.34245e-15	TNFRSF4	CTB
7.49399e-20	-0.227778	0.885	0.915	1.35311e-15	STRAP	CTB
7.89135e-20	-0.274078	0.814	0.863	1.42486e-15	LIPA	CTB
8.34729e-20	-0.453161	0.387	0.492	1.50719e-15	NOC4L	CTB
8.38987e-20	0.226995	0.978	0.968	1.51488e-15	LUM	CTB
8.83771e-20	-0.209531	0.936	0.949	1.59574e-15	ADIPOR1	CTB
9.0287e-20	-0.243263	0.698	0.802	1.63022e-15	GSTO1	CTB
9.36038e-20	-0.17045	0.981	0.987	1.69011e-15	YBX3	CTB
9.36705e-20	-0.274502	0.747	0.815	1.69132e-15	NAA38	CTB
9.79755e-20	-0.203853	0.918	0.941	1.76905e-15	PDHA1	CTB
9.80904e-20	-0.267836	0.735	0.811	1.77112e-15	VARS	CTB
9.8703e-20	-0.408127	0.441	0.547	1.78218e-15	NCKIPSD	CTB
9.94789e-20	0.325421	0.863	0.851	1.79619e-15	PELO	CTB
1.05905e-19	-0.526211	0.313	0.418	1.91222e-15	KIF26A	CTB
1.06349e-19	0.851363	0.272	0.184	1.92024e-15	NOG	CTB
1.07101e-19	-1.31223	0.058	0.129	1.93382e-15	RNF17	CTB
1.12571e-19	0.294025	0.847	0.798	2.03258e-15	SLFN5	CTB
1.13486e-19	-0.238016	0.83	0.877	2.0491e-15	CLN3	CTB
1.13683e-19	0.317582	0.762	0.702	2.05267e-15	ADAMTS2	CTB
1.17953e-19	1.01302	0.142	0.076	2.12976e-15	DIO2	CTB
1.21599e-19	-0.179223	0.974	0.985	2.19559e-15	UBB	CTB
1.24907e-19	-0.359205	0.459	0.574	2.25532e-15	HINT1	CTB
1.25187e-19	-0.159695	0.729	0.899	2.26038e-15	SERPINB2	CTB
1.40387e-19	0.149153	0.989	0.98	2.53482e-15	COL18A1	CTB
1.66705e-19	0.230839	0.955	0.925	3.01003e-15	FLNA	CTB
1.75972e-19	-0.194967	0.975	0.982	3.17735e-15	GNB1	CTB
1.76489e-19	0.765037	0.202	0.122	3.18668e-15	LOX	CTB
1.78968e-19	-0.235199	0.627	0.752	3.23145e-15	DGKD	CTB
1.85267e-19	-0.193865	0.929	0.958	3.34518e-15	PSMD3	CTB
2.05966e-19	-0.783867	0.176	0.269	3.71893e-15	HUNK	CTB
2.20084e-19	-0.370305	0.484	0.59	3.97383e-15	OBSCN	CTB
2.27764e-19	-0.941763	0.1	0.181	4.1125e-15	NDRG4	CTB
2.29648e-19	-0.282492	0.671	0.76	4.14653e-15	SRA1	CTB
2.3222e-19	-0.187352	0.95	0.969	4.19296e-15	CHPF	CTB
2.35959e-19	-0.225577	0.847	0.898	4.26048e-15	OLFML2B	CTB
2.46444e-19	-0.390824	0.505	0.598	4.44979e-15	NXT1	CTB
2.47822e-19	0.876074	0.155	0.086	4.47467e-15	DDTL	CTB
2.51091e-19	-0.281546	0.694	0.775	4.5337e-15	RAB15	CTB
2.56897e-19	0.500689	0.751	0.755	4.63853e-15	MTMR4	CTB
2.61227e-19	0.87004	0.158	0.088	4.71671e-15	POF1B	CTB
2.6231e-19	0.909648	0.191	0.116	4.73627e-15	RGS20	CTB
2.71628e-19	-0.285736	0.667	0.754	4.90452e-15	FNIP2	CTB
2.7776e-19	-0.295988	0.698	0.771	5.01523e-15	CASKIN2	CTB
3.00239e-19	-0.44826	0.346	0.455	5.42111e-15	PRDM8	CTB
3.02372e-19	-0.130732	1	0.999	5.45963e-15	WARS	CTB
3.30076e-19	-0.195234	0.942	0.963	5.95984e-15	EHD1	CTB
3.31927e-19	-0.543732	0.3	0.402	5.99328e-15	RAD51	CTB
3.34023e-19	-0.259255	0.713	0.813	6.03112e-15	ADAMTS18	CTB
3.35603e-19	-0.113965	1	1	6.05964e-15	ZFP36L1	CTB
3.50669e-19	0.471233	0.691	0.643	6.33168e-15	BMP2	CTB
3.68329e-19	0.532865	0.407	0.31	6.65055e-15	FHL1	CTB
3.75041e-19	-0.232974	0.857	0.901	6.77174e-15	ATP6V0B	CTB
4.77164e-19	0.263411	0.919	0.91	8.61568e-15	MEOX2	CTB
4.94868e-19	-0.193481	0.98	0.988	8.93533e-15	GNAI2	CTB
5.14262e-19	0.37526	0.702	0.647	9.28551e-15	HAPLN1	CTB
5.40434e-19	-0.375261	0.495	0.6	9.75807e-15	ATP5MC1	CTB
5.42271e-19	0.276947	0.817	0.75	9.79124e-15	GALNT2	CTB
5.51069e-19	-0.291009	0.693	0.776	9.95011e-15	POLR2I	CTB
5.63189e-19	0.263264	0.847	0.804	1.01689e-14	HBP1	CTB
5.67628e-19	-0.589543	0.228	0.329	1.02491e-14	LYPD3	CTB
5.68291e-19	-0.211333	0.871	0.907	1.02611e-14	CASC3	CTB
6.81952e-19	-0.356073	0.526	0.617	1.23133e-14	LHFPL2	CTB
6.83211e-19	-0.451627	0.359	0.465	1.23361e-14	B3GNT5	CTB
6.87837e-19	-0.311467	0.672	0.74	1.24196e-14	IRS2	CTB
6.92218e-19	-0.412467	0.375	0.485	1.24987e-14	FANCI	CTB
7.33694e-19	-0.209442	0.894	0.929	1.32476e-14	AZIN1	CTB
8.88944e-19	-0.310857	0.655	0.731	1.60508e-14	NOVA2	CTB
9.29933e-19	0.302989	0.845	0.817	1.67909e-14	ENAH	CTB
9.72502e-19	-0.350395	0.677	0.76	1.75595e-14	ISG15	CTB
1.07489e-18	-0.254206	0.916	0.938	1.94081e-14	GPC1	CTB
1.07648e-18	0.412061	0.577	0.486	1.94368e-14	ARHGAP45	CTB
1.12431e-18	-0.298468	0.646	0.725	2.03006e-14	PSMD10	CTB
1.13913e-18	-0.562304	0.255	0.354	2.05681e-14	SLFN11	CTB
1.1535e-18	-0.447842	0.425	0.521	2.08277e-14	ALYREF	CTB
1.1542e-18	0.334851	0.724	0.651	2.08402e-14	IER3	CTB
1.17346e-18	0.198037	0.969	0.946	2.11879e-14	TGFBI	CTB
1.21302e-18	-0.533599	0.27	0.373	2.19023e-14	PHGDH	CTB
1.25507e-18	-0.490125	0.293	0.398	2.26616e-14	PDGFD	CTB
1.26964e-18	-0.185985	0.945	0.969	2.29246e-14	NFKBIA	CTB
1.29304e-18	-0.185118	0.928	0.952	2.33471e-14	SURF4	CTB
1.34801e-18	0.235032	0.889	0.855	2.43396e-14	SLC44A1	CTB
1.38826e-18	-0.282171	0.69	0.772	2.50664e-14	COX6B1	CTB
1.43522e-18	0.787398	0.193	0.118	2.59143e-14	SEMA3C	CTB
1.44834e-18	-0.455719	0.383	0.483	2.61512e-14	VANGL2	CTB
1.51153e-18	-0.316798	0.57	0.673	2.72921e-14	KRI1	CTB
1.56509e-18	0.30886	0.725	0.648	2.82593e-14	APOL1	CTB
1.67274e-18	-0.382506	0.512	0.601	3.02031e-14	LMNB1	CTB
1.77241e-18	-0.273027	0.719	0.798	3.20026e-14	HID1	CTB
1.80358e-18	0.620308	0.736	0.757	3.25654e-14	HOPX	CTB
1.87548e-18	-0.440138	0.364	0.469	3.38637e-14	DIO3	CTB
2.05448e-18	-0.26675	0.748	0.812	3.70957e-14	SOD1	CTB
2.05511e-18	-0.217184	0.902	0.927	3.71071e-14	ETS1	CTB
2.10248e-18	0.409066	0.924	0.938	3.79624e-14	GLRX	CTB
2.11555e-18	-0.19332	0.926	0.951	3.81984e-14	NDUFV1	CTB
2.20623e-18	-0.586389	0.249	0.345	3.98358e-14	LRP8	CTB
2.32066e-18	-0.452316	0.368	0.47	4.19017e-14	ATP9A	CTB
2.34531e-18	-0.237068	0.762	0.835	4.2347e-14	CHST14	CTB
2.37375e-18	-0.223749	0.814	0.87	4.28605e-14	NACC1	CTB
2.51023e-18	-0.208601	0.879	0.917	4.53248e-14	CYC1	CTB
2.5377e-18	0.789078	0.21	0.133	4.58207e-14	CNTFR	CTB
2.69323e-18	-0.193535	0.915	0.944	4.8629e-14	HADHA	CTB
2.69926e-18	0.222368	0.903	0.866	4.87378e-14	RAPGEF2	CTB
2.73964e-18	-0.324658	0.602	0.685	4.94669e-14	PGM2	CTB
2.76264e-18	-0.18506	0.91	0.942	4.98822e-14	CEMIP2	CTB
2.89401e-18	-0.22903	0.817	0.867	5.22542e-14	GORASP2	CTB
2.97062e-18	-0.205076	0.84	0.892	5.36375e-14	MICOS10	CTB
2.97353e-18	0.272985	0.847	0.81	5.36901e-14	BMP6	CTB
3.07079e-18	-0.493086	0.366	0.461	5.54462e-14	SNRPD1	CTB
3.10599e-18	-0.220313	0.799	0.859	5.60818e-14	GTPBP6	CTB
3.12049e-18	-0.381162	0.537	0.621	5.63436e-14	UBALD2	CTB
3.26211e-18	-0.307829	0.583	0.674	5.89007e-14	ASS1	CTB
3.42582e-18	-0.252226	0.776	0.833	6.18567e-14	NOP56	CTB
3.53385e-18	-0.289741	0.682	0.761	6.38073e-14	GSTA4	CTB
3.78917e-18	-0.24814	0.68	0.86	6.84173e-14	PSG9	CTB
3.83433e-18	-0.857949	0.106	0.186	6.92326e-14	NACAD	CTB
3.84363e-18	-0.215754	0.843	0.893	6.94007e-14	GNB4	CTB
4.11693e-18	-0.190352	0.892	0.929	7.43354e-14	EIF2AK1	CTB
4.13023e-18	-0.208362	0.874	0.918	7.45755e-14	NAGK	CTB
4.2598e-18	-0.112582	1	1	7.6915e-14	MT-ND6	CTB
4.26143e-18	-1.78692	0.035	0.093	7.69444e-14	CAMP	CTB
4.38204e-18	0.162867	0.983	0.979	7.91221e-14	RERE	CTB
4.51247e-18	-0.196364	0.915	0.944	8.14771e-14	TXNL4A	CTB
4.61818e-18	-0.461649	0.336	0.439	8.33858e-14	MAP7D2	CTB
4.75501e-18	0.52324	0.434	0.344	8.58564e-14	HACD4	CTB
5.14835e-18	-0.259631	0.785	0.843	9.29586e-14	P2RY1	CTB
5.47944e-18	-0.258949	0.725	0.802	9.89368e-14	RMND5B	CTB
5.58972e-18	0.454336	0.447	0.35	1.00928e-13	CACNA1H	CTB
5.61524e-18	0.446183	0.497	0.404	1.01389e-13	CBR1	CTB
6.09425e-18	-0.337838	0.427	0.542	1.10038e-13	BCL6B	CTB
6.44178e-18	-0.193682	0.919	0.946	1.16313e-13	AP2A1	CTB
7.22549e-18	-0.306054	0.633	0.72	1.30463e-13	SLC52A2	CTB
7.29039e-18	-0.351979	0.524	0.617	1.31635e-13	XPO5	CTB
7.36985e-18	0.942142	0.135	0.073	1.3307e-13	KIF6	CTB
7.38072e-18	-0.235101	0.792	0.858	1.33266e-13	CMTM6	CTB
7.81535e-18	-0.239805	0.804	0.856	1.41114e-13	HSPE1	CTB
7.84382e-18	-0.336401	0.558	0.646	1.41628e-13	SELENOK	CTB
8.33457e-18	0.22306	0.942	0.927	1.50489e-13	BMPR2	CTB
8.70959e-18	-0.390749	0.439	0.537	1.5726e-13	COX7B	CTB
8.78681e-18	-0.271054	0.722	0.787	1.58655e-13	SNF8	CTB
9.22959e-18	-0.209968	0.873	0.917	1.66649e-13	LGR4	CTB
9.3732e-18	-0.879098	0.092	0.168	1.69242e-13	SLC2A4	CTB
9.40351e-18	-0.17643	0.826	0.892	1.6979e-13	INPP5A	CTB
9.6379e-18	0.661477	0.274	0.189	1.74022e-13	DAPP1	CTB
9.83549e-18	0.803299	0.174	0.104	1.7759e-13	H2AFY2	CTB
9.85234e-18	-0.815978	0.114	0.194	1.77894e-13	KCNA5	CTB
1.08148e-17	-0.245137	0.82	0.861	1.95273e-13	PFDN2	CTB
1.1314e-17	-0.253598	0.706	0.784	2.04286e-13	IDH3G	CTB
1.2027e-17	0.425687	0.462	0.364	2.17159e-13	TTYH2	CTB
1.23321e-17	-0.379935	0.49	0.585	2.22669e-13	RAB3D	CTB
1.26135e-17	0.189653	0.979	0.971	2.27749e-13	NPC2	CTB
1.26291e-17	0.394213	0.91	0.918	2.28031e-13	PTPRF	CTB
1.28707e-17	-0.492509	0.327	0.424	2.32393e-13	RRP9	CTB
1.32247e-17	-0.270433	0.749	0.806	2.38785e-13	GIT1	CTB
1.419e-17	0.393285	0.605	0.518	2.56215e-13	STC1	CTB
1.44366e-17	0.197056	0.967	0.95	2.60667e-13	NFE2L1	CTB
1.49187e-17	-0.265746	0.756	0.826	2.69373e-13	RARA	CTB
1.5975e-17	-0.213411	0.856	0.904	2.88444e-13	GNL3	CTB
1.63363e-17	-0.183019	0.925	0.953	2.94969e-13	SNU13	CTB
1.65776e-17	-0.320702	0.585	0.676	2.99326e-13	SH3BP1	CTB
1.84564e-17	-0.595867	0.193	0.287	3.3325e-13	CA4	CTB
1.87908e-17	0.284725	0.847	0.815	3.39286e-13	AMD1	CTB
1.90455e-17	-0.329213	0.547	0.639	3.43885e-13	PPIL1	CTB
2.00277e-17	-0.269262	0.752	0.797	3.6162e-13	NDUFA13	CTB
2.01393e-17	0.404011	0.55	0.46	3.63635e-13	FZD7	CTB
2.0279e-17	-0.319066	0.635	0.713	3.66158e-13	SLC6A4	CTB
2.09861e-17	-0.332372	0.53	0.624	3.78925e-13	ACO1	CTB
2.12409e-17	-0.173394	0.975	0.982	3.83526e-13	ARID3A	CTB
2.16096e-17	-0.276479	0.723	0.791	3.90182e-13	EPS8	CTB
2.29272e-17	0.188186	0.956	0.946	4.13973e-13	CYTH3	CTB
2.31873e-17	-0.256298	0.658	0.748	4.18671e-13	SLC25A13	CTB
2.33306e-17	0.271217	0.908	0.907	4.21256e-13	TACC2	CTB
2.36528e-17	-0.390753	0.381	0.486	4.27076e-13	FZD5	CTB
2.38526e-17	-0.232734	0.843	0.879	4.30682e-13	CHST11	CTB
2.59192e-17	0.253447	0.903	0.865	4.67997e-13	DOCK5	CTB
2.62355e-17	-0.351086	0.524	0.615	4.73708e-13	IDH3A	CTB
2.65188e-17	-0.146506	0.968	0.985	4.78823e-13	TMEM184B	CTB
2.6762e-17	-0.289099	0.574	0.669	4.83214e-13	GLCE	CTB
2.67672e-17	-0.269699	0.749	0.805	4.83308e-13	TALDO1	CTB
2.69592e-17	-0.260196	0.724	0.786	4.86776e-13	DLD	CTB
2.7039e-17	0.458646	0.435	0.339	4.88216e-13	ISL1	CTB
2.7483e-17	0.268069	0.85	0.815	4.96234e-13	MGLL	CTB
2.75204e-17	0.399841	0.547	0.457	4.96908e-13	HSPB6	CTB
2.75956e-17	0.373698	0.477	0.376	4.98266e-13	ANXA8	CTB
2.80735e-17	0.265069	0.858	0.835	5.06894e-13	KIRREL1	CTB
3.01448e-17	-0.208839	0.842	0.887	5.44294e-13	TP53	CTB
3.14827e-17	-0.17339	0.936	0.953	5.68452e-13	PTPN1	CTB
3.31103e-17	-0.201737	0.664	0.771	5.9784e-13	TYMS	CTB
3.31479e-17	0.185255	0.989	0.988	5.98519e-13	CAPN6	CTB
3.3854e-17	-0.36704	0.485	0.577	6.11269e-13	TOMM40	CTB
3.52135e-17	-0.182712	0.939	0.962	6.35816e-13	SEC13	CTB
3.5315e-17	-0.316289	0.526	0.625	6.37647e-13	MXD1	CTB
3.65932e-17	0.302104	0.703	0.618	6.60728e-13	NCF4	CTB
3.99106e-17	0.200621	0.942	0.928	7.20626e-13	ANKRD10	CTB
4.05249e-17	-0.547849	0.263	0.358	7.31718e-13	EPHX2	CTB
4.27578e-17	0.315083	0.974	0.984	7.72035e-13	TPPP3	CTB
4.52611e-17	-0.149174	0.982	0.994	8.17235e-13	MAGED1	CTB
4.86279e-17	-0.192333	0.958	0.969	8.78025e-13	HIGD1B	CTB
5.00422e-17	-0.247943	0.749	0.811	9.03561e-13	RARS	CTB
5.13251e-17	-0.236261	0.739	0.801	9.26727e-13	ENTPD6	CTB
5.15509e-17	-0.199161	0.819	0.886	9.30803e-13	AMOT	CTB
5.26267e-17	-0.281716	0.706	0.776	9.50228e-13	SLC35C2	CTB
5.29112e-17	-0.359943	0.447	0.545	9.55364e-13	CCDC125	CTB
5.30493e-17	-0.243733	0.716	0.793	9.57858e-13	PSMA4	CTB
5.43331e-17	-0.260427	0.646	0.727	9.81039e-13	KLF4	CTB
5.458e-17	-0.22137	0.828	0.866	9.85497e-13	PSMA7	CTB
5.53942e-17	-0.767504	0.154	0.237	1.0002e-12	NXPH4	CTB
6.06612e-17	-0.573841	0.239	0.332	1.0953e-12	TMC5	CTB
6.27871e-17	-0.274279	0.811	0.846	1.13368e-12	TNFRSF1B	CTB
6.31692e-17	-0.180652	0.949	0.974	1.14058e-12	FLOT2	CTB
6.45571e-17	-0.290027	0.616	0.707	1.16564e-12	SIRPA	CTB
6.78786e-17	-0.407311	0.42	0.517	1.22562e-12	PRMT6	CTB
7.0068e-17	-0.158295	0.976	0.987	1.26515e-12	TRIOBP	CTB
7.13097e-17	-0.261125	0.713	0.786	1.28757e-12	MCM5	CTB
7.2033e-17	-2.13071	0.014	0.057	1.30063e-12	TRGJP2	CTB
7.3944e-17	-0.259232	0.732	0.793	1.33513e-12	SLC39A1	CTB
7.62676e-17	-0.415615	0.413	0.506	1.37709e-12	PRX	CTB
7.99298e-17	-0.532067	0.238	0.333	1.44321e-12	MBTPS2	CTB
8.35074e-17	-1.23509	0.048	0.108	1.50781e-12	GNG4	CTB
8.79028e-17	-0.523167	0.264	0.359	1.58717e-12	TPD52L1	CTB
8.88067e-17	-1.36801	0.036	0.091	1.60349e-12	TPTE	CTB
8.88958e-17	0.190182	0.984	0.98	1.6051e-12	PDGFRB	CTB
9.45833e-17	-0.195924	0.793	0.871	1.7078e-12	TRPC6	CTB
9.63486e-17	-0.250529	0.699	0.776	1.73967e-12	PMVK	CTB
9.759e-17	0.137059	0.999	0.998	1.76208e-12	LAMB2	CTB
1.00663e-16	0.429421	0.512	0.426	1.81757e-12	TLR3	CTB
1.01477e-16	-0.403205	0.496	0.579	1.83226e-12	TUBA1A	CTB
1.02081e-16	-0.482725	0.349	0.443	1.84317e-12	IFI44L	CTB
1.08216e-16	-0.230201	0.797	0.855	1.95394e-12	TRIB2	CTB
1.10422e-16	0.234543	0.877	0.841	1.99378e-12	ZNF644	CTB
1.12097e-16	-0.203773	0.847	0.888	2.02402e-12	NDUFAB1	CTB
1.13092e-16	-0.220603	0.817	0.863	2.04198e-12	CDH1	CTB
1.14206e-16	-0.323726	0.558	0.643	2.06211e-12	PSMD2	CTB
1.23415e-16	0.224497	0.926	0.907	2.22837e-12	IL1R1	CTB
1.24684e-16	0.238559	0.908	0.88	2.25129e-12	FARP1	CTB
1.27376e-16	0.990396	0.119	0.063	2.2999e-12	GBP5	CTB
1.36248e-16	-0.738045	0.138	0.22	2.46009e-12	EEF2KMT	CTB
1.39587e-16	-0.206254	0.858	0.896	2.52039e-12	NDUFB10	CTB
1.48104e-16	-0.347488	0.477	0.574	2.67416e-12	NAAA	CTB
1.51527e-16	-0.305007	0.614	0.7	2.73597e-12	FAM107A	CTB
1.51972e-16	-0.51928	0.264	0.357	2.744e-12	MTFP1	CTB
1.55503e-16	-0.267386	0.729	0.794	2.80776e-12	DDIT4	CTB
1.55814e-16	0.788342	0.152	0.088	2.81337e-12	CPE	CTB
1.68436e-16	0.591357	0.269	0.187	3.04128e-12	ADAMTS12	CTB
1.77902e-16	-0.280512	0.534	0.638	3.21219e-12	ITGA4	CTB
1.83089e-16	-0.974556	0.063	0.129	3.30585e-12	HYAL1	CTB
1.88539e-16	1.05568	0.13	0.073	3.40427e-12	SLITRK6	CTB
1.9154e-16	-0.543666	0.283	0.373	3.45845e-12	EEF1AKMT4	CTB
1.97942e-16	0.525585	0.309	0.221	3.57404e-12	OLFM2	CTB
2.01276e-16	0.406889	0.445	0.349	3.63424e-12	HEXD	CTB
2.3243e-16	0.358032	0.703	0.647	4.19676e-12	FRZB	CTB
2.33554e-16	0.614863	0.261	0.18	4.21705e-12	CTXN1	CTB
2.53824e-16	-0.398696	0.413	0.508	4.58305e-12	UNG	CTB
2.5891e-16	0.295379	0.762	0.71	4.67488e-12	ELN	CTB
2.59367e-16	0.670006	0.457	0.404	4.68314e-12	IGHA1	CTB
2.60218e-16	0.333348	0.779	0.752	4.69849e-12	GBA	CTB
2.78331e-16	0.30437	0.725	0.658	5.02555e-12	VCAM1	CTB
3.05564e-16	-0.265138	0.708	0.773	5.51727e-12	ATP5ME	CTB
3.06505e-16	-0.16074	0.97	0.982	5.53425e-12	UBE2I	CTB
3.19631e-16	-0.168724	0.923	0.955	5.77125e-12	MLF2	CTB
3.30958e-16	0.214565	0.989	0.992	5.97578e-12	TJP1	CTB
3.46053e-16	-1.05818	0.06	0.123	6.24834e-12	ORM1	CTB
3.4788e-16	0.622398	0.26	0.181	6.28132e-12	IL3RA	CTB
3.52453e-16	1.63978	0.26	0.193	6.36389e-12	LEP	CTB
3.57381e-16	-0.51367	0.241	0.334	6.45287e-12	ARG2	CTB
3.57933e-16	-0.689077	0.224	0.308	6.46285e-12	MT1E	CTB
3.61334e-16	-0.244253	0.688	0.766	6.52425e-12	STK17B	CTB
3.61971e-16	-0.135053	0.513	0.668	6.53575e-12	P2RY14	CTB
3.64863e-16	0.558789	0.301	0.216	6.58797e-12	KCNK1	CTB
3.73088e-16	-0.477591	0.331	0.423	6.73648e-12	SMYD5	CTB
3.73526e-16	0.139251	1	1	6.74439e-12	RNASE1	CTB
3.90979e-16	-0.27762	0.699	0.765	7.05951e-12	FDX1	CTB
4.18178e-16	0.688542	0.263	0.185	7.55062e-12	ADRB3	CTB
4.27593e-16	-0.475583	0.279	0.375	7.72062e-12	TRIM40	CTB
4.29027e-16	0.122976	0.998	0.997	7.74651e-12	CST3	CTB
4.3766e-16	-0.446546	0.372	0.465	7.90238e-12	GTSF1	CTB
4.46301e-16	-0.518782	0.24	0.333	8.05842e-12	WNT7A	CTB
4.57557e-16	-0.187654	0.882	0.911	8.26165e-12	PUF60	CTB
4.58076e-16	-0.617207	0.198	0.285	8.27103e-12	DOC2B	CTB
5.10859e-16	-1.56079	0.026	0.076	9.22408e-12	HTR2C	CTB
5.26007e-16	-0.27373	0.561	0.663	9.49758e-12	GLS	CTB
5.2697e-16	-0.275754	0.693	0.76	9.51497e-12	CDC42EP2	CTB
5.37956e-16	-0.442177	0.336	0.43	9.71333e-12	LFNG	CTB
5.43704e-16	-0.319405	0.624	0.701	9.81711e-12	DHCR24	CTB
5.57392e-16	-0.277495	0.722	0.781	1.00643e-11	RTL8C	CTB
5.65073e-16	-0.319063	0.514	0.608	1.0203e-11	NUBP2	CTB
6.13996e-16	-0.348968	0.434	0.534	1.10863e-11	KPNA2	CTB
6.21952e-16	-0.226876	0.797	0.849	1.123e-11	MDH2	CTB
6.23524e-16	-0.265432	0.643	0.729	1.12583e-11	IMP4	CTB
6.37734e-16	-0.275726	0.57	0.66	1.15149e-11	DNAJA1	CTB
6.61759e-16	-0.196462	0.894	0.934	1.19487e-11	RAD23B	CTB
6.63146e-16	-0.270174	0.634	0.719	1.19738e-11	PXK	CTB
6.84059e-16	-0.226675	0.897	0.914	1.23514e-11	MS4A7	CTB
6.84082e-16	-0.247297	0.759	0.812	1.23518e-11	SRSF8	CTB
6.97728e-16	-0.200799	0.844	0.884	1.25982e-11	PSMC3	CTB
7.17151e-16	0.66934	0.218	0.144	1.29489e-11	ROBO2	CTB
7.41059e-16	-0.191303	0.885	0.909	1.33806e-11	BCL9L	CTB
7.42526e-16	-1.36303	0.033	0.085	1.3407e-11	SPANXB1	CTB
7.65607e-16	0.529208	0.327	0.241	1.38238e-11	HPSE2	CTB
7.83565e-16	-0.22727	0.758	0.819	1.41481e-11	APEH	CTB
7.89088e-16	0.28927	0.761	0.704	1.42478e-11	GAS7	CTB
8.55307e-16	-0.262539	0.482	0.594	1.54434e-11	ANGPTL4	CTB
8.78916e-16	-0.269955	0.654	0.719	1.58697e-11	RAPGEF3	CTB
8.97041e-16	-0.313072	0.585	0.666	1.6197e-11	ALOX5	CTB
9.02221e-16	-0.170177	0.827	0.902	1.62905e-11	SLC19A1	CTB
9.39291e-16	-0.210218	0.834	0.872	1.69598e-11	APEX1	CTB
9.7109e-16	-0.624707	0.177	0.261	1.7534e-11	PLA1A	CTB
1.05284e-15	0.217606	0.984	0.989	1.901e-11	HGF	CTB
1.05653e-15	-0.177523	0.731	0.829	1.90768e-11	TFEB	CTB
1.11406e-15	-0.625679	0.172	0.256	2.01155e-11	CDH3	CTB
1.14595e-15	-0.151205	0.976	0.985	2.06912e-11	TDRP	CTB
1.19534e-15	0.287583	0.809	0.781	2.15831e-11	SYNPO	CTB
1.24009e-15	1.23654	0.082	0.038	2.2391e-11	NTM	CTB
1.26224e-15	0.418934	0.452	0.362	2.2791e-11	DNAJC6	CTB
1.26354e-15	-0.212909	0.846	0.891	2.28145e-11	EIF6	CTB
1.30798e-15	-0.231266	0.824	0.865	2.36168e-11	UBC	CTB
1.31561e-15	-0.351979	0.437	0.534	2.37546e-11	MTHFD1	CTB
1.3232e-15	-0.290964	0.615	0.687	2.38917e-11	POLD2	CTB
1.35945e-15	0.829398	0.163	0.099	2.45463e-11	LRRN3	CTB
1.41653e-15	-0.164581	0.987	0.989	2.55769e-11	NPDC1	CTB
1.43445e-15	-0.652769	0.158	0.239	2.59004e-11	VNN2	CTB
1.47168e-15	0.432252	0.419	0.329	2.65727e-11	FGD6	CTB
1.59507e-15	1.12865	0.095	0.047	2.88006e-11	BIRC7	CTB
1.6037e-15	-0.197386	0.905	0.924	2.89564e-11	GUK1	CTB
1.67888e-15	0.339702	0.715	0.665	3.03139e-11	STK38L	CTB
1.74454e-15	-0.220146	0.789	0.853	3.14994e-11	ARF6	CTB
1.75386e-15	-0.902234	0.098	0.168	3.16677e-11	CX3CR1	CTB
1.7612e-15	0.270237	0.815	0.762	3.18003e-11	RHOU	CTB
1.86407e-15	-0.605864	0.171	0.255	3.36576e-11	HIC1	CTB
1.9932e-15	-0.435316	0.346	0.438	3.59893e-11	ATAD3A	CTB
2.1814e-15	0.132862	1	1	3.93873e-11	COL1A1	CTB
2.2947e-15	-0.31436	0.481	0.581	4.1433e-11	HIF1A	CTB
2.38104e-15	-0.201569	0.885	0.905	4.29921e-11	TAF10	CTB
2.40058e-15	0.293336	0.682	0.605	4.33449e-11	MMRN1	CTB
2.47867e-15	-1.32744	0.035	0.086	4.47549e-11	FP565260.1	CTB
2.49714e-15	-0.272014	0.639	0.707	4.50883e-11	AGTRAP	CTB
2.51783e-15	-0.231323	0.766	0.828	4.54619e-11	GIMAP6	CTB
2.53382e-15	-1.08401	0.051	0.108	4.57506e-11	ANKDD1B	CTB
2.54165e-15	-0.21498	0.824	0.868	4.5892e-11	TXNRD1	CTB
2.54578e-15	-0.174804	0.934	0.959	4.59666e-11	ATP5F1B	CTB
2.56517e-15	-1.02155	0.063	0.124	4.63167e-11	PRRG3	CTB
2.56695e-15	-0.496711	0.273	0.363	4.63488e-11	NANOS1	CTB
2.57522e-15	0.127655	1	1	4.64982e-11	LAMC1	CTB
2.63305e-15	-0.256257	0.73	0.785	4.75424e-11	GDI2	CTB
2.66658e-15	-0.388828	0.416	0.505	4.81478e-11	FUT4	CTB
2.69355e-15	-0.503113	0.286	0.374	4.86348e-11	LRIG3	CTB
2.99848e-15	-0.398144	0.47	0.556	5.41406e-11	ACTR2	CTB
3.17854e-15	-0.199019	0.831	0.871	5.73917e-11	PARP14	CTB
3.33736e-15	-0.303044	0.594	0.666	6.02593e-11	SLC27A3	CTB
3.38601e-15	0.139219	0.984	0.944	6.11379e-11	MYADM	CTB
3.42374e-15	-1.0904	0.061	0.121	6.18191e-11	TNFAIP8L3	CTB
3.62087e-15	-0.924741	0.078	0.143	6.53784e-11	XDH	CTB
3.66351e-15	-0.235034	0.751	0.803	6.61483e-11	FARSA	CTB
3.7635e-15	-0.304907	0.6	0.681	6.79537e-11	CR1	CTB
3.80386e-15	-0.185538	0.874	0.906	6.86825e-11	STAG2	CTB
3.80464e-15	0.381273	0.462	0.372	6.86966e-11	PTPRS	CTB
4.05707e-15	-0.204772	0.817	0.875	7.32544e-11	PRDX4	CTB
4.10012e-15	-0.19086	0.838	0.886	7.40318e-11	PSMD6	CTB
4.13113e-15	-0.197279	0.915	0.942	7.45917e-11	TMEM106C	CTB
4.14691e-15	-0.166813	0.942	0.959	7.48766e-11	STK24	CTB
4.33794e-15	0.377587	0.52	0.439	7.83259e-11	QDPR	CTB
4.55342e-15	-0.206162	0.813	0.86	8.22166e-11	SPPL2A	CTB
4.60422e-15	-0.365704	0.454	0.541	8.31337e-11	CFH	CTB
4.6126e-15	-0.44256	0.293	0.387	8.32851e-11	TRIM58	CTB
4.63785e-15	0.393386	0.464	0.375	8.37411e-11	SP140L	CTB
4.74029e-15	-0.141614	0.974	0.981	8.55906e-11	UQCRC1	CTB
4.75234e-15	-0.450856	0.295	0.386	8.58083e-11	VARS2	CTB
4.83503e-15	-0.235979	0.689	0.771	8.73014e-11	RNPEP	CTB
4.90669e-15	-0.327673	0.531	0.611	8.85952e-11	SNRPF	CTB
5.28505e-15	1.02399	0.086	0.042	9.54268e-11	HOXD4	CTB
5.42201e-15	-0.296041	0.579	0.66	9.78998e-11	CPSF2	CTB
5.43397e-15	0.73291	0.174	0.109	9.81158e-11	CPA1	CTB
5.53847e-15	-0.241154	0.698	0.774	1.00003e-10	ST14	CTB
5.54653e-15	-0.363343	0.407	0.501	1.00148e-10	FANCE	CTB
5.55365e-15	-0.282839	0.658	0.729	1.00277e-10	PLEKHJ1	CTB
5.7526e-15	-0.295341	0.619	0.694	1.03869e-10	ESRRA	CTB
5.93478e-15	-0.227226	0.73	0.796	1.07158e-10	ELAC2	CTB
5.95833e-15	-0.148513	0.982	0.993	1.07584e-10	TBX2	CTB
6.27941e-15	-0.392196	0.402	0.492	1.13381e-10	NKAP	CTB
6.28391e-15	-0.249486	0.73	0.79	1.13462e-10	YWHAQ	CTB
6.3537e-15	-0.352855	0.488	0.574	1.14722e-10	ATL3	CTB
6.38356e-15	-0.178498	0.924	0.958	1.15262e-10	PEA15	CTB
6.44577e-15	-0.209133	0.765	0.83	1.16385e-10	PSMC2	CTB
6.57958e-15	-0.209579	0.776	0.828	1.18801e-10	RANGAP1	CTB
6.79254e-15	-0.4964	0.251	0.34	1.22646e-10	DTL	CTB
7.20753e-15	-0.236191	0.717	0.791	1.30139e-10	R3HDM4	CTB
7.59238e-15	-0.205334	0.811	0.867	1.37088e-10	PRPF19	CTB
7.71415e-15	0.102265	0.999	0.999	1.39287e-10	CCNL2	CTB
7.72345e-15	0.165743	1	0.997	1.39455e-10	DCN	CTB
7.86172e-15	0.251155	0.846	0.798	1.41951e-10	LTBP4	CTB
8.56182e-15	-0.254475	0.672	0.747	1.54592e-10	DFFA	CTB
8.82469e-15	0.884636	0.125	0.071	1.59339e-10	NMU	CTB
8.94266e-15	-0.282657	0.679	0.742	1.61469e-10	DCXR	CTB
8.97794e-15	-0.48724	0.694	0.705	1.62106e-10	CADM3	CTB
9.02618e-15	-0.303589	0.573	0.653	1.62977e-10	HPCAL1	CTB
9.11931e-15	-0.322565	0.737	0.771	1.64658e-10	TMEM204	CTB
9.39682e-15	-0.200359	0.825	0.872	1.69669e-10	NDUFS2	CTB
9.7229e-15	-0.563709	0.218	0.302	1.75557e-10	HOXB6	CTB
9.88649e-15	0.539847	0.29	0.21	1.78511e-10	RASL10B	CTB
9.89244e-15	-0.15397	0.94	0.957	1.78618e-10	DOCK9	CTB
1.03833e-14	-0.247497	0.72	0.78	1.87481e-10	ALDH7A1	CTB
1.03847e-14	-0.724914	0.133	0.208	1.87507e-10	IL36RN	CTB
1.0537e-14	0.685023	0.185	0.119	1.90255e-10	GNAL	CTB
1.05452e-14	1.50104	0.07	0.031	1.90404e-10	SCN3A	CTB
1.05691e-14	-0.309551	0.515	0.605	1.90836e-10	WDR34	CTB
1.11235e-14	-0.148034	0.867	0.92	2.00845e-10	PRCP	CTB
1.14526e-14	0.645999	0.253	0.179	2.06788e-10	CLDN19	CTB
1.16389e-14	-0.431165	0.325	0.415	2.10153e-10	EZH2	CTB
1.16914e-14	-0.219853	0.808	0.849	2.111e-10	ETFB	CTB
1.16916e-14	0.643472	0.219	0.149	2.11104e-10	BEGAIN	CTB
1.17366e-14	-0.30879	0.547	0.63	2.11917e-10	AIFM1	CTB
1.18292e-14	-0.822493	0.105	0.174	2.13588e-10	FIBCD1	CTB
1.27694e-14	-0.162304	0.954	0.967	2.30565e-10	CTNNB1	CTB
1.28123e-14	0.228623	0.905	0.893	2.31339e-10	ERP44	CTB
1.31161e-14	-0.337853	0.467	0.555	2.36824e-10	AKAP1	CTB
1.35738e-14	-0.434336	0.337	0.425	2.45088e-10	MRTO4	CTB
1.36584e-14	-0.314238	0.531	0.616	2.46616e-10	AP1S2	CTB
1.42585e-14	-0.372777	0.381	0.473	2.57451e-10	SH2D4A	CTB
1.43585e-14	-0.369653	0.444	0.528	2.59257e-10	CPSF1	CTB
1.43835e-14	0.367398	0.507	0.417	2.59709e-10	CDC42EP3	CTB
1.44069e-14	-0.119638	0.991	0.999	2.60131e-10	GABRE	CTB
1.46553e-14	0.378336	0.478	0.391	2.64616e-10	MRC2	CTB
1.47434e-14	-0.517716	0.238	0.324	2.66206e-10	DIAPH3	CTB
1.58569e-14	-0.202723	0.931	0.939	2.86313e-10	PPP1R12C	CTB
1.59625e-14	0.779052	0.153	0.094	2.8822e-10	SYT3	CTB
1.72671e-14	0.230721	0.915	0.884	3.11774e-10	F11R	CTB
1.7689e-14	-0.273048	0.618	0.694	3.19392e-10	TPGS2	CTB
1.79128e-14	0.17764	0.962	0.94	3.23434e-10	TAX1BP1	CTB
1.8199e-14	0.562683	0.306	0.227	3.286e-10	GREM2	CTB
1.83751e-14	-0.255655	0.73	0.779	3.3178e-10	PLSCR1	CTB
1.83827e-14	-0.265486	0.679	0.743	3.31917e-10	GNL2	CTB
1.83846e-14	0.46628	0.74	0.755	3.31952e-10	GPNMB	CTB
1.87838e-14	-0.286474	0.555	0.642	3.39161e-10	NUP93	CTB
1.93978e-14	-0.201164	0.871	0.894	3.50247e-10	PITPNB	CTB
2.02531e-14	-0.180541	0.757	0.833	3.6569e-10	LRP2	CTB
2.03473e-14	-0.311045	0.465	0.557	3.67391e-10	BYSL	CTB
2.05929e-14	-0.296184	0.59	0.659	3.71825e-10	SCARF1	CTB
2.08811e-14	-0.138187	0.985	0.992	3.77029e-10	CAST	CTB
2.09975e-14	-0.150939	0.959	0.978	3.7913e-10	SHISA5	CTB
2.11763e-14	-0.172779	0.912	0.93	3.82359e-10	PPP1CA	CTB
2.14409e-14	-0.336278	0.483	0.571	3.87136e-10	MX1	CTB
2.15588e-14	0.372097	0.683	0.633	3.89265e-10	LGALS14	CTB
2.18824e-14	0.941715	0.104	0.056	3.95108e-10	SLC2A5	CTB
2.18876e-14	-0.335198	0.486	0.568	3.95202e-10	KLF16	CTB
2.23978e-14	-0.16945	0.95	0.965	4.04415e-10	AHSA1	CTB
2.26248e-14	-0.267687	0.642	0.711	4.08513e-10	GRWD1	CTB
2.29458e-14	0.338013	0.646	0.587	4.14309e-10	PCDH10	CTB
2.29571e-14	-0.451584	0.308	0.394	4.14514e-10	FOXI3	CTB
2.29804e-14	0.652733	0.209	0.14	4.14934e-10	NPTX1	CTB
2.46883e-14	-0.208885	0.755	0.818	4.45771e-10	NDUFAF3	CTB
2.49447e-14	-0.266621	0.658	0.73	4.50402e-10	NTMT1	CTB
2.59047e-14	0.461579	0.503	0.436	4.67734e-10	SEPTIN5	CTB
2.6299e-14	-0.222556	0.748	0.803	4.74855e-10	ICMT	CTB
2.67753e-14	-0.202174	0.807	0.854	4.83455e-10	TMEM214	CTB
2.6779e-14	-0.136205	0.982	0.99	4.83521e-10	HSP90AA1	CTB
2.79154e-14	0.912499	0.144	0.087	5.04041e-10	LAMA3	CTB
2.82756e-14	-0.284426	0.579	0.652	5.10544e-10	PFAS	CTB
2.86745e-14	-0.207565	0.786	0.84	5.17747e-10	MTA2	CTB
2.95241e-14	0.192975	0.932	0.911	5.33088e-10	TRIP10	CTB
2.95915e-14	0.573408	0.269	0.193	5.34304e-10	MAPK10	CTB
2.9932e-14	-0.353834	0.431	0.518	5.40452e-10	BRCC3	CTB
3.00528e-14	0.806382	0.149	0.091	5.42634e-10	SLCO3A1	CTB
3.00637e-14	-1.03322	0.061	0.119	5.4283e-10	DPF3	CTB
3.06598e-14	-0.469072	0.247	0.336	5.53593e-10	VSTM5	CTB
3.07947e-14	-0.229119	0.704	0.771	5.5603e-10	SUCLG1	CTB
3.22265e-14	-0.199344	0.884	0.903	5.81882e-10	NDUFA4	CTB
3.25098e-14	-0.453249	0.324	0.411	5.86997e-10	PRC1	CTB
3.25914e-14	-0.303529	0.558	0.635	5.88471e-10	TRPM4	CTB
3.2829e-14	-0.310367	0.495	0.581	5.92761e-10	SNRPG	CTB
3.34957e-14	-0.159671	0.884	0.917	6.04798e-10	EEF1B2	CTB
3.40671e-14	-0.270427	0.623	0.699	6.15116e-10	CCM2L	CTB
3.43878e-14	-0.29558	0.508	0.602	6.20906e-10	NAMPT	CTB
3.60924e-14	-0.33186	0.528	0.605	6.51684e-10	EIF4E3	CTB
3.74807e-14	0.397499	0.515	0.438	6.76752e-10	PPP1R14C	CTB
3.84573e-14	0.610505	0.21	0.14	6.94385e-10	RTL1	CTB
3.87972e-14	0.175545	0.988	0.991	7.00522e-10	ITGB4	CTB
3.93155e-14	1.32404	0.635	0.705	7.09881e-10	AOC1	CTB
3.93869e-14	-0.170098	0.906	0.939	7.1117e-10	AP3D1	CTB
3.9447e-14	-0.471278	0.318	0.401	7.12255e-10	THNSL2	CTB
4.00336e-14	-0.277007	0.5	0.597	7.22847e-10	TOMM6	CTB
4.22448e-14	0.295499	0.363	0.267	7.62771e-10	RAMP3	CTB
4.2337e-14	-0.163055	0.918	0.943	7.64436e-10	SRSF2	CTB
4.30791e-14	-0.200766	0.837	0.883	7.77837e-10	SET	CTB
4.48494e-14	0.134383	0.984	0.98	8.098e-10	ANXA6	CTB
4.55621e-14	0.426106	0.395	0.31	8.22669e-10	ARSJ	CTB
4.73386e-14	-0.129629	0.985	0.995	8.54747e-10	GRINA	CTB
5.05034e-14	-0.179934	0.954	0.957	9.1189e-10	PPM1F	CTB
5.07716e-14	0.104515	1	0.998	9.16732e-10	BGN	CTB
5.10638e-14	0.125763	0.996	0.998	9.22007e-10	LAMP1	CTB
5.11814e-14	0.145511	1	1	9.24132e-10	FTL	CTB
5.13884e-14	0.579084	0.222	0.151	9.27869e-10	MROH6	CTB
5.22627e-14	-0.605815	0.188	0.266	9.43655e-10	KCNJ8	CTB
5.23959e-14	-0.187022	0.852	0.885	9.4606e-10	GSDMD	CTB
5.68057e-14	-0.409918	0.035	0.083	1.02568e-09	DEFA3	CTB
5.69686e-14	0.193697	0.931	0.91	1.02862e-09	LITAF	CTB
5.78722e-14	0.837499	0.169	0.109	1.04494e-09	SLC6A1	CTB
5.80554e-14	0.720292	0.485	0.426	1.04825e-09	SLCO2A1	CTB
6.05763e-14	-0.298589	0.588	0.657	1.09377e-09	SCRN2	CTB
6.09737e-14	-0.208381	0.857	0.886	1.10094e-09	PRXL2A	CTB
6.37621e-14	-0.172537	0.87	0.909	1.15129e-09	SPG21	CTB
6.46166e-14	-0.511798	0.279	0.361	1.16672e-09	SLC11A1	CTB
6.47175e-14	-0.154011	0.489	0.617	1.16854e-09	LVRN	CTB
6.51813e-14	0.30963	0.662	0.603	1.17691e-09	PLEKHG2	CTB
6.65462e-14	-0.261945	0.708	0.754	1.20156e-09	PCTP	CTB
6.94388e-14	-0.379752	0.405	0.489	1.25379e-09	PLD1	CTB
6.97536e-14	-0.247002	0.715	0.772	1.25947e-09	SHC2	CTB
6.98564e-14	-0.150152	0.932	0.952	1.26133e-09	PHPT1	CTB
7.10714e-14	-0.4815	0.252	0.337	1.28326e-09	C1orf216	CTB
7.13192e-14	0.430908	0.404	0.32	1.28774e-09	PPL	CTB
7.20665e-14	-0.199082	0.861	0.887	1.30123e-09	CAT	CTB
7.43325e-14	-0.268588	0.612	0.69	1.34215e-09	RUSC1	CTB
7.5642e-14	0.454426	0.785	0.835	1.36579e-09	CCSAP	CTB
8.62824e-14	-0.314236	0.533	0.606	1.55791e-09	WDR74	CTB
8.72538e-14	0.11287	1	1	1.57545e-09	S100A6	CTB
8.79326e-14	-0.362353	0.408	0.494	1.58771e-09	SWI5	CTB
9.17456e-14	0.74168	0.167	0.107	1.65656e-09	SAXO2	CTB
9.1976e-14	0.174031	0.976	0.972	1.66072e-09	YPEL3	CTB
9.38978e-14	0.50959	0.266	0.19	1.69542e-09	DHRS2	CTB
9.49299e-14	-0.12642	0.997	0.999	1.71405e-09	KCTD12	CTB
9.75839e-14	-1.33801	0.034	0.081	1.76198e-09	PGLYRP1	CTB
9.91729e-14	-0.215885	0.731	0.795	1.79067e-09	ZNF217	CTB
9.97863e-14	0.415064	0.528	0.465	1.80174e-09	RAB3B	CTB
1.01283e-13	0.499629	0.333	0.255	1.82877e-09	PDE2A	CTB
1.01418e-13	1.28991	0.1	0.054	1.83121e-09	CXCL10	CTB
1.03277e-13	0.244134	0.778	0.713	1.86477e-09	DDX60L	CTB
1.04297e-13	-0.302197	0.4	0.495	1.88318e-09	FAR2	CTB
1.04361e-13	-0.236398	0.661	0.736	1.88434e-09	THOP1	CTB
1.06497e-13	-0.357849	0.434	0.515	1.92291e-09	ARRDC2	CTB
1.06734e-13	-0.182042	0.89	0.908	1.92718e-09	NDUFA1	CTB
1.1145e-13	-1.11591	0.045	0.096	2.01234e-09	GABBR2	CTB
1.14402e-13	0.776269	0.81	0.925	2.06564e-09	SEMA3B	CTB
1.15753e-13	-0.193146	0.82	0.871	2.09003e-09	PSMB6	CTB
1.16033e-13	0.250449	0.769	0.721	2.09509e-09	PLEKHO1	CTB
1.18147e-13	-0.179369	0.926	0.949	2.13326e-09	ARHGDIA	CTB
1.18558e-13	-0.257299	0.67	0.733	2.14068e-09	PLCB3	CTB
1.20662e-13	-0.630058	0.194	0.27	2.17867e-09	IL18R1	CTB
1.22373e-13	0.305623	0.646	0.576	2.20957e-09	MEAK7	CTB
1.2318e-13	-0.319101	0.511	0.588	2.22413e-09	CCDC85C	CTB
1.28936e-13	-0.255933	0.619	0.699	2.32806e-09	STX2	CTB
1.29449e-13	-0.185288	0.88	0.901	2.33733e-09	RBM42	CTB
1.29652e-13	-0.280257	0.6	0.68	2.341e-09	TELO2	CTB
1.30794e-13	0.621419	0.577	0.533	2.36162e-09	PROCR	CTB
1.32064e-13	-0.232001	0.718	0.779	2.38454e-09	COA3	CTB
1.32595e-13	-0.233833	0.753	0.809	2.39413e-09	MEA1	CTB
1.35553e-13	0.265458	0.746	0.688	2.44755e-09	SPOP	CTB
1.35785e-13	-0.305202	0.403	0.502	2.45173e-09	ZNF554	CTB
1.3687e-13	-0.182345	0.815	0.869	2.47132e-09	SCP2	CTB
1.38595e-13	-0.275782	0.581	0.654	2.50247e-09	PPP1R13B	CTB
1.39501e-13	-0.168289	0.934	0.947	2.51882e-09	SLC25A39	CTB
1.4228e-13	0.12551	0.973	0.95	2.56902e-09	GAS6	CTB
1.4336e-13	-0.374495	0.399	0.482	2.58851e-09	THSD1	CTB
1.50839e-13	-0.189955	0.815	0.86	2.72354e-09	DDX1	CTB
1.5255e-13	0.625776	0.296	0.225	2.75444e-09	MC1R	CTB
1.55723e-13	0.190376	0.94	0.916	2.81174e-09	SARAF	CTB
1.60746e-13	0.189972	0.977	0.986	2.90242e-09	CLIP1	CTB
1.62136e-13	-0.14892	0.954	0.968	2.92752e-09	USP25	CTB
1.71952e-13	0.703406	0.18	0.118	3.10476e-09	TMEM179	CTB
1.72321e-13	0.127816	0.999	0.998	3.11143e-09	CD63	CTB
1.77444e-13	-0.245833	0.684	0.744	3.20393e-09	TOB2	CTB
1.80269e-13	-0.205201	0.736	0.805	3.25494e-09	GNL1	CTB
1.85285e-13	0.428538	0.629	0.593	3.34551e-09	CHN1	CTB
1.85381e-13	0.284191	0.735	0.668	3.34725e-09	CYTH4	CTB
1.88081e-13	-0.380159	0.382	0.468	3.39598e-09	PROM2	CTB
1.89201e-13	0.92048	0.105	0.058	3.41622e-09	LGSN	CTB
1.89803e-13	0.302621	0.677	0.615	3.42707e-09	FMOD	CTB
1.90443e-13	0.658343	0.204	0.138	3.43864e-09	PPP2R2B	CTB
1.92813e-13	0.604054	0.234	0.165	3.48143e-09	LY6K	CTB
2.009e-13	0.436453	0.408	0.33	3.62746e-09	PLCL1	CTB
2.05144e-13	-1.19496	0.041	0.089	3.70407e-09	PADI4	CTB
2.06157e-13	-0.252057	0.636	0.713	3.72237e-09	GGCX	CTB
2.09431e-13	1.60986	0.041	0.014	3.78149e-09	PCDH11Y	CTB
2.09737e-13	-0.203686	0.797	0.838	3.78701e-09	COA4	CTB
2.09984e-13	-0.206739	0.8	0.85	3.79148e-09	SRSF9	CTB
2.11925e-13	-0.292783	0.559	0.637	3.82651e-09	TOMM5	CTB
2.12891e-13	0.49492	0.283	0.207	3.84397e-09	GLB1L	CTB
2.14675e-13	-0.161371	0.924	0.942	3.87617e-09	NDUFB7	CTB
2.19962e-13	-0.265379	0.591	0.667	3.97163e-09	BAIAP2L1	CTB
2.20048e-13	1.2825	0.063	0.028	3.97319e-09	UPK2	CTB
2.27606e-13	-0.260561	0.648	0.718	4.10966e-09	CPT2	CTB
2.30297e-13	-0.269075	0.619	0.69	4.15824e-09	CCT3	CTB
2.36137e-13	-0.795401	0.098	0.162	4.26369e-09	SULT1A1	CTB
2.3951e-13	-0.319613	0.485	0.562	4.3246e-09	ATP7B	CTB
2.41992e-13	-0.354348	0.441	0.52	4.3694e-09	NOL6	CTB
2.46498e-13	-0.154253	0.938	0.955	4.45076e-09	PSMD13	CTB
2.55684e-13	0.205866	0.869	0.834	4.61663e-09	AKAP8L	CTB
2.56873e-13	0.183713	0.904	0.871	4.6381e-09	PEAK1	CTB
2.65889e-13	0.1553	0.963	0.949	4.80089e-09	ESYT2	CTB
2.66566e-13	-0.270082	0.566	0.643	4.81311e-09	ACACA	CTB
2.66977e-13	-0.145969	1	1	4.82053e-09	MT-ND5	CTB
2.67288e-13	-0.149842	0.938	0.958	4.82615e-09	TUFM	CTB
2.69845e-13	0.493198	0.261	0.186	4.87233e-09	CSMD1	CTB
2.75714e-13	-0.176116	0.892	0.91	4.97829e-09	PRMT1	CTB
2.76427e-13	0.262446	0.739	0.685	4.99116e-09	TMEM176A	CTB
2.76435e-13	-0.222071	0.779	0.828	4.99131e-09	SLC1A5	CTB
2.78331e-13	-0.128503	0.984	0.991	5.02554e-09	PXN	CTB
2.84977e-13	-0.3142	0.538	0.616	5.14554e-09	AIMP2	CTB
2.87561e-13	0.240669	0.899	0.889	5.1922e-09	CXCL14	CTB
2.95074e-13	0.150325	1	0.999	5.32786e-09	PLTP	CTB
3.45605e-13	0.519409	0.275	0.2	6.24025e-09	BVES	CTB
3.52132e-13	-0.257392	0.611	0.689	6.35809e-09	SSBP3	CTB
3.52963e-13	-0.185495	0.809	0.853	6.3731e-09	ANXA3	CTB
3.58463e-13	0.320461	0.64	0.571	6.4724e-09	ABCG1	CTB
3.59346e-13	-0.199221	0.82	0.861	6.48835e-09	KDELR2	CTB
3.66142e-13	-0.199045	0.736	0.797	6.61106e-09	MCM2	CTB
3.70377e-13	-0.239793	0.633	0.711	6.68753e-09	PGAP2	CTB
3.8364e-13	-0.12858	0.996	0.996	6.92701e-09	SERF2	CTB
3.83678e-13	-0.235568	0.759	0.804	6.92769e-09	FOXO3	CTB
3.84292e-13	0.655552	0.31	0.241	6.93877e-09	OLAH	CTB
4.0322e-13	-0.260349	0.594	0.671	7.28055e-09	EMP2	CTB
4.08457e-13	0.282973	0.673	0.601	7.37511e-09	IFFO2	CTB
4.10836e-13	0.392393	0.388	0.305	7.41806e-09	ALPK3	CTB
4.17976e-13	0.296299	0.597	0.514	7.54697e-09	DGAT1	CTB
4.30371e-13	-0.282421	0.505	0.589	7.77078e-09	NOB1	CTB
4.36102e-13	0.300881	0.831	0.826	7.87426e-09	INMT	CTB
4.48658e-13	-0.253065	0.662	0.727	8.10098e-09	CAMKK2	CTB
4.56617e-13	-0.372791	0.376	0.464	8.24468e-09	MIF4GD	CTB
4.73138e-13	-0.244288	0.706	0.763	8.54298e-09	RNF126	CTB
4.74889e-13	-0.771719	0.111	0.176	8.5746e-09	PTPRT	CTB
4.81048e-13	-0.196994	0.825	0.854	8.6858e-09	SETD1B	CTB
4.83358e-13	0.901345	0.096	0.052	8.7275e-09	TSPAN10	CTB
5.15163e-13	-0.130009	0.963	0.986	9.30179e-09	BCAR1	CTB
5.17404e-13	-0.375779	0.362	0.448	9.34224e-09	PXMP2	CTB
5.18262e-13	-0.357375	0.442	0.521	9.35774e-09	NPM3	CTB
5.2386e-13	-1.2395	0.036	0.082	9.45882e-09	GSTM1	CTB
5.36772e-13	0.141648	0.979	0.977	9.69196e-09	TGOLN2	CTB
5.39242e-13	-0.446954	0.296	0.377	9.73655e-09	RABEPK	CTB
5.39306e-13	-0.432518	0.255	0.34	9.7377e-09	FRY	CTB
5.7266e-13	-1.6845	0.016	0.052	1.03399e-08	SPANXD	CTB
5.78324e-13	0.711637	0.202	0.137	1.04422e-08	CPS1	CTB
5.91089e-13	-0.159167	0.889	0.917	1.06727e-08	LRP5	CTB
5.96883e-13	0.298527	0.841	0.842	1.07773e-08	MAN1C1	CTB
6.26097e-13	0.279472	0.651	0.58	1.13048e-08	CD28	CTB
6.27585e-13	-0.405776	0.305	0.392	1.13317e-08	BRI3BP	CTB
6.27617e-13	0.146587	0.978	0.971	1.13323e-08	MPRIP	CTB
6.48335e-13	0.656955	0.999	1	1.17063e-08	ADAM12	CTB
6.96594e-13	-0.187247	0.856	0.889	1.25777e-08	ATP5MF	CTB
6.97204e-13	1.28964	0.063	0.028	1.25887e-08	GKN1	CTB
7.06545e-13	0.170867	0.969	0.963	1.27574e-08	AHR	CTB
7.19657e-13	-0.331542	0.46	0.537	1.29941e-08	MIER2	CTB
7.45533e-13	0.135631	1	1	1.34613e-08	COL3A1	CTB
7.46922e-13	-0.247748	0.63	0.703	1.34864e-08	PGAM1	CTB
7.49969e-13	-0.165574	0.894	0.919	1.35414e-08	ADRM1	CTB
7.87729e-13	-0.27721	0.525	0.613	1.42232e-08	ISOC1	CTB
7.94645e-13	-0.295735	0.517	0.604	1.43481e-08	KCTD17	CTB
7.98282e-13	-0.318655	0.494	0.567	1.44138e-08	DYNLL1	CTB
8.00495e-13	-0.457319	0.233	0.314	1.44537e-08	TC2N	CTB
8.07241e-13	-0.237317	0.631	0.712	1.45755e-08	GIMAP7	CTB
8.15822e-13	-0.209268	0.789	0.832	1.47305e-08	PYCR2	CTB
8.77314e-13	-0.376254	0.374	0.456	1.58408e-08	MYCBP	CTB
8.99567e-13	0.357546	0.565	0.496	1.62426e-08	CALHM4	CTB
9.06828e-13	-0.216595	0.751	0.8	1.63737e-08	HTATSF1	CTB
9.11429e-13	-0.34741	0.328	0.416	1.64568e-08	ZHX3	CTB
9.50133e-13	-0.262053	0.583	0.665	1.71556e-08	RANGRF	CTB
9.70764e-13	-0.156329	0.924	0.941	1.75281e-08	PSMC5	CTB
9.77466e-13	-0.31957	0.471	0.547	1.76491e-08	EXOSC2	CTB
9.9272e-13	0.245453	0.782	0.72	1.79246e-08	AIF1L	CTB
1.0153e-12	-0.238351	0.64	0.709	1.83323e-08	ST3GAL5	CTB
1.01944e-12	-0.21879	0.734	0.794	1.8407e-08	TRAP1	CTB
1.0295e-12	-0.319136	0.418	0.503	1.85886e-08	PSMD14	CTB
1.08933e-12	-0.231135	0.694	0.748	1.9669e-08	AP1S1	CTB
1.09623e-12	1.11081	0.07	0.034	1.97935e-08	ABCC8	CTB
1.16273e-12	0.31181	0.514	0.436	2.09943e-08	PGPEP1	CTB
1.18129e-12	-0.130024	0.986	0.991	2.13293e-08	YWHAZ	CTB
1.18322e-12	-0.397547	0.414	0.489	2.13642e-08	BHLHE41	CTB
1.23325e-12	-0.175381	0.813	0.867	2.22676e-08	APOLD1	CTB
1.24587e-12	0.336623	0.519	0.444	2.24954e-08	PABPC4L	CTB
1.25539e-12	-0.165468	0.881	0.919	2.26674e-08	CTNNBIP1	CTB
1.27758e-12	-0.165512	0.879	0.906	2.30679e-08	SEC22B	CTB
1.28691e-12	0.564279	0.252	0.183	2.32365e-08	CEP72	CTB
1.31692e-12	-0.352332	0.426	0.507	2.37783e-08	B4GALT2	CTB
1.31853e-12	-0.402642	0.452	0.518	2.38074e-08	SLA	CTB
1.34945e-12	-0.22477	0.789	0.842	2.43656e-08	HIST1H1B	CTB
1.35426e-12	0.138164	0.978	0.975	2.44525e-08	SYNGR2	CTB
1.35753e-12	-0.29179	0.549	0.628	2.45115e-08	COL21A1	CTB
1.35906e-12	-0.239088	0.66	0.727	2.45391e-08	COMMD7	CTB
1.43051e-12	-0.222522	0.667	0.739	2.58294e-08	GIMAP1	CTB
1.45347e-12	0.5223	0.282	0.211	2.62439e-08	UST	CTB
1.4644e-12	-0.231242	0.697	0.763	2.64411e-08	ATF6	CTB
1.5072e-12	-0.252923	0.583	0.657	2.72139e-08	CLN6	CTB
1.5257e-12	-0.73228	0.106	0.169	2.75481e-08	ILDR1	CTB
1.55101e-12	-0.269878	0.596	0.668	2.8005e-08	WASHC5	CTB
1.56878e-12	-0.169623	0.882	0.894	2.83258e-08	DCTN2	CTB
1.62187e-12	-0.24185	0.654	0.717	2.92844e-08	C17orf49	CTB
1.62428e-12	0.127715	0.995	0.993	2.9328e-08	FCGR2B	CTB
1.64228e-12	-0.267606	0.609	0.675	2.96529e-08	FBL	CTB
1.64612e-12	-0.196387	0.758	0.818	2.97223e-08	PGLS	CTB
1.69795e-12	-0.421668	0.329	0.407	3.06582e-08	SLC25A29	CTB
1.72031e-12	-0.393945	0.33	0.413	3.10619e-08	HMGCS1	CTB
1.72826e-12	0.231503	0.854	0.831	3.12055e-08	NDRG1	CTB
1.74406e-12	-0.304419	0.454	0.538	3.14908e-08	ZDHHC14	CTB
1.83439e-12	-0.311758	0.456	0.535	3.31217e-08	PSMG1	CTB
1.86185e-12	0.201888	0.992	0.993	3.36176e-08	ISM2	CTB
1.89824e-12	-0.253096	0.613	0.688	3.42746e-08	MAPK7	CTB
1.91395e-12	-0.182898	0.836	0.874	3.45583e-08	MLEC	CTB
1.92072e-12	0.421026	0.334	0.257	3.46805e-08	CDK19	CTB
1.93283e-12	-0.349017	0.407	0.487	3.48991e-08	MGAT3	CTB
1.95321e-12	-0.211182	0.73	0.797	3.52671e-08	UQCRQ	CTB
2.02634e-12	1.30698	0.052	0.022	3.65877e-08	FHL5	CTB
2.05526e-12	-0.275379	0.471	0.56	3.71097e-08	TOB1	CTB
2.10412e-12	-0.450831	0.292	0.37	3.7992e-08	RNF43	CTB
2.16709e-12	-0.143119	0.959	0.977	3.9129e-08	GNB2	CTB
2.19496e-12	-0.513695	0.219	0.294	3.96322e-08	KLRD1	CTB
2.21212e-12	0.280619	0.63	0.558	3.9942e-08	SAR1B	CTB
2.27167e-12	0.181327	0.916	0.891	4.10174e-08	FEZ2	CTB
2.29089e-12	-0.357446	0.411	0.491	4.13644e-08	PUS7	CTB
2.29304e-12	-0.181198	0.83	0.87	4.14032e-08	LRRC41	CTB
2.32084e-12	-0.175696	0.819	0.856	4.19051e-08	ALAS1	CTB
2.36688e-12	0.325663	0.88	0.902	4.27363e-08	PLEKHA6	CTB
2.37621e-12	0.474952	0.272	0.199	4.29048e-08	ARHGDIG	CTB
2.38266e-12	1.48149	0.059	0.027	4.30213e-08	PAEP	CTB
2.43883e-12	0.228074	0.776	0.722	4.40355e-08	SRI	CTB
2.49146e-12	0.156647	0.943	0.923	4.49859e-08	MTMR10	CTB
2.58376e-12	-0.227038	0.711	0.771	4.66524e-08	GPS1	CTB
2.63725e-12	0.188334	0.833	0.795	4.76182e-08	WASHC4	CTB
2.71383e-12	-0.217745	0.767	0.8	4.9001e-08	HGSNAT	CTB
2.7265e-12	-0.227888	0.616	0.691	4.92296e-08	HSBP1	CTB
2.73441e-12	-0.2562	0.566	0.645	4.93725e-08	TMPO	CTB
2.74289e-12	-0.213118	0.853	0.879	4.95256e-08	PDLIM1	CTB
2.7506e-12	-0.222601	0.654	0.726	4.96648e-08	PMPCA	CTB
2.77058e-12	-0.151556	0.876	0.906	5.00255e-08	MCM7	CTB
2.88905e-12	0.301251	0.613	0.549	5.21647e-08	VEGFC	CTB
2.91064e-12	0.42773	0.85	0.882	5.25546e-08	SPTLC3	CTB
3.04985e-12	0.128481	0.98	0.98	5.50681e-08	ACVRL1	CTB
3.06109e-12	-0.196679	0.78	0.829	5.52711e-08	SIL1	CTB
3.09873e-12	-0.144994	0.932	0.962	5.59506e-08	SNRNP200	CTB
3.15238e-12	0.213438	0.893	0.865	5.69194e-08	FOSL2	CTB
3.21027e-12	-0.914859	0.067	0.121	5.79646e-08	DLGAP1	CTB
3.27631e-12	-0.244692	0.634	0.699	5.9157e-08	DUSP4	CTB
3.35131e-12	0.406236	0.505	0.438	6.05113e-08	COL4A5	CTB
3.47376e-12	-0.248631	0.645	0.705	6.27222e-08	NAA15	CTB
3.55363e-12	0.589186	0.275	0.207	6.41643e-08	GASK1A	CTB
3.60849e-12	0.398304	0.53	0.474	6.51548e-08	KYNU	CTB
3.63482e-12	0.35056	0.47	0.392	6.56303e-08	MUC20	CTB
3.6482e-12	-0.246761	0.619	0.677	6.5872e-08	MRFAP1	CTB
3.6863e-12	-0.247022	0.541	0.622	6.65598e-08	NAT10	CTB
3.68831e-12	0.609288	0.18	0.121	6.65962e-08	TBX18	CTB
3.79759e-12	-0.135614	0.889	0.931	6.85693e-08	EXOC6	CTB
3.83489e-12	0.381918	0.535	0.474	6.92427e-08	CCDC80	CTB
4.10541e-12	0.296271	0.625	0.556	7.41273e-08	NMRK1	CTB
4.15383e-12	-0.348063	0.352	0.434	7.50015e-08	PRTG	CTB
4.1735e-12	-0.183223	0.841	0.879	7.53567e-08	ATP6V1B2	CTB
4.19428e-12	-0.393377	0.398	0.473	7.57319e-08	ACOT7	CTB
4.19727e-12	-0.252665	0.651	0.713	7.57859e-08	RRM1	CTB
4.26231e-12	-0.582685	0.178	0.248	7.69602e-08	MPPED2	CTB
4.26933e-12	-0.138163	0.92	0.945	7.70869e-08	SNX17	CTB
4.274e-12	-0.315385	0.511	0.586	7.71714e-08	ITGA9	CTB
4.28124e-12	-0.255496	0.646	0.71	7.73021e-08	GSS	CTB
4.31744e-12	0.44299	0.496	0.441	7.79557e-08	C16orf74	CTB
4.39169e-12	1.08433	0.069	0.034	7.92964e-08	ARNT2	CTB
4.46144e-12	-0.247201	0.525	0.607	8.05557e-08	NDUFA6	CTB
4.49195e-12	-0.409712	0.357	0.432	8.11066e-08	ABT1	CTB
4.53875e-12	-0.255987	0.594	0.668	8.19516e-08	PES1	CTB
4.5433e-12	-0.175065	0.667	0.755	8.20338e-08	OGFRL1	CTB
4.66287e-12	0.527866	0.229	0.163	8.41928e-08	HTR1F	CTB
4.74102e-12	-0.250657	0.622	0.689	8.56038e-08	HSPA9	CTB
4.77169e-12	-0.174228	0.854	0.883	8.61577e-08	RNF187	CTB
5.13444e-12	-0.239218	0.624	0.69	9.27074e-08	NAXE	CTB
5.20123e-12	-0.25247	0.581	0.655	9.39135e-08	SAE1	CTB
5.24585e-12	-0.201761	0.769	0.828	9.47191e-08	CDC42EP1	CTB
5.29092e-12	-0.254666	0.602	0.678	9.55329e-08	PPP2R1B	CTB
5.36669e-12	-0.552132	0.223	0.295	9.6901e-08	SMOC2	CTB
5.37149e-12	-0.171954	0.895	0.913	9.69877e-08	SNRPB	CTB
5.42776e-12	-0.282246	0.494	0.573	9.80036e-08	GCLM	CTB
5.44309e-12	-0.724361	0.107	0.168	9.82805e-08	GRHL3	CTB
5.47469e-12	0.732567	0.149	0.096	9.8851e-08	FPR3	CTB
5.49873e-12	-0.95327	0.05	0.098	9.92851e-08	F2RL3	CTB
5.54032e-12	-0.27002	0.54	0.615	1.00036e-07	FPGS	CTB
5.56238e-12	0.638908	0.192	0.132	1.00434e-07	EXOC3L4	CTB
5.62196e-12	-0.144784	0.909	0.939	1.0151e-07	NDUFA2	CTB
5.63987e-12	-0.149854	0.904	0.931	1.01833e-07	DNMT3A	CTB
6.02869e-12	-0.312558	0.52	0.583	1.08854e-07	PGAM5	CTB
6.03282e-12	-0.211395	0.774	0.82	1.08929e-07	DSE	CTB
6.06093e-12	0.61835	0.161	0.105	1.09436e-07	DOCK10	CTB
6.35319e-12	-0.401195	0.259	0.338	1.14713e-07	ITGA2	CTB
6.40654e-12	-0.305303	0.496	0.564	1.15677e-07	SCN7A	CTB
6.49663e-12	-0.214108	0.711	0.768	1.17303e-07	CCM2	CTB
6.53995e-12	-0.315357	0.4	0.485	1.18085e-07	PDGFC	CTB
6.75461e-12	0.381046	0.623	0.592	1.21961e-07	EXPH5	CTB
6.78588e-12	0.382663	0.418	0.343	1.22526e-07	PLXNC1	CTB
6.84087e-12	-0.139598	0.868	0.919	1.23519e-07	TMEM189	CTB
6.93026e-12	-0.187559	0.793	0.835	1.25133e-07	ATP5PD	CTB
6.9736e-12	-0.231109	0.695	0.759	1.25915e-07	SOX13	CTB
6.9769e-12	0.65216	0.144	0.091	1.25975e-07	INSL6	CTB
6.99541e-12	-0.244835	0.576	0.652	1.26309e-07	PHB2	CTB
6.99706e-12	-0.286781	0.491	0.564	1.26339e-07	ZCCHC14	CTB
7.10536e-12	-0.175197	0.915	0.934	1.28294e-07	GDI1	CTB
7.13519e-12	-0.463488	0.26	0.335	1.28833e-07	CDKL1	CTB
7.32544e-12	-0.117366	0.994	0.996	1.32268e-07	DYNLL2	CTB
7.47651e-12	-0.853081	0.07	0.123	1.34996e-07	C17orf97	CTB
7.49002e-12	-0.200735	1	1	1.3524e-07	DLK1	CTB
7.4911e-12	-0.430308	0.271	0.348	1.35259e-07	CHM	CTB
7.49957e-12	-0.386803	0.322	0.402	1.35412e-07	COBL	CTB
7.52185e-12	-0.169959	0.804	0.849	1.35815e-07	SRSF3	CTB
7.66657e-12	-0.335434	0.429	0.503	1.38428e-07	AVPI1	CTB
7.89861e-12	-0.552429	0.147	0.215	1.42617e-07	KLF15	CTB
8.07993e-12	0.218955	0.822	0.768	1.45891e-07	GALNT1	CTB
8.31336e-12	-0.219977	0.615	0.692	1.50106e-07	NSMCE3	CTB
8.35415e-12	0.507313	0.265	0.197	1.50843e-07	OR51E1	CTB
8.54346e-12	-0.214801	0.629	0.709	1.54261e-07	CUEDC2	CTB
8.55621e-12	-0.252559	0.639	0.704	1.54491e-07	POLR3H	CTB
8.58407e-12	0.275508	0.67	0.61	1.54994e-07	PDZRN3	CTB
8.66541e-12	-0.318659	0.445	0.525	1.56463e-07	PHYH	CTB
8.88576e-12	-0.199976	0.808	0.846	1.60441e-07	USP14	CTB
8.91261e-12	0.486303	0.449	0.391	1.60926e-07	EDNRA	CTB
8.95395e-12	0.308859	0.528	0.45	1.61673e-07	DHRSX	CTB
8.9634e-12	-0.179982	0.822	0.862	1.61843e-07	SZRD1	CTB
9.31045e-12	-1.14751	0.044	0.09	1.68109e-07	MMP9	CTB
9.33098e-12	-0.169699	0.842	0.883	1.6848e-07	PCGF2	CTB
9.42818e-12	-0.24934	0.649	0.705	1.70235e-07	MERTK	CTB
9.63578e-12	-0.180258	0.838	0.858	1.73984e-07	DHX9	CTB
1.01005e-11	-0.342723	0.368	0.447	1.82375e-07	DPH2	CTB
1.02242e-11	-0.171535	0.815	0.867	1.84608e-07	PTPRM	CTB
1.02702e-11	0.310871	0.942	0.961	1.85439e-07	ARRDC3	CTB
1.0415e-11	-0.191098	0.828	0.861	1.88054e-07	ANXA7	CTB
1.04709e-11	-0.187675	0.749	0.806	1.89063e-07	ADSL	CTB
1.06749e-11	-0.311601	0.502	0.573	1.92746e-07	SAMD4A	CTB
1.08186e-11	-0.200877	0.764	0.813	1.9534e-07	MGRN1	CTB
1.08506e-11	-0.714775	0.087	0.144	1.95919e-07	RFX6	CTB
1.0988e-11	-0.255497	0.616	0.676	1.98399e-07	ZNF428	CTB
1.10419e-11	-0.453786	0.226	0.301	1.99373e-07	SPIN3	CTB
1.12501e-11	-0.944719	0.079	0.132	2.03132e-07	PTX3	CTB
1.13667e-11	0.663287	0.177	0.12	2.05236e-07	IGFBP6	CTB
1.14499e-11	-1.25174	0.032	0.072	2.0674e-07	MT1M	CTB
1.14865e-11	0.760198	0.111	0.066	2.074e-07	DTX1	CTB
1.14895e-11	-0.484008	0.192	0.264	2.07454e-07	CDCA5	CTB
1.1543e-11	-0.242171	0.639	0.703	2.08421e-07	GART	CTB
1.15774e-11	-0.282859	0.465	0.542	2.09042e-07	URB1	CTB
1.16947e-11	-0.257574	0.594	0.67	2.11159e-07	SLC25A4	CTB
1.25652e-11	-0.249641	0.637	0.702	2.26877e-07	C15orf39	CTB
1.30096e-11	0.313055	0.534	0.463	2.34901e-07	THBS3	CTB
1.30482e-11	0.184239	0.878	0.84	2.35598e-07	SPPL2B	CTB
1.32877e-11	-0.90271	0.061	0.112	2.39923e-07	FAM155A	CTB
1.33152e-11	0.89728	0.106	0.062	2.4042e-07	IQSEC3	CTB
1.38109e-11	-0.298549	0.475	0.552	2.4937e-07	CCNQ	CTB
1.38835e-11	-0.731844	0.104	0.163	2.5068e-07	AMIGO1	CTB
1.41267e-11	-0.248475	0.578	0.654	2.55072e-07	TMEM88	CTB
1.4138e-11	0.395398	0.373	0.298	2.55277e-07	PCDHGB7	CTB
1.43495e-11	0.466895	0.429	0.378	2.59094e-07	MFSD2A	CTB
1.43683e-11	-0.255844	0.605	0.67	2.59434e-07	CASTOR1	CTB
1.45397e-11	-0.567034	0.169	0.238	2.62529e-07	FGR	CTB
1.46008e-11	-0.107696	0.979	0.995	2.63632e-07	SH3GLB2	CTB
1.46556e-11	-0.160982	0.905	0.933	2.64622e-07	EMC10	CTB
1.46961e-11	-0.671376	0.102	0.162	2.65352e-07	AMH	CTB
1.49374e-11	-0.175372	0.792	0.855	2.6971e-07	SOX7	CTB
1.51223e-11	-0.165567	0.871	0.907	2.73048e-07	SETD3	CTB
1.53147e-11	-1.37784	0.019	0.054	2.76522e-07	VEGFD	CTB
1.55096e-11	0.20178	0.856	0.819	2.80041e-07	LIMA1	CTB
1.57528e-11	0.627557	0.182	0.124	2.84432e-07	METTL27	CTB
1.60384e-11	-0.255619	0.569	0.642	2.8959e-07	ZNF697	CTB
1.61733e-11	-0.254269	0.539	0.613	2.92025e-07	RNF168	CTB
1.64635e-11	0.480978	0.254	0.187	2.97265e-07	KIT	CTB
1.72621e-11	-0.467332	0.208	0.283	3.11685e-07	RADX	CTB
1.77192e-11	-0.335513	0.848	0.878	3.19938e-07	TNNT3	CTB
1.78019e-11	-0.223814	0.7	0.765	3.21432e-07	ERH	CTB
1.78706e-11	-0.2305	0.638	0.703	3.22671e-07	WDR55	CTB
1.81552e-11	-0.416322	0.246	0.323	3.2781e-07	EPB41L4B	CTB
1.81905e-11	-0.898359	0.063	0.113	3.28448e-07	FAAH2	CTB
1.83565e-11	1.11434	0.074	0.038	3.31445e-07	CBLC	CTB
1.84136e-11	0.139972	0.981	0.976	3.32476e-07	SDF4	CTB
1.862e-11	-0.326964	0.418	0.495	3.36203e-07	RAC3	CTB
1.86243e-11	-0.387116	0.272	0.35	3.36281e-07	MAD2L2	CTB
1.8685e-11	-0.208685	0.744	0.799	3.37377e-07	NDUFB6	CTB
1.87435e-11	0.921039	0.094	0.053	3.38433e-07	SLC28A1	CTB
1.8765e-11	0.335116	0.54	0.478	3.38821e-07	MMADHC	CTB
1.91152e-11	-0.236216	0.662	0.718	3.45143e-07	NFKB2	CTB
1.9183e-11	-0.184407	0.831	0.869	3.46369e-07	APRT	CTB
1.94623e-11	-0.44927	0.174	0.246	3.51411e-07	GSTA3	CTB
1.9641e-11	-0.257656	0.565	0.637	3.54637e-07	GCA	CTB
2.00695e-11	-0.345407	0.413	0.485	3.62375e-07	DLX3	CTB
2.01174e-11	-0.184204	0.724	0.799	3.6324e-07	HNRNPK	CTB
2.02087e-11	-0.360276	0.39	0.464	3.64888e-07	SUOX	CTB
2.04911e-11	-0.276547	0.438	0.522	3.69987e-07	SLC45A4	CTB
2.10427e-11	-0.167268	0.646	0.738	3.79946e-07	SLC35B4	CTB
2.15254e-11	0.26646	0.648	0.578	3.88662e-07	MANBA	CTB
2.21868e-11	-0.166497	0.876	0.909	4.00606e-07	UQCR10	CTB
2.26826e-11	-0.218852	0.642	0.713	4.09556e-07	CCAR2	CTB
2.32159e-11	-0.316769	0.444	0.515	4.19186e-07	GCFC2	CTB
2.40496e-11	-0.324715	0.369	0.45	4.34239e-07	SLC16A2	CTB
2.4081e-11	0.17665	0.909	0.885	4.34806e-07	BACH1	CTB
2.42255e-11	-0.282922	0.451	0.534	4.37416e-07	TXNDC17	CTB
2.4793e-11	-0.244078	0.567	0.639	4.47663e-07	EXOSC9	CTB
2.48327e-11	-0.150417	0.897	0.928	4.4838e-07	SCAMP2	CTB
2.5761e-11	0.977443	0.078	0.041	4.6514e-07	ITGA11	CTB
2.6286e-11	-0.184968	0.801	0.833	4.74621e-07	DCAF12	CTB
2.65453e-11	0.237983	0.886	0.877	4.79302e-07	DLC1	CTB
2.66897e-11	0.23962	0.718	0.662	4.81909e-07	RTN2	CTB
2.712e-11	0.322798	0.651	0.607	4.89678e-07	LYN	CTB
2.71334e-11	-0.224973	0.617	0.685	4.8992e-07	RAVER1	CTB
2.71993e-11	0.51326	0.332	0.266	4.9111e-07	SEMA3A	CTB
2.72586e-11	-0.195021	0.725	0.782	4.92181e-07	TAF1D	CTB
2.73328e-11	0.180876	0.89	0.867	4.93521e-07	HP1BP3	CTB
2.75123e-11	-0.257544	0.55	0.619	4.96762e-07	LCMT1	CTB
2.76142e-11	-0.193825	0.804	0.845	4.98601e-07	NDUFB2	CTB
2.80653e-11	-0.348003	0.35	0.428	5.06746e-07	NUP210	CTB
2.80847e-11	-0.414998	0.298	0.373	5.07098e-07	SPC24	CTB
2.90059e-11	-0.893192	0.065	0.115	5.23731e-07	GSDMA	CTB
2.90856e-11	0.32018	0.498	0.429	5.2517e-07	CACHD1	CTB
2.92848e-11	-0.375022	0.361	0.436	5.28766e-07	CDCA4	CTB
2.93214e-11	-0.129657	0.865	0.909	5.29427e-07	CDC25B	CTB
2.95511e-11	-0.231613	0.72	0.757	5.33575e-07	HRAS	CTB
2.97052e-11	-0.235859	0.674	0.727	5.36357e-07	NDUFC1	CTB
3.01132e-11	0.151518	0.987	0.985	5.43724e-07	SEC14L1	CTB
3.08419e-11	0.262186	0.624	0.549	5.56881e-07	SLIT2	CTB
3.09893e-11	-0.278973	0.91	0.92	5.59544e-07	KCNK3	CTB
3.10214e-11	-0.208376	0.789	0.819	5.60123e-07	PIEZO1	CTB
3.18888e-11	-0.248921	0.549	0.624	5.75784e-07	CCT4	CTB
3.20328e-11	-0.319257	0.434	0.509	5.78385e-07	XYLT1	CTB
3.2721e-11	-0.413427	0.293	0.368	5.9081e-07	RRP12	CTB
3.41288e-11	-0.172836	0.797	0.839	6.16229e-07	WRNIP1	CTB
3.42819e-11	0.617964	0.177	0.121	6.18993e-07	ECRG4	CTB
3.47072e-11	-0.758901	0.085	0.139	6.26674e-07	ACSS3	CTB
3.51897e-11	-0.299875	0.451	0.528	6.35384e-07	LIG3	CTB
3.69803e-11	-0.233087	0.592	0.66	6.67716e-07	CAMTA2	CTB
3.71465e-11	-0.241901	0.561	0.641	6.70718e-07	UCP2	CTB
3.81437e-11	-1.03535	0.042	0.085	6.88723e-07	SV2B	CTB
3.94145e-11	-0.192734	0.735	0.804	7.11668e-07	MOCS2	CTB
4.01005e-11	0.239267	0.73	0.687	7.24055e-07	LATS2	CTB
4.02127e-11	-0.215442	0.608	0.682	7.26081e-07	FYN	CTB
4.02938e-11	-0.223017	0.567	0.648	7.27544e-07	ADAMTS6	CTB
4.04684e-11	-0.251109	0.586	0.652	7.30697e-07	SEH1L	CTB
4.09206e-11	-0.294212	0.563	0.627	7.38862e-07	DLL4	CTB
4.13915e-11	-0.259004	0.545	0.613	7.47365e-07	TBL3	CTB
4.35006e-11	-0.178713	0.847	0.872	7.85447e-07	VPS28	CTB
4.38472e-11	0.194908	0.953	0.952	7.91705e-07	STAT5B	CTB
4.52059e-11	-0.26356	0.433	0.52	8.16238e-07	ENDOD1	CTB
4.63243e-11	-0.29805	0.426	0.502	8.36432e-07	LYAR	CTB
4.81495e-11	0.22553	0.816	0.787	8.69387e-07	MORC3	CTB
4.86896e-11	-0.415287	0.259	0.333	8.7914e-07	FDXR	CTB
4.90648e-11	0.25513	0.766	0.716	8.85915e-07	INPP5B	CTB
5.07824e-11	-0.161486	0.841	0.883	9.16926e-07	CHMP2A	CTB
5.09396e-11	-0.177366	0.804	0.852	9.19765e-07	PDE3A	CTB
5.20657e-11	-0.215985	0.659	0.723	9.40099e-07	CHCHD1	CTB
5.41307e-11	-0.180642	0.812	0.844	9.77385e-07	SEMA3G	CTB
5.45301e-11	-0.225364	0.686	0.742	9.84596e-07	TMED3	CTB
5.49526e-11	-0.359816	0.355	0.428	9.92224e-07	ELK1	CTB
5.56163e-11	0.710589	0.136	0.087	1.00421e-06	PON3	CTB
5.57385e-11	-0.180186	0.656	0.74	1.00641e-06	DGKH	CTB
5.58587e-11	-0.310668	0.407	0.483	1.00858e-06	ADAMTS19	CTB
5.6243e-11	0.30525	0.525	0.455	1.01552e-06	FPR1	CTB
5.65542e-11	-0.198973	0.645	0.723	1.02114e-06	PPM1G	CTB
5.67275e-11	-0.188016	0.824	0.861	1.02427e-06	IMPDH2	CTB
5.78735e-11	-0.241871	0.615	0.675	1.04496e-06	PAM16	CTB
5.96222e-11	0.503817	0.249	0.185	1.07654e-06	TMEM229B	CTB
5.98425e-11	-0.17043	0.862	0.889	1.08052e-06	PSPC1	CTB
6.03982e-11	-0.133774	0.857	0.899	1.09055e-06	DST	CTB
6.09125e-11	-0.236809	0.586	0.667	1.09984e-06	TRAK2	CTB
6.10932e-11	0.359699	0.439	0.37	1.1031e-06	HSF4	CTB
6.12869e-11	0.125323	0.983	0.973	1.1066e-06	CTSZ	CTB
6.19255e-11	0.264387	0.682	0.625	1.11813e-06	MAN2A1	CTB
6.19311e-11	-0.759256	0.095	0.15	1.11823e-06	CES1	CTB
6.22437e-11	-0.185066	0.766	0.821	1.12387e-06	USP10	CTB
6.27755e-11	-0.210684	0.587	0.668	1.13347e-06	TEAD2	CTB
6.34294e-11	-0.249973	0.59	0.657	1.14528e-06	GIMAP5	CTB
6.44037e-11	-0.883776	0.05	0.095	1.16287e-06	ELANE	CTB
6.51129e-11	-0.215351	0.677	0.743	1.17568e-06	HIBADH	CTB
6.60994e-11	0.185983	0.864	0.837	1.19349e-06	RABGAP1	CTB
6.64183e-11	-0.126962	0.969	0.973	1.19925e-06	VWA1	CTB
6.6562e-11	-0.312781	0.407	0.483	1.20184e-06	EXOSC4	CTB
6.69583e-11	-0.300387	0.45	0.525	1.209e-06	ANP32E	CTB
6.7462e-11	-0.321093	0.351	0.429	1.21809e-06	ERVMER34-1	CTB
6.81196e-11	-0.368889	0.394	0.465	1.22997e-06	ABTB2	CTB
7.01636e-11	-0.256387	0.598	0.652	1.26687e-06	PPRC1	CTB
7.1099e-11	-0.389913	0.307	0.381	1.28376e-06	ZNF514	CTB
7.21057e-11	-0.189348	0.84	0.859	1.30194e-06	ARF5	CTB
7.34112e-11	0.152855	0.963	0.953	1.32551e-06	LTBP3	CTB
7.36752e-11	-0.191226	0.801	0.85	1.33028e-06	SMCHD1	CTB
7.3841e-11	0.304243	0.518	0.444	1.33327e-06	SLC12A7	CTB
7.63541e-11	0.206863	0.807	0.776	1.37865e-06	TSHZ1	CTB
7.63691e-11	0.518464	0.247	0.184	1.37892e-06	ADAMTS7	CTB
7.71435e-11	-0.205941	0.729	0.787	1.3929e-06	DLG1	CTB
7.78342e-11	0.440128	0.277	0.21	1.40537e-06	ARHGEF19	CTB
7.83846e-11	-0.200141	0.722	0.777	1.41531e-06	ECHDC2	CTB
7.85818e-11	0.502928	0.229	0.167	1.41887e-06	NXPH3	CTB
7.93507e-11	-0.225683	0.671	0.733	1.43276e-06	TOMM34	CTB
8.20208e-11	0.247155	0.763	0.72	1.48097e-06	TTLL3	CTB
8.30796e-11	-0.169228	0.849	0.882	1.50009e-06	AHCYL1	CTB
8.37677e-11	-0.22335	0.592	0.669	1.51251e-06	ARMC6	CTB
8.85683e-11	0.168066	0.927	0.904	1.59919e-06	NINJ1	CTB
8.96395e-11	0.604952	0.162	0.108	1.61853e-06	PRUNE2	CTB
9.16247e-11	0.318054	0.608	0.556	1.65438e-06	STEAP4	CTB
9.26386e-11	0.126266	0.997	0.999	1.67268e-06	DUSP1	CTB
9.39204e-11	-0.335431	0.302	0.38	1.69583e-06	FAM110A	CTB
9.40626e-11	-0.204619	0.715	0.767	1.69839e-06	SRPK1	CTB
9.50946e-11	-0.313573	0.678	0.709	1.71703e-06	PHLDA1	CTB
9.54581e-11	0.298849	0.512	0.44	1.72359e-06	CALHM5	CTB
9.75056e-11	0.230541	0.805	0.776	1.76056e-06	DCP2	CTB
9.90985e-11	0.147297	0.96	0.947	1.78932e-06	MDM4	CTB
9.97453e-11	-0.2374	0.687	0.731	1.801e-06	ITPA	CTB
9.98541e-11	0.171507	0.938	0.93	1.80297e-06	RGL2	CTB
1.02011e-10	-0.28371	0.474	0.546	1.84192e-06	SPOUT1	CTB
1.02281e-10	-0.246451	0.606	0.669	1.84679e-06	AP3S2	CTB
1.0275e-10	-0.262173	0.553	0.616	1.85525e-06	XPR1	CTB
1.03973e-10	0.408861	0.319	0.249	1.87734e-06	PFKP	CTB
1.06275e-10	-0.237891	0.728	0.764	1.9189e-06	ADGRE5	CTB
1.06437e-10	0.38064	0.575	0.531	1.92183e-06	MYL12A	CTB
1.06926e-10	-0.254128	0.56	0.625	1.93066e-06	TUBG1	CTB
1.11292e-10	0.239911	0.821	0.797	2.00949e-06	BLVRB	CTB
1.11482e-10	-0.256984	0.452	0.531	2.01291e-06	PRSS12	CTB
1.12376e-10	-0.559764	0.138	0.2	2.02906e-06	CIB2	CTB
1.14194e-10	-0.2033	0.69	0.745	2.06188e-06	ERF	CTB
1.15357e-10	-0.194903	0.746	0.795	2.08288e-06	VPS25	CTB
1.17106e-10	-0.185994	0.748	0.804	2.11447e-06	NEDD8	CTB
1.17866e-10	-0.146365	0.817	0.881	2.12819e-06	LPAR1	CTB
1.18489e-10	-0.105203	0.877	0.933	2.13944e-06	TRIM25	CTB
1.18744e-10	0.334681	0.397	0.32	2.14405e-06	BRD3OS	CTB
1.19231e-10	-0.124115	0.957	0.967	2.15283e-06	NET1	CTB
1.20345e-10	0.801799	0.108	0.065	2.17294e-06	F2R	CTB
1.21027e-10	-0.287379	0.473	0.544	2.18526e-06	POLE	CTB
1.22085e-10	-0.119611	0.725	0.921	2.20437e-06	PSG2	CTB
1.23034e-10	-0.256614	0.534	0.608	2.22151e-06	CASP3	CTB
1.23444e-10	-0.370127	0.347	0.419	2.2289e-06	COQ2	CTB
1.2674e-10	0.33512	0.478	0.41	2.28843e-06	PKP2	CTB
1.27933e-10	0.952602	0.077	0.042	2.30996e-06	SCUBE1	CTB
1.34391e-10	-0.144417	0.868	0.914	2.42656e-06	UBE2A	CTB
1.34732e-10	1.02071	0.1	0.059	2.43272e-06	ANKRD1	CTB
1.35083e-10	-0.585725	0.128	0.189	2.43906e-06	CBX2	CTB
1.36329e-10	-0.179523	0.767	0.813	2.46156e-06	CDK16	CTB
1.3895e-10	-0.286617	0.487	0.558	2.50889e-06	RRS1	CTB
1.40899e-10	-0.24685	0.495	0.574	2.54407e-06	MED12L	CTB
1.44716e-10	-0.143901	0.909	0.941	2.613e-06	CHCHD2	CTB
1.45848e-10	0.209676	0.794	0.754	2.63343e-06	DAB2IP	CTB
1.46132e-10	-0.123322	0.987	0.991	2.63857e-06	CLTA	CTB
1.46471e-10	0.261462	0.619	0.548	2.64469e-06	COL16A1	CTB
1.51585e-10	0.122004	0.989	0.988	2.73701e-06	LAMC3	CTB
1.53155e-10	-0.276925	0.48	0.551	2.76537e-06	EARS2	CTB
1.54548e-10	0.206642	0.871	0.851	2.79052e-06	C1orf198	CTB
1.60554e-10	-0.192859	0.725	0.777	2.89896e-06	BAIAP2	CTB
1.63875e-10	-0.232826	0.559	0.636	2.95893e-06	MYO1D	CTB
1.64575e-10	0.139882	0.964	0.953	2.97157e-06	PON2	CTB
1.65273e-10	-0.226023	0.641	0.709	2.98417e-06	MPZL1	CTB
1.6675e-10	-0.201265	0.729	0.786	3.01084e-06	ATP5MC3	CTB
1.68831e-10	0.265527	0.639	0.579	3.0484e-06	SFT2D1	CTB
1.69645e-10	-0.198577	0.658	0.721	3.06312e-06	UAP1	CTB
1.72113e-10	-0.288785	0.5	0.57	3.10767e-06	SF3B6	CTB
1.74367e-10	-0.143746	0.935	0.961	3.14837e-06	RAC1	CTB
1.76963e-10	-0.612997	0.143	0.204	3.19525e-06	ANGPTL6	CTB
1.78515e-10	0.23331	0.641	0.58	3.22327e-06	PCNX1	CTB
1.8e-10	-0.274823	0.517	0.584	3.25008e-06	MPC2	CTB
1.80214e-10	-0.193114	0.727	0.78	3.25394e-06	PGP	CTB
1.81191e-10	-0.194155	0.702	0.762	3.27158e-06	FN3KRP	CTB
1.8545e-10	0.22734	0.66	0.596	3.34849e-06	INSR	CTB
1.85849e-10	-0.221244	0.64	0.706	3.3557e-06	NSA2	CTB
1.88622e-10	-0.265615	0.482	0.557	3.40576e-06	SEPTIN6	CTB
1.89214e-10	-0.131731	0.922	0.934	3.41645e-06	TMEM263	CTB
1.90096e-10	0.380464	0.415	0.349	3.43237e-06	GPRC5C	CTB
1.92026e-10	0.468895	0.36	0.296	3.46723e-06	CLDN1	CTB
1.92657e-10	-0.433604	0.231	0.301	3.47861e-06	NCMAP	CTB
1.97113e-10	-0.306205	0.429	0.504	3.55907e-06	DENR	CTB
1.98987e-10	-0.335328	0.377	0.45	3.59291e-06	AKR7A2	CTB
2.00883e-10	-0.262796	0.478	0.552	3.62714e-06	MSTO1	CTB
2.02014e-10	-0.285852	0.519	0.582	3.64757e-06	NOC2L	CTB
2.05402e-10	-0.275345	0.519	0.583	3.70874e-06	PPA1	CTB
2.07437e-10	-0.286813	0.449	0.521	3.74548e-06	PDCD11	CTB
2.07771e-10	-0.190536	0.727	0.778	3.75152e-06	HCFC1	CTB
2.0871e-10	0.224256	0.694	0.639	3.76847e-06	SPRED1	CTB
2.10432e-10	0.115489	0.98	0.978	3.79956e-06	CTDSP2	CTB
2.10774e-10	-0.757824	0.077	0.128	3.80574e-06	MAGIX	CTB
2.12925e-10	-0.223782	0.658	0.708	3.84458e-06	TBRG4	CTB
2.15091e-10	0.256924	0.59	0.519	3.88368e-06	CCDC3	CTB
2.16446e-10	0.31167	0.382	0.306	3.90816e-06	SCD	CTB
2.17167e-10	-0.246796	0.513	0.589	3.92117e-06	HSPA4	CTB
2.17606e-10	-0.239048	0.647	0.703	3.9291e-06	HSD17B11	CTB
2.17804e-10	-0.128622	0.96	0.968	3.93267e-06	CLIC1	CTB
2.18988e-10	-0.934923	0.043	0.084	3.95404e-06	AZU1	CTB
2.19754e-10	0.232862	0.637	0.561	3.96788e-06	RBP1	CTB
2.19781e-10	-0.144996	0.847	0.889	3.96836e-06	TRAF4	CTB
2.20001e-10	-0.244361	0.504	0.581	3.97234e-06	FMC1	CTB
2.2037e-10	-0.301825	0.373	0.453	3.979e-06	EEPD1	CTB
2.22209e-10	-0.137844	0.94	0.958	4.0122e-06	ARPC2	CTB
2.25377e-10	-0.121993	0.968	0.983	4.06941e-06	ILF3	CTB
2.27512e-10	-0.24895	0.487	0.563	4.10795e-06	ATP6V0A2	CTB
2.28435e-10	-0.101911	0.866	0.923	4.12462e-06	ANXA4	CTB
2.29523e-10	-1.68777	0.012	0.041	4.14427e-06	MAGEC2	CTB
2.3061e-10	-0.11525	0.99	0.99	4.1639e-06	CAPZB	CTB
2.32486e-10	-0.306209	0.389	0.466	4.19777e-06	CDR2L	CTB
2.35328e-10	-0.194508	0.77	0.816	4.24907e-06	DAP3	CTB
2.37935e-10	0.33176	0.45	0.383	4.29615e-06	MSX1	CTB
2.39845e-10	-0.911372	0.065	0.112	4.33064e-06	EPHA5	CTB
2.41395e-10	-0.171808	0.808	0.853	4.35863e-06	ILF2	CTB
2.42289e-10	-0.241222	0.542	0.614	4.37478e-06	GMPPB	CTB
2.43353e-10	-0.285897	0.458	0.532	4.39399e-06	BRIX1	CTB
2.44768e-10	0.134334	0.985	0.982	4.41952e-06	GLI3	CTB
2.47025e-10	0.561433	0.218	0.159	4.46028e-06	EGLN3	CTB
2.48903e-10	0.216526	0.772	0.742	4.4942e-06	NFKBIZ	CTB
2.48969e-10	-0.184041	0.767	0.813	4.49538e-06	PAXX	CTB
2.51908e-10	-0.279404	0.47	0.54	4.54844e-06	NIPSNAP3A	CTB
2.58221e-10	-0.141635	0.836	0.887	4.66244e-06	COX4I1	CTB
2.59474e-10	0.100139	0.995	0.992	4.68506e-06	MYH9	CTB
2.62555e-10	0.727379	0.116	0.072	4.74069e-06	ARHGEF4	CTB
2.67031e-10	0.333739	0.492	0.423	4.82152e-06	CXXC5	CTB
2.70829e-10	-0.166844	0.825	0.862	4.89009e-06	ACTR1A	CTB
2.73312e-10	0.250328	0.768	0.728	4.93492e-06	FLCN	CTB
2.81627e-10	-0.293281	0.46	0.529	5.08506e-06	GMNN	CTB
2.87796e-10	0.165767	0.884	0.861	5.19645e-06	RBM5	CTB
2.88976e-10	-0.150788	0.94	0.962	5.21775e-06	BTG2	CTB
2.89819e-10	0.160681	0.954	0.939	5.23297e-06	CYTH2	CTB
2.91149e-10	-0.768451	0.073	0.122	5.25699e-06	SULT1A2	CTB
2.9308e-10	0.454829	0.307	0.242	5.29185e-06	COLEC10	CTB
3.00687e-10	-0.315147	0.387	0.46	5.42921e-06	ZNF593	CTB
3.03084e-10	-0.380441	0.295	0.367	5.47248e-06	GMPR	CTB
3.04463e-10	0.287856	0.567	0.508	5.49738e-06	EPB41L1	CTB
3.11349e-10	-0.196954	0.707	0.764	5.62171e-06	FGD5	CTB
3.15152e-10	0.328756	0.552	0.492	5.69039e-06	DCBLD2	CTB
3.19768e-10	0.75617	0.126	0.081	5.77373e-06	LAMB4	CTB
3.22744e-10	-0.228124	0.65	0.704	5.82746e-06	GMPS	CTB
3.33477e-10	-2.46468	0.005	0.028	6.02126e-06	ALOX15	CTB
3.35029e-10	-0.211192	0.686	0.742	6.04928e-06	DYNLT1	CTB
3.39969e-10	-0.376094	0.264	0.337	6.13847e-06	NR1D1	CTB
3.55899e-10	0.257469	0.602	0.537	6.42612e-06	PPFIBP2	CTB
3.64046e-10	-0.402195	0.234	0.305	6.57322e-06	CCDC134	CTB
3.64201e-10	-0.17179	0.827	0.854	6.57602e-06	VPS35L	CTB
3.65171e-10	-0.23815	0.623	0.678	6.59353e-06	EIF4EBP1	CTB
3.68619e-10	-0.252783	0.599	0.653	6.65579e-06	PREX1	CTB
3.71409e-10	-0.171058	0.855	0.881	6.70616e-06	UBE2G2	CTB
3.72918e-10	-0.173477	0.764	0.816	6.7334e-06	CARM1	CTB
3.78883e-10	0.118362	0.993	0.987	6.84111e-06	ADI1	CTB
3.93987e-10	-0.242981	0.598	0.662	7.11382e-06	CLPB	CTB
3.95425e-10	-0.201073	0.698	0.758	7.13979e-06	PSMA3	CTB
4.02061e-10	-0.657229	0.107	0.162	7.25961e-06	TTPA	CTB
4.09782e-10	0.38249	0.32	0.251	7.39903e-06	TMC8	CTB
4.10006e-10	-0.351086	0.355	0.426	7.40307e-06	POLR3K	CTB
4.14808e-10	-0.147851	0.884	0.897	7.48977e-06	NDUFA3	CTB
4.18875e-10	-0.255853	0.511	0.579	7.5632e-06	IVD	CTB
4.20674e-10	0.255755	0.721	0.685	7.59568e-06	PITX2	CTB
4.27103e-10	-0.47751	0.214	0.28	7.71177e-06	PLAC8	CTB
4.3289e-10	-0.168032	0.743	0.798	7.81626e-06	MEAF6	CTB
4.35004e-10	0.796466	0.107	0.065	7.85443e-06	COCH	CTB
4.39901e-10	-0.14631	0.891	0.927	7.94285e-06	FUS	CTB
4.52477e-10	0.134529	0.99	0.992	8.16993e-06	SRSF5	CTB
4.52686e-10	0.579634	0.165	0.113	8.1737e-06	CBLN3	CTB
4.54341e-10	-0.324922	0.369	0.441	8.20357e-06	ABCF2	CTB
4.55695e-10	-0.404608	0.322	0.389	8.22802e-06	ACSL1	CTB
4.5582e-10	0.358641	0.371	0.302	8.23028e-06	ZSCAN9	CTB
4.62543e-10	-0.187984	0.755	0.796	8.35168e-06	PTGES2	CTB
4.71737e-10	-0.138241	0.952	0.969	8.51769e-06	H1F0	CTB
4.79615e-10	0.243506	0.721	0.659	8.65993e-06	PDGFRA	CTB
4.84696e-10	0.211051	0.768	0.718	8.75167e-06	ZBTB1	CTB
4.84882e-10	-0.210425	0.626	0.688	8.75502e-06	DSC2	CTB
4.88117e-10	-1.18917	0.027	0.062	8.81343e-06	MAGEB2	CTB
4.94888e-10	-0.379002	0.472	0.528	8.93569e-06	FOSB	CTB
4.96191e-10	-0.228997	0.613	0.678	8.95922e-06	PI4K2A	CTB
5.04322e-10	-0.317272	0.385	0.456	9.10603e-06	MTHFD2	CTB
5.113e-10	-0.275417	0.444	0.516	9.23203e-06	SLC1A3	CTB
5.13378e-10	-0.122879	0.936	0.96	9.26956e-06	CMIP	CTB
5.36219e-10	1.22716	0.06	0.03	9.68197e-06	CXCL9	CTB
5.37836e-10	-0.137988	0.911	0.932	9.71117e-06	CALM3	CTB
5.43194e-10	-0.281147	0.419	0.496	9.80791e-06	SLC31A1	CTB
5.456e-10	-0.241706	0.524	0.601	9.85136e-06	NFU1	CTB
5.72206e-10	-0.112008	0.958	0.972	1.03317e-05	ARPC1B	CTB
5.73073e-10	-0.221455	0.65	0.705	1.03474e-05	TIMM50	CTB
5.76711e-10	-0.215622	0.638	0.697	1.04131e-05	DCTD	CTB
5.78002e-10	-0.735172	0.084	0.134	1.04364e-05	TUBA1B	CTB
5.96593e-10	0.190767	0.831	0.78	1.07721e-05	RASAL2	CTB
6.04075e-10	-0.23426	0.513	0.588	1.09072e-05	ECSIT	CTB
6.04888e-10	-0.252737	0.564	0.629	1.09219e-05	OAS3	CTB
6.16769e-10	-0.160395	0.837	0.875	1.11364e-05	RNPS1	CTB
6.18957e-10	-0.71616	0.074	0.123	1.11759e-05	BTBD11	CTB
6.36406e-10	-0.700622	0.095	0.147	1.14909e-05	REEP1	CTB
6.46614e-10	-0.456377	0.214	0.28	1.16753e-05	KDELR3	CTB
6.54348e-10	-0.247589	0.529	0.594	1.18149e-05	C19orf48	CTB
6.55443e-10	-0.474625	0.19	0.254	1.18347e-05	CDC6	CTB
6.61117e-10	-0.392059	0.281	0.352	1.19371e-05	PXYLP1	CTB
6.62035e-10	-0.331936	0.351	0.423	1.19537e-05	HAUS5	CTB
6.6442e-10	-0.17842	0.736	0.783	1.19968e-05	EML2	CTB
6.65636e-10	-0.100172	0.991	0.995	1.20187e-05	ISYNA1	CTB
6.81874e-10	-0.373171	0.323	0.394	1.23119e-05	PTRH1	CTB
6.82924e-10	0.238237	0.76	0.718	1.23309e-05	PTP4A3	CTB
6.85347e-10	-0.17641	0.745	0.8	1.23746e-05	PIP5K1C	CTB
7.01093e-10	0.392681	0.338	0.272	1.26589e-05	TMEM273	CTB
7.29905e-10	0.205801	0.791	0.759	1.31792e-05	PCED1A	CTB
7.30174e-10	-0.160487	0.868	0.878	1.3184e-05	CSNK1G2	CTB
7.6663e-10	-0.862941	0.048	0.09	1.38423e-05	LMO3	CTB
7.67349e-10	-0.184484	0.688	0.752	1.38553e-05	RAB11A	CTB
7.71156e-10	-0.325206	0.387	0.459	1.3924e-05	CUL7	CTB
7.82921e-10	-0.36312	0.284	0.353	1.41364e-05	TMPRSS13	CTB
8.05102e-10	-0.20458	0.735	0.779	1.45369e-05	ATP5PF	CTB
8.09101e-10	0.270551	0.735	0.697	1.46091e-05	CDO1	CTB
8.11818e-10	-1.61501	0.014	0.042	1.46582e-05	SLITRK2	CTB
8.13072e-10	-0.277365	0.36	0.441	1.46808e-05	RGS5	CTB
8.2264e-10	-0.139808	0.874	0.902	1.48536e-05	AKT3	CTB
8.22837e-10	-0.867536	0.055	0.098	1.48572e-05	PLD5	CTB
8.24655e-10	-0.166023	0.812	0.843	1.489e-05	SOX18	CTB
8.44645e-10	-0.322232	0.367	0.439	1.52509e-05	POLR1B	CTB
8.46346e-10	0.17669	0.877	0.845	1.52816e-05	SUMF2	CTB
8.56996e-10	0.17896	0.852	0.822	1.54739e-05	ITPRID2	CTB
8.62099e-10	-0.237061	0.554	0.621	1.55661e-05	PSMD11	CTB
8.69112e-10	-1.22645	0.022	0.055	1.56927e-05	SAMD12	CTB
8.69664e-10	-0.288492	0.457	0.527	1.57027e-05	FAM136A	CTB
8.81093e-10	-0.453705	0.218	0.283	1.5909e-05	STARD5	CTB
9.15061e-10	-0.16492	0.833	0.861	1.65223e-05	POLR2E	CTB
9.22575e-10	-0.202433	0.651	0.719	1.6658e-05	FAM174C	CTB
9.22977e-10	-0.288577	0.426	0.497	1.66653e-05	CMC2	CTB
9.27441e-10	-0.133692	0.921	0.937	1.67459e-05	GFPT1	CTB
9.50425e-10	-0.16506	0.79	0.838	1.71609e-05	NDUFS6	CTB
9.75677e-10	-0.141305	0.871	0.91	1.76168e-05	FCGR2A	CTB
9.75792e-10	0.823871	0.097	0.058	1.76189e-05	DBH	CTB
9.78628e-10	0.563455	0.174	0.122	1.76701e-05	PITX1	CTB
9.78847e-10	-0.163907	0.814	0.85	1.76741e-05	ROCK2	CTB
9.81406e-10	-0.239086	0.553	0.617	1.77203e-05	NUP88	CTB
9.91639e-10	-0.273236	0.434	0.505	1.7905e-05	EXOSC8	CTB
9.99125e-10	-0.622181	0.1	0.153	1.80402e-05	MYOCD	CTB
1.02942e-09	-0.242683	0.574	0.64	1.85871e-05	CTNNBL1	CTB
1.03006e-09	0.428231	0.276	0.213	1.85988e-05	PODNL1	CTB
1.03822e-09	-0.186847	0.793	0.825	1.87461e-05	TNIP1	CTB
1.04952e-09	-0.281341	0.408	0.482	1.89501e-05	STRBP	CTB
1.05021e-09	-0.422106	0.297	0.362	1.89625e-05	C5AR1	CTB
1.06062e-09	0.219394	0.867	0.856	1.91506e-05	NECTIN3	CTB
1.06268e-09	0.342362	0.707	0.695	1.91877e-05	CD300LG	CTB
1.0649e-09	0.100583	0.995	0.997	1.92278e-05	NUCB1	CTB
1.0649e-09	-0.162114	0.783	0.818	1.92279e-05	SLC9A3R1	CTB
1.07069e-09	-0.520154	0.155	0.215	1.93323e-05	CLSPN	CTB
1.0831e-09	0.725215	0.098	0.059	1.95565e-05	HAP1	CTB
1.09701e-09	-0.679144	0.09	0.141	1.98077e-05	TRIM17	CTB
1.09846e-09	-0.235789	0.588	0.647	1.98338e-05	CBX6	CTB
1.10484e-09	0.107117	0.999	0.997	1.9949e-05	FBN1	CTB
[truncated: 116,603 more rows]
