# Supplementary material for: Maternal opioid use and hepatitis C infection disrupt the placental immune landscape and structure
Source: JCI Insight. 2026 Mar 17;11(9):e199606. doi: 10.1172/jci.insight.199606 (PMC13232015; doi:10.1172/jci.insight.199606)
Supplement: Supporting data values [file jciinsight-11-199606-s232.xlsx]

## Sheet: Figure 1C
	1C. Weight (grams)			1C. Head circumference (cm)			1C. Length (cm)
	Control	OUD HCV-	OUD HCV+	Control	OUD HCV-	OUD HCV+	Control	OUD HCV-	OUD HCV+
	4160	3198	3840	34	35	34	53.3	54	49.5
	3650	2790	2897	35.6	32	33	51.4	46.5	47.6
	3646	3830	3365		35	35	50.8	51	47.5
	3360	3542	3680	35	36.2	33.5	50.5	51.4	48.3
	3552	2827	3020	36	33.5	34	48.5	50	47
	3450	3190	3257	35	33	34.6	50.8	48.3	50.8
	3650	2778	3077	33	33	35.5	50.8	48	47.5
	3020	3270	3742	33.5	35.6	35	48.5	50.8	45.7
	3754	1970	3445	33.7	29	33.5	52.7	42	50.5
	3033	3572	3110	31	37	34	48.3	51.4	49.5
	3610	2690	3220	36	32	35	49.5	47.6	50.8
	3171	3000	3040		33	33.5	50.2	47.5	48.9
	3810	3155	3215	36.5		32	52.1	48	48
	2920	2780	2620	31.5	34	32.5	53	48.3	47
	3610	3455	3125		34	31.5	52.1	49	50.8
	2600	3220	2840	33	33	33.5	48.3	50.8	45.7
	3350	3951	2910	35.2	35	31	50	50	49.5
	3410	2955	3270	33	33.5	34.5	48.9	47.5	46
	3830	3510	3370	34	35.5	36.5	51.3	49	46
	3390	2925	3250	35	35.5	34.5	49	51	50
	3130	2860	3790	36.5	33	36.1	50.8	48.9	49.2
	3420	3020	3120	35.1	34	34.8	50.2	50.2	46.4
	2650	2840	3060	31	33	36	48.3	48	50.2
	3210	2640	2890	34.5	32	34.4	49.5	44	47
	3210	2355	3380	33	30	36.1	48.3	46	47
	3640	2970	2300	34.3	31	32.5	50.8	50.2	45.1
	3890	2910	3190	35.5	31.5	34	53	47	51.5
	2500	3165	2570	31.1	35		44.5	47.5	44
	3090	3140	2930	33.5	31.5	32.5	47.6	49.5	47.5
	3160	3030	2910	32.5	35	34.3	52.1	45	50.8
	845	3300	2670		35	32		49	45
	4195	3560	3200		34.5	34	53.5	50	49
	3260	2820	3390	33	32	35	52.1	47	50
	3062	3000	3190	35	34.9	35	50.2	46.4	49
	3110	3660	2570	36.6	34.3	33	53.6	48.3	47
	3720	3210	2870	32.5	34	33	52	50.2	47.5
	3600	3330	2960	35	35	33	52	49.5	48.3
	3420	2630	2726	33.7	34.5	32	51.4	47	46
	2640	3260	2840	33.5	35	32.5	50	47	52
	3360	3240	2960	34.3	34	34	49.5	48	45.5
		2390	3490		34.3	33		43.1	47.8
	2551	3280	2892	28	36	32	47	47	50.8
	3170	3430	2940	33	32.5	35	49.5	51.5	48.9
	3240	2370	3400	33	31.5	33.5	49.5	45.5	48.5
	2920	3390	2930	33	34.3	33	49.5	49.5	45
	4150	1210	2650	33		34.5	53.5		48.3
	2750		2780	34.5		32	47		48.3
	2830		2610	32		35.6	50.2		44.5
			2810			31			46
			3230			35			51.3

## Sheet: Figure 1D,F,G
1D. NICU/NACU Admission				1F. NOWS Treatment				1G. Fetal Aomalies
	No Admission	Admitted			No Treatment	NOWs Treatment			No PE	PE
Control	43	5		OUD HCV-	30	16		Control	48	0
OUD HCV-	10	36		OUD HCV+	18	31		OUD HCV-	32	14
OUD HCV+	9	41						OUD HCV+	40	10

## Sheet: Figure 1E
	1E. Length of Stay (days)
	Control	OUD HCV-	OUD HCV+
	1	23	2
	2	21	14
	2	5	5
	3	5	2
	4	6	6
	3	26	5
	2	3	13
	2	2	24
	2	8	30
	3	14	2
		27	14
	2	11	18
	2	0	21
	1	2	11
	2	9	43
	2	0	44
	2	36	5
	3	43	17
	5	41	3
	2	19	2
	2	19	6
	2	26	17
	2	5	18
	1	24	6
	2	49	8
	2	3	41
	3	34	25
	3	5	0
	2	2	18
	2	20	5
	2	19	16
	2	6	20
	3	15	22
	2	5	16
	2	7	5
	1	2	48
		8	43
	2	6	17
	2	7	48
	2	2	5
	2	0	2
	2	0	26
	2	24	19
	2	3	33
	2	2	34
	3		20
	2		3
			29
			31

## Sheet: Figure 2A
	2A Decidua Luminex bubble plot
	Analyte	Concentration	p_value	Sample
	IL-1Ra	70.78	NA	Control
	IL-1Ra	95.18	0.0301	OUD
	IL-2	0.7849	NA	Control
	IL-2	1.434	0.0567	OUD
	IL-5	2.839	NA	Control
	IL-5	1.766	0.1	OUD
	IL-8	112.3	NA	Control
	IL-8	153.3	0.0638	OUD
	IL-10	0.7272	NA	Control
	IL-10	1.708	0.0049	OUD
	IL-18	101.9	NA	Control
	IL-18	123.4	0.0966	OUD
	IP-10	76.06	NA	Control
	IP-10	108.5	0.0348	OUD
	CXCL9	3066	NA	Control
	CXCL9	5512	0.0108	OUD
	MIP1b	33.42	NA	Control
	MIP1b	45.98	0.0108	OUD
	TNFa	18.84	NA	Control
	TNFa	25.86	0.0029	OUD
	FLT-4	261.6	NA	Control
	FLT-4	163.3	0.0247	OUD
	EGF	6.658	NA	Control
	EGF	9.031	0.0138	OUD
	FLT-1	53330	NA	Control
	FLT-1	43204	0.0169	OUD
	bFGF	6738	NA	Control
	bFGF	5648	0.0387	OUD
	IL-6Ra	2310		Control
	IL-6Ra	2907	0.097	OUD

## Sheet: Figure 2B-C
	2B-C Decidua Luminex sPLSDA
	name	value.var	comp
	VEGFR2	-0.69698	2
	TNFb	-0.526532	2
	IL-22	-0.434628	2
	PECAM1	-0.184678	2
	IL4	-0.118215	2

## Sheet: Figure 2D
	2D Decidual macrophage phenotype
	dMac_1			dMac_2			dMac_3
	Control	OUD HCV-	OUD HCV+	Control	OUD HCV-	OUD HCV+	Control	OUD HCV-	OUD HCV+
	7.18	1.59	7.76	16.31	5.36	12.21	7.9	1.22	1.84
	2.26	3.92	1.11	7.35	3.75	4.22	7.75	1.47	4.16
	7.48	6.37	7.59	28.3	13.88	9.13	7.61	3.09	1.69
	5.28	3.71	8.34	3.84	12.27	36.75	2.14	6.53	3.91
	1.45	17.65		20.77	11.13	23.02	6.59	1.32	2.23
	3.38	4.81	7.16	10.49	23.34	17	5.35	4.1	4.96
	8.65	9.62	1.3	18.72	10.46	8.09	5.99	1.75	3.56
	5.2	5.18	9.47	14.73	13.63	18.13	3.43	1.38	1.75
	12.35	4.87	0.67	7.91	29.68	23.72	1.54	9.83	3.46
	5.85	2.58	4.91	9.42	7.72	13.64	12.62	6.61	10.71
	2.95	6.99	9.39	20.63	6.74	17.5	6.85	1.23	3.4
	2.09		4.41	5.38		18.58	2.39		3.08
	1.25			9.53			9.41
	6.64			14.77			3.38
	15.67			21.64			2.96

## Sheet: Figure 2E
	2E Decidual NK cell phenotype
	CD56hi CD16hi			CD56hi CD16lo			CD56lo CD16hi			CD56lo CD16lo
	Control	OUD HCV-	OUD HCV+	Control	OUD HCV-	OUD HCV+	Control	OUD HCV-	OUD HCV+	Control	OUD HCV-	OUD HCV+
	0.67	1.76	0.48	6.37	22.66	4	0.82	4.38	0.92	9.94	18.5	2.93
	1.61	1.96	0.24	21.55	20.99	3.8	2	12.87	2.88	7.64	23.48	12.28
	1.2	2.81	1.8	10.43	14.15	15.94	2.98	2.17	3.98	4.49	7.37	10.88
	4.93	1.25	0.54	29.84	14.31	5.28	1.31	1.27	2.89	8.33	6.36	3.69
	1.1	3.31	0.62	8.3	20.92	10.49	1.96	1.97	1.18	5.54	5.31	6.71
	0.8	2.96	2.16	12.91	9.35	24.05	2.37	2.92	4.94	7.92	7.57	6.55
	0.65	1.79	1.04	5.01	26.43	18.38	3.63	1.29	2.39	4.01	8.2	11.19
	0.62	0.79	1.67	9.19	4.58	24.29	1.69	1.74	1.25	16.7	5.89	4.79
	2.99	0.92	1.04	10.24	9.17	9.6	5.35	1.55	2.83	3.72	5.76	4.92
	1.61	3.32	0.4	16.09	19.01	15.62	2.26	1.15	0.75	4.94	11.92	7.23
	4.06	2.81	1.38	21.26	20.4	22.53	5.42	5.59	1.85	5.86	5.9	4.93
	0.84		1.38	8.92		12.82	5.32		1.51	12.62		8.39
	0.96			18.62			1.54			7.97
	0.72			3.69			6.83			13.86
	1.99			11.34			1.08			3.39

## Sheet: Figure 2F
	2F total CD14+TNFα+IL6+
	Control	OUD HCV-	OUD HCV+
	30.56	33.03	8.72
	11.13	32.24	15.16
	36.41	17.84	24.11
	19.37	16.82	12.96
	10.38	32.18	30.29
	34.3	5.42	19.8
	29.66	11.48	9.76
	33.71	10.35	12.38
	33.43		12.04
	30.45

## Sheet: Figure 2G
	2G Total TNFa+IL6+ HLA-Drhigh Macrophagees			2G Total MIP1B+IL1B+ HLA-Drhigh Macrophagees
	Control	OUD HCV-	OUD HCV+	Control	OUD HCV-	OUD HCV+
	44.38	48.98	2.82	28.65	29.57	11.9
	21.11	53.39	25.08	11.42	33.09	18.68
	61.1	32.57	43.8	42.77	16.41	22.89
	27.07	21.16	14.27	18.32	18.42	9.05
	12.23	33.47	31.54	7.86	19.28	18.99
	38.84	2.69	27.64	28.65	26.09	17.39
	38.73	7.25	3.1	29.64	20.78	10.11
	53.16	17.21	15.15	61.94	19.3	22
	24.79		15.84	31.48		23.7
	22.98			30.6

## Sheet: Figure 2H
	2H %TNFa+IL6+ dMac_3
	Control	OUD HCV-	OUD HCV+
	40.24	34.81	14.3
	12	28.57	11.37
	59.9	16.3	39.5
	24.7	21.73	14.01
	10.17	29.88	20.62
	29.08	4.55	30.65
	32.51	7.2	3.35
	90.32	5.2	11.35
	31.54		14.09
	24.14

[truncated: 28 more sheets: Figure 2I, Figure 2J, Figure 2K, Figure 3C, Figure 3D, Figure 3E, Figure 5B, Figure 5C, Figure 5D, Figure 5E, Figure 6C, Figure 6D, Supp Figure 1B-C, Supp Figure 1E, Supp Figure 3A, Supp Figure 3E, Supp Figure 3F, Supp Figure 3G, Supp Figure 4A, Supp Figure 4B …]
